# Supplementary material for: [(1R*,3S*,4S*)-3-(2-Hy­droxy­benzo­yl)-1,2,3,4-tetra­hydro-1,4-ep­oxy­naphthalen-1-yl]methyl 4-nitro­benzoate
Source: IUCrdata. 2020 Feb 28;5(Pt 2):x200265. doi: 10.1107/S2414314620002655 (PMC9462185; doi:10.1107/S2414314620002655)
Supplement: Supplementary file 1 [file x-05-x200265-sup1.cif]

##############################################################################
#                                                                            #
# This CIF contains the data for a data article accepted for                 #
# publication in IUCrData. It conforms to the requirements of                #
# Notes for Authors for IUCrData, and has been                               #
# peer reviewed under the auspices of IUCrData.                              #
#                                                                            #
# Full details of the Crystallographic Information File format               #
# are given in the paper "The Crystallographic Information File (CIF):       #
# a New Standard Archive File for Crystallography" by S. R. Hall, F. H.      #
# Allen and I. D. Brown [Acta Cryst. (1991), A47, 655-685].                  #
#                                                                            #
# The current version of the core CIF dictionary is obtainable from          #
# ftp://ftp.iucr.org/pub/cif_core.dic.                                       #
#                                                                            #
# Software is freely available for graphical display of the structure(s)     #
# in this CIF. For information consult the CIF software page                 #
# http://www.iucr.org/resources/cif/software.                                #
#                                                                            #
# This file may be used for bona fide research purposes within the           #
# scientific community so long as proper attribution is given to the data    # 
# article from which it was obtained.                                        #
#                                                                            #
##############################################################################
data_I
_database_code_depnum_ccdc_archive 'CCDC 1986297'
_audit_creation_method     'SHELXL-2018/3'
_journal_date_recd_electronic     2020-02-25
_journal_date_accepted     2020-02-25
_journal_name_full     'IUCrData'
_journal_year     2020
_journal_volume     5
_journal_issue      2
_journal_page_first     0
_journal_page_last     0
_journal_paper_category     HO
_journal_paper_doi     10.1107/S2414314620002655
_journal_coeditor_code     HB4338
_publ_contact_author_name     'Alan J. Lough'
_publ_contact_author_address
;
Department of Chemistry, University of Toronto, Toronto, Ontario, M5S 3H6,
Canada
;
_publ_contact_author_email     'alan.lough@utoronto.ca'
_publ_contact_author_fax     ?
_publ_contact_author_phone     '(416) 978-6275'
_publ_section_title
;\
[(1<i>R</i>*,3<i>S</i>*,4<i>S</i>*)-3-(2-Hydroxybenzoyl)-1,2,3,4-tetrahydro-1,\
4-epoxynaphthalen-1-yl]methyl 4-nitrobenzoate
;
loop_
    _publ_author_name
    _publ_author_footnote
    _publ_author_address
    'Lough, Alan J.' .
;
Department of Chemistry, University of Toronto, Toronto, Ontario, M5S 3H6,
Canada
;
    'Ho, Angel' .
;
Department of Chemistry, University of Guelph, Guelph, Ontario, N1G 2W1
Canada
;
    'Tam, William' .
;
Department of Chemistry, University of Guelph, Guelph, Ontario, N1G 2W1
Canada
;
_publ_section_synopsis
;
The relative stereo- and regiochemistry of the title compound, C~25~H~19~O~7~N,
were determined by the X-ray analysis.
;
_chemical_name_systematic
;\
[(1<i>R</i>*,3<i>S</i>*,4<i>S</i>*)-3-(2-Hydroxybenzoyl)-1,2,3,4-\
tetrahydro-1,4-epoxynaphthalen-1-yl]methyl 4-nitrobenzoate
;
_chemical_name_common     ?
_chemical_formula_moiety     'C25 H19 N O7'
_chemical_formula_sum     'C25 H19 N O7'
_chemical_formula_iupac     'C25 H19 N O7'
_chemical_formula_weight     445.41
_chemical_melting_point     ?
_space_group_crystal_system     monoclinic
_space_group_name_H-M_alt     'P 21/c'
_space_group_name_Hall     '-P 2ybc'
loop_
    _space_group_symop_operation_xyz
    'x, y, z'
    '-x, y+1/2, -z+1/2'
    '-x, -y, -z'
    'x, -y-1/2, z-1/2'
_cell_length_a     14.7455(10)
_cell_length_b     11.9504(8)
_cell_length_c     11.9649(8)
_cell_angle_alpha     90
_cell_angle_beta     101.898(2)
_cell_angle_gamma     90
_cell_volume     2063.1(2)
_cell_formula_units_Z     4
_cell_measurement_reflns_used     9213
_cell_measurement_theta_min     2.44
_cell_measurement_theta_max     27.24
_cell_measurement_temperature     150(2)
_exptl_crystal_description     Shard
_exptl_crystal_colour     colourless
_exptl_crystal_size_max     0.320
_exptl_crystal_size_mid     0.300
_exptl_crystal_size_min     0.160
_exptl_crystal_density_diffrn     1.434
_exptl_crystal_density_meas     ?
_exptl_crystal_density_method     ?
_exptl_crystal_F_000     928
_exptl_absorpt_coefficient_mu     0.106
_exptl_absorpt_correction_type     multi-scan
_exptl_absorpt_process_details
;
(Krause <i>et al.</i>,  2015)
;
_exptl_absorpt_correction_T_min     0.6227
_exptl_absorpt_correction_T_max     0.7456
_diffrn_ambient_temperature     150(2)
_diffrn_source     'sealed tube with Bruker Triumph monochromator'
_diffrn_radiation_type     MoK\a
_diffrn_radiation_wavelength     0.71073
_diffrn_measurement_device_type     'Bruker Kappa APEX DUO PHOTON II'
_diffrn_measurement_method     '\f and \w scans'
_diffrn_detector_area_resol_mean     ?
_diffrn_reflns_number     40054
_diffrn_reflns_av_R_equivalents     0.0590
_diffrn_reflns_av_unetI/netI     0.0357
_diffrn_reflns_theta_min     1.411
_diffrn_reflns_theta_max     27.513
_diffrn_reflns_theta_full     25.242
_diffrn_measured_fraction_theta_max     0.998
_diffrn_measured_fraction_theta_full     0.998
_diffrn_reflns_limit_h_min     -19
_diffrn_reflns_limit_h_max     19
_diffrn_reflns_limit_k_min     -15
_diffrn_reflns_limit_k_max     15
_diffrn_reflns_limit_l_min     -15
_diffrn_reflns_limit_l_max     15
_refine_special_details     ?
_reflns_number_total     4727
_reflns_number_gt     3399
_reflns_threshold_expression     'I > 2\s(I)'
_refine_ls_structure_factor_coef     Fsqd
_refine_ls_matrix_type     full
_refine_ls_R_factor_all     0.0617
_refine_ls_R_factor_gt     0.0359
_refine_ls_wR_factor_gt     0.0821
_refine_ls_wR_factor_ref     0.0930
_refine_ls_goodness_of_fit_ref     1.011
_refine_ls_restrained_S_all     1.011
_refine_ls_number_reflns     4727
_refine_ls_number_parameters     302
_refine_ls_number_restraints     0
_refine_ls_hydrogen_treatment     mixed
_refine_ls_weighting_scheme     calc
_refine_ls_weighting_details
              'w=1/[\s^2^(Fo^2^)+(0.0390P)^2^+0.5845P] where P=(Fo^2^+2Fc^2^)/3'
_atom_sites_solution_hydrogens     mixed
_atom_sites_solution_primary     dual
_atom_sites_solution_secondary     ?
_refine_ls_shift/su_max     0.000
_refine_ls_shift/su_mean     0.000
_refine_diff_density_max     0.250
_refine_diff_density_min     -0.213
_refine_ls_extinction_method     none
_refine_ls_extinction_coef     .
loop_
    _atom_type_symbol
    _atom_type_description
    _atom_type_scat_dispersion_real
    _atom_type_scat_dispersion_imag
    _atom_type_scat_source
    'C' 'C' 0.0033 0.0016
                         'International Tables Vol C Tables 4.2.6.8 and 6.1.1.4'
    'H' 'H' 0.0000 0.0000
                         'International Tables Vol C Tables 4.2.6.8 and 6.1.1.4'
    'N' 'N' 0.0061 0.0033
                         'International Tables Vol C Tables 4.2.6.8 and 6.1.1.4'
    'O' 'O' 0.0106 0.0060
                         'International Tables Vol C Tables 4.2.6.8 and 6.1.1.4'
_computing_data_collection
;
APEX3 (Bruker, 2019)
;
_computing_cell_refinement
;
APEX3 (Bruker, 2019)
;
_computing_data_reduction
;
SAINT (Bruker, 2019)
;
_computing_structure_solution
;
SHELXT2014 (Sheldrick, 2015a)
;
_computing_structure_refinement
;
SHELXL2018 (Sheldrick, 2015b)
;
_computing_molecular_graphics
;
PLATON (Spek, 2020)
;
_computing_publication_material
;
publCIF (Westrip, 2010)
;
loop_
    _atom_site_type_symbol
    _atom_site_label
    _atom_site_fract_x
    _atom_site_fract_y
    _atom_site_fract_z
    _atom_site_U_iso_or_equiv
    _atom_site_adp_type
    _atom_site_calc_flag
    _atom_site_occupancy
    _atom_site_disorder_assembly
    _atom_site_disorder_group
    O O1 0.21520(6) 0.45410(8) 0.52221(8) 0.0254(2) Uani d 1 . .
    O O2 0.09918(8) 0.66077(8) 0.55530(9) 0.0357(3) Uani d 1 . .
    O O3 0.08195(8) 0.86474(10) 0.60434(9) 0.0376(3) Uani d 1 . .
    H H3O 0.0802(14) 0.7862(18) 0.6067(18) 0.069(6) Uiso d 1 . .
    O O4 0.37771(6) 0.32000(8) 0.53811(9) 0.0295(2) Uani d 1 . .
    O O5 0.53204(7) 0.32594(9) 0.60060(9) 0.0336(2) Uani d 1 . .
    O O6 0.35631(8) -0.23766(9) 0.63820(10) 0.0430(3) Uani d 1 . .
    O O7 0.50514(8) -0.25121(9) 0.65612(9) 0.0393(3) Uani d 1 . .
    N N1 0.43308(9) -0.19667(10) 0.64302(10) 0.0317(3) Uani d 1 . .
    C C1 0.27856(9) 0.46052(11) 0.44429(11) 0.0239(3) Uani d 1 . .
    C C2 0.26049(9) 0.58196(11) 0.39894(12) 0.0247(3) Uani d 1 . .
    H H2A 0.275088 0.590603 0.322264 0.030 Uiso calc 1 . .
    H H2B 0.296733 0.637046 0.451839 0.030 Uiso calc 1 . .
    C C3 0.15431(9) 0.59376(11) 0.39449(11) 0.0238(3) Uani d 1 . .
    H H3A 0.120016 0.605331 0.314073 0.029 Uiso calc 1 . .
    C C4 0.13143(9) 0.47745(11) 0.43864(12) 0.0249(3) Uani d 1 . .
    H H4A 0.072919 0.474098 0.468439 0.030 Uiso calc 1 . .
    C C5 0.13776(9) 0.39344(11) 0.34635(12) 0.0249(3) Uani d 1 . .
    C C6 0.07283(10) 0.33873(12) 0.26533(13) 0.0302(3) Uani d 1 . .
    H H6A 0.008319 0.348599 0.261361 0.036 Uiso calc 1 . .
    C C7 0.10549(11) 0.26840(12) 0.18949(13) 0.0332(3) Uani d 1 . .
    H H7A 0.062396 0.228731 0.133444 0.040 Uiso calc 1 . .
    C C8 0.19923(11) 0.25522(12) 0.19418(12) 0.0319(3) Uani d 1 . .
    H H8A 0.219548 0.206293 0.141757 0.038 Uiso calc 1 . .
    C C9 0.26456(10) 0.31274(11) 0.27481(12) 0.0283(3) Uani d 1 . .
    H H9A 0.329065 0.304773 0.277455 0.034 Uiso calc 1 . .
    C C10 0.23228(9) 0.38140(11) 0.35039(11) 0.0235(3) Uani d 1 . .
    C C11 0.13163(9) 0.68588(11) 0.47082(11) 0.0254(3) Uani d 1 . .
    C C12 0.14368(9) 0.80400(11) 0.44234(12) 0.0250(3) Uani d 1 . .
    C C13 0.11508(10) 0.88844(12) 0.50972(12) 0.0283(3) Uani d 1 . .
    C C14 0.11990(10) 1.00024(12) 0.47954(14) 0.0349(4) Uani d 1 . .
    H H14A 0.100414 1.056998 0.524970 0.042 Uiso calc 1 . .
    C C15 0.15290(11) 1.02872(12) 0.38389(14) 0.0369(4) Uani d 1 . .
    H H15A 0.155158 1.105273 0.363255 0.044 Uiso calc 1 . .
    C C16 0.18300(10) 0.94724(12) 0.31691(13) 0.0340(3) Uani d 1 . .
    H H16A 0.206590 0.967947 0.251714 0.041 Uiso calc 1 . .
    C C17 0.17825(10) 0.83600(12) 0.34613(12) 0.0287(3) Uani d 1 . .
    H H17A 0.198678 0.780174 0.300444 0.034 Uiso calc 1 . .
    C C18 0.37610(10) 0.43650(11) 0.50427(12) 0.0279(3) Uani d 1 . .
    H H18A 0.419456 0.449528 0.452497 0.034 Uiso calc 1 . .
    H H18B 0.394223 0.485260 0.572100 0.034 Uiso calc 1 . .
    C C19 0.46027(9) 0.27418(12) 0.57989(11) 0.0253(3) Uani d 1 . .
    C C20 0.45169(9) 0.15105(11) 0.59774(11) 0.0247(3) Uani d 1 . .
    C C21 0.36672(9) 0.09770(12) 0.56869(12) 0.0274(3) Uani d 1 . .
    H H21A 0.312763 0.139404 0.536667 0.033 Uiso calc 1 . .
    C C22 0.36020(10) -0.01641(12) 0.58624(12) 0.0287(3) Uani d 1 . .
    H H22A 0.302095 -0.053641 0.568005 0.034 Uiso calc 1 . .
    C C23 0.44020(10) -0.07438(12) 0.63079(11) 0.0273(3) Uani d 1 . .
    C C24 0.52603(10) -0.02386(12) 0.65983(12) 0.0293(3) Uani d 1 . .
    H H24A 0.579934 -0.066435 0.689955 0.035 Uiso calc 1 . .
    C C25 0.53146(10) 0.09052(12) 0.64388(12) 0.0284(3) Uani d 1 . .
    H H25A 0.589463 0.127695 0.664342 0.034 Uiso calc 1 . .
loop_
    _atom_site_aniso_label
    _atom_site_aniso_U_11
    _atom_site_aniso_U_22
    _atom_site_aniso_U_33
    _atom_site_aniso_U_12
    _atom_site_aniso_U_13
    _atom_site_aniso_U_23
    O1 0.0287(5) 0.0252(5) 0.0235(5) 0.0008(4) 0.0085(4) 0.0022(4)
    O2 0.0536(7) 0.0288(5) 0.0292(5) 0.0063(5) 0.0189(5) 0.0028(4)
    O3 0.0493(7) 0.0330(6) 0.0332(6) 0.0069(5) 0.0145(5) -0.0052(5)
    O4 0.0247(5) 0.0248(5) 0.0380(6) 0.0019(4) 0.0040(4) 0.0041(4)
    O5 0.0259(5) 0.0370(6) 0.0358(6) -0.0032(5) 0.0019(4) 0.0034(5)
    O6 0.0423(7) 0.0330(6) 0.0484(7) -0.0031(5) -0.0029(5) 0.0024(5)
    O7 0.0485(7) 0.0354(6) 0.0344(6) 0.0168(5) 0.0097(5) 0.0035(5)
    N1 0.0408(8) 0.0302(7) 0.0224(6) 0.0058(6) 0.0027(5) -0.0004(5)
    C1 0.0258(7) 0.0230(7) 0.0245(7) -0.0012(5) 0.0085(6) 0.0011(5)
    C2 0.0277(7) 0.0212(6) 0.0260(7) -0.0009(5) 0.0074(6) 0.0007(5)
    C3 0.0272(7) 0.0219(7) 0.0228(7) 0.0008(5) 0.0059(5) 0.0002(5)
    C4 0.0236(7) 0.0241(7) 0.0278(7) 0.0015(5) 0.0072(6) 0.0017(6)
    C5 0.0278(7) 0.0193(6) 0.0280(7) -0.0008(5) 0.0069(6) 0.0025(5)
    C6 0.0279(7) 0.0254(7) 0.0360(8) -0.0022(6) 0.0036(6) 0.0018(6)
    C7 0.0402(9) 0.0258(7) 0.0307(8) -0.0053(6) 0.0007(7) -0.0019(6)
    C8 0.0441(9) 0.0242(7) 0.0284(7) 0.0012(6) 0.0098(7) -0.0032(6)
    C9 0.0311(8) 0.0251(7) 0.0305(8) 0.0010(6) 0.0105(6) 0.0011(6)
    C10 0.0265(7) 0.0202(6) 0.0242(7) -0.0012(5) 0.0058(5) 0.0031(5)
    C11 0.0273(7) 0.0263(7) 0.0220(7) 0.0039(6) 0.0036(6) 0.0020(6)
    C12 0.0250(7) 0.0240(7) 0.0239(7) 0.0026(5) 0.0003(5) 0.0000(5)
    C13 0.0268(7) 0.0280(7) 0.0279(7) 0.0035(6) 0.0010(6) -0.0021(6)
    C14 0.0317(8) 0.0259(7) 0.0440(9) 0.0040(6) 0.0005(7) -0.0062(7)
    C15 0.0372(9) 0.0223(7) 0.0460(9) 0.0010(6) -0.0032(7) 0.0046(7)
    C16 0.0354(8) 0.0305(8) 0.0338(8) -0.0035(6) 0.0015(7) 0.0066(6)
    C17 0.0307(7) 0.0267(7) 0.0269(7) -0.0006(6) 0.0018(6) 0.0006(6)
    C18 0.0282(7) 0.0227(7) 0.0322(8) -0.0011(6) 0.0044(6) 0.0022(6)
    C19 0.0237(7) 0.0326(8) 0.0197(7) 0.0025(6) 0.0049(5) -0.0008(6)
    C20 0.0265(7) 0.0281(7) 0.0200(6) 0.0027(6) 0.0060(5) -0.0010(5)
    C21 0.0244(7) 0.0293(7) 0.0286(7) 0.0057(6) 0.0053(6) -0.0008(6)
    C22 0.0269(7) 0.0287(7) 0.0305(7) 0.0004(6) 0.0058(6) -0.0025(6)
    C23 0.0336(8) 0.0277(7) 0.0208(7) 0.0061(6) 0.0062(6) -0.0002(5)
    C24 0.0289(8) 0.0335(8) 0.0243(7) 0.0090(6) 0.0030(6) 0.0004(6)
    C25 0.0248(7) 0.0344(8) 0.0251(7) 0.0023(6) 0.0035(6) -0.0018(6)
_geom_special_details
;
 All esds (except the esd in the dihedral angle between two l.s. planes)
 are estimated using the full covariance matrix.  The cell esds are taken
 into account individually in the estimation of esds in distances, angles
 and torsion angles; correlations between esds in cell parameters are only
 used when they are defined by crystal symmetry.  An approximate (isotropic)
 treatment of cell esds is used for estimating esds involving l.s. planes.
;
loop_
    _geom_bond_atom_site_label_1
    _geom_bond_atom_site_label_2
    _geom_bond_site_symmetry_2
    _geom_bond_distance
    _geom_bond_publ_flag
    O1 C4 . 1.4471(16) ?
    O1 C1 . 1.4515(15) ?
    O2 C11 . 1.2410(16) ?
    O3 C13 . 1.3523(18) ?
    O3 H3O . 0.94(2) ?
    O4 C19 . 1.3345(16) ?
    O4 C18 . 1.4487(16) ?
    O5 C19 . 1.2066(16) ?
    O6 N1 . 1.2238(16) ?
    O7 N1 . 1.2287(15) ?
    N1 C23 . 1.4746(19) ?
    C1 C18 . 1.4968(19) ?
    C1 C10 . 1.5185(18) ?
    C1 C2 . 1.5531(18) ?
    C2 C3 . 1.5620(19) ?
    C2 H2A . 0.9900 ?
    C2 H2B . 0.9900 ?
    C3 C11 . 1.5112(18) ?
    C3 C4 . 1.5486(18) ?
    C3 H3A . 1.0000 ?
    C4 C5 . 1.5095(19) ?
    C4 H4A . 1.0000 ?
    C5 C6 . 1.3788(19) ?
    C5 C10 . 1.3920(19) ?
    C6 C7 . 1.393(2) ?
    C6 H6A . 0.9500 ?
    C7 C8 . 1.381(2) ?
    C7 H7A . 0.9500 ?
    C8 C9 . 1.396(2) ?
    C8 H8A . 0.9500 ?
    C9 C10 . 1.3766(19) ?
    C9 H9A . 0.9500 ?
    C11 C12 . 1.4715(19) ?
    C12 C17 . 1.405(2) ?
    C12 C13 . 1.4093(19) ?
    C13 C14 . 1.390(2) ?
    C14 C15 . 1.375(2) ?
    C14 H14A . 0.9500 ?
    C15 C16 . 1.391(2) ?
    C15 H15A . 0.9500 ?
    C16 C17 . 1.380(2) ?
    C16 H16A . 0.9500 ?
    C17 H17A . 0.9500 ?
    C18 H18A . 0.9900 ?
    C18 H18B . 0.9900 ?
    C19 C20 . 1.4959(19) ?
    C20 C21 . 1.3848(19) ?
    C20 C25 . 1.3942(19) ?
    C21 C22 . 1.386(2) ?
    C21 H21A . 0.9500 ?
    C22 C23 . 1.3770(19) ?
    C22 H22A . 0.9500 ?
    C23 C24 . 1.380(2) ?
    C24 C25 . 1.385(2) ?
    C24 H24A . 0.9500 ?
    C25 H25A . 0.9500 ?
loop_
    _geom_angle_atom_site_label_1
    _geom_angle_atom_site_label_2
    _geom_angle_atom_site_label_3
    _geom_angle_site_symmetry_1
    _geom_angle_site_symmetry_3
    _geom_angle
    _geom_angle_publ_flag
    C4 O1 C1 . . 96.71(9) ?
    C13 O3 H3O . . 104.6(13) ?
    C19 O4 C18 . . 117.40(11) ?
    O6 N1 O7 . . 124.11(13) ?
    O6 N1 C23 . . 118.42(12) ?
    O7 N1 C23 . . 117.46(13) ?
    O1 C1 C18 . . 111.35(11) ?
    O1 C1 C10 . . 101.05(10) ?
    C18 C1 C10 . . 118.44(11) ?
    O1 C1 C2 . . 100.78(10) ?
    C18 C1 C2 . . 115.17(11) ?
    C10 C1 C2 . . 107.74(11) ?
    C1 C2 C3 . . 101.24(10) ?
    C1 C2 H2A . . 111.5 ?
    C3 C2 H2A . . 111.5 ?
    C1 C2 H2B . . 111.5 ?
    C3 C2 H2B . . 111.5 ?
    H2A C2 H2B . . 109.3 ?
    C11 C3 C4 . . 110.90(11) ?
    C11 C3 C2 . . 112.98(11) ?
    C4 C3 C2 . . 101.22(10) ?
    C11 C3 H3A . . 110.5 ?
    C4 C3 H3A . . 110.5 ?
    C2 C3 H3A . . 110.5 ?
    O1 C4 C5 . . 101.80(10) ?
    O1 C4 C3 . . 101.18(10) ?
    C5 C4 C3 . . 107.26(11) ?
    O1 C4 H4A . . 115.0 ?
    C5 C4 H4A . . 115.0 ?
    C3 C4 H4A . . 115.0 ?
    C6 C5 C10 . . 121.37(13) ?
    C6 C5 C4 . . 133.71(13) ?
    C10 C5 C4 . . 104.82(11) ?
    C5 C6 C7 . . 117.43(13) ?
    C5 C6 H6A . . 121.3 ?
    C7 C6 H6A . . 121.3 ?
    C8 C7 C6 . . 121.32(14) ?
    C8 C7 H7A . . 119.3 ?
    C6 C7 H7A . . 119.3 ?
    C7 C8 C9 . . 120.95(13) ?
    C7 C8 H8A . . 119.5 ?
    C9 C8 H8A . . 119.5 ?
    C10 C9 C8 . . 117.70(13) ?
    C10 C9 H9A . . 121.2 ?
    C8 C9 H9A . . 121.2 ?
    C9 C10 C5 . . 121.20(13) ?
    C9 C10 C1 . . 133.92(12) ?
    C5 C10 C1 . . 104.80(11) ?
    O2 C11 C12 . . 120.38(12) ?
    O2 C11 C3 . . 119.12(12) ?
    C12 C11 C3 . . 120.43(12) ?
    C17 C12 C13 . . 118.41(13) ?
    C17 C12 C11 . . 122.17(12) ?
    C13 C12 C11 . . 119.33(13) ?
    O3 C13 C14 . . 117.75(13) ?
    O3 C13 C12 . . 122.09(13) ?
    C14 C13 C12 . . 120.16(14) ?
    C15 C14 C13 . . 119.99(14) ?
    C15 C14 H14A . . 120.0 ?
    C13 C14 H14A . . 120.0 ?
    C14 C15 C16 . . 121.06(14) ?
    C14 C15 H15A . . 119.5 ?
    C16 C15 H15A . . 119.5 ?
    C17 C16 C15 . . 119.31(15) ?
    C17 C16 H16A . . 120.3 ?
    C15 C16 H16A . . 120.3 ?
    C16 C17 C12 . . 121.05(14) ?
    C16 C17 H17A . . 119.5 ?
    C12 C17 H17A . . 119.5 ?
    O4 C18 C1 . . 106.08(11) ?
    O4 C18 H18A . . 110.5 ?
    C1 C18 H18A . . 110.5 ?
    O4 C18 H18B . . 110.5 ?
    C1 C18 H18B . . 110.5 ?
    H18A C18 H18B . . 108.7 ?
    O5 C19 O4 . . 124.08(13) ?
    O5 C19 C20 . . 124.85(12) ?
    O4 C19 C20 . . 111.08(11) ?
    C21 C20 C25 . . 120.42(13) ?
    C21 C20 C19 . . 121.05(12) ?
    C25 C20 C19 . . 118.53(12) ?
    C20 C21 C22 . . 120.16(13) ?
    C20 C21 H21A . . 119.9 ?
    C22 C21 H21A . . 119.9 ?
    C23 C22 C21 . . 118.22(13) ?
    C23 C22 H22A . . 120.9 ?
    C21 C22 H22A . . 120.9 ?
    C22 C23 C24 . . 123.04(14) ?
    C22 C23 N1 . . 117.66(13) ?
    C24 C23 N1 . . 119.26(12) ?
    C23 C24 C25 . . 118.24(13) ?
    C23 C24 H24A . . 120.9 ?
    C25 C24 H24A . . 120.9 ?
    C24 C25 C20 . . 119.91(13) ?
    C24 C25 H25A . . 120.0 ?
    C20 C25 H25A . . 120.0 ?
loop_
    _geom_torsion_atom_site_label_1
    _geom_torsion_atom_site_label_2
    _geom_torsion_atom_site_label_3
    _geom_torsion_atom_site_label_4
    _geom_torsion_site_symmetry_1
    _geom_torsion_site_symmetry_2
    _geom_torsion_site_symmetry_3
    _geom_torsion_site_symmetry_4
    _geom_torsion
    _geom_torsion_publ_flag
    C4 O1 C1 C18 . . . . -178.46(11) ?
    C4 O1 C1 C10 . . . . -51.79(11) ?
    C4 O1 C1 C2 . . . . 58.90(11) ?
    O1 C1 C2 C3 . . . . -35.63(12) ?
    C18 C1 C2 C3 . . . . -155.56(11) ?
    C10 C1 C2 C3 . . . . 69.79(12) ?
    C1 C2 C3 C11 . . . . 118.93(12) ?
    C1 C2 C3 C4 . . . . 0.30(12) ?
    C1 O1 C4 C5 . . . . 51.61(11) ?
    C1 O1 C4 C3 . . . . -58.89(11) ?
    C11 C3 C4 O1 . . . . -84.83(12) ?
    C2 C3 C4 O1 . . . . 35.28(12) ?
    C11 C3 C4 C5 . . . . 168.93(11) ?
    C2 C3 C4 C5 . . . . -70.96(12) ?
    O1 C4 C5 C6 . . . . 151.71(15) ?
    C3 C4 C5 C6 . . . . -102.49(17) ?
    O1 C4 C5 C10 . . . . -32.04(13) ?
    C3 C4 C5 C10 . . . . 73.76(13) ?
    C10 C5 C6 C7 . . . . 1.7(2) ?
    C4 C5 C6 C7 . . . . 177.47(14) ?
    C5 C6 C7 C8 . . . . -0.9(2) ?
    C6 C7 C8 C9 . . . . -0.5(2) ?
    C7 C8 C9 C10 . . . . 1.0(2) ?
    C8 C9 C10 C5 . . . . -0.2(2) ?
    C8 C9 C10 C1 . . . . -176.44(14) ?
    C6 C5 C10 C9 . . . . -1.2(2) ?
    C4 C5 C10 C9 . . . . -178.00(12) ?
    C6 C5 C10 C1 . . . . 176.00(12) ?
    C4 C5 C10 C1 . . . . -0.82(13) ?
    O1 C1 C10 C9 . . . . -150.10(15) ?
    C18 C1 C10 C9 . . . . -28.3(2) ?
    C2 C1 C10 C9 . . . . 104.67(17) ?
    O1 C1 C10 C5 . . . . 33.25(12) ?
    C18 C1 C10 C5 . . . . 155.09(12) ?
    C2 C1 C10 C5 . . . . -71.98(13) ?
    C4 C3 C11 O2 . . . . -0.02(17) ?
    C2 C3 C11 O2 . . . . -112.86(14) ?
    C4 C3 C11 C12 . . . . -177.14(12) ?
    C2 C3 C11 C12 . . . . 70.02(15) ?
    O2 C11 C12 C17 . . . . -178.58(13) ?
    C3 C11 C12 C17 . . . . -1.5(2) ?
    O2 C11 C12 C13 . . . . -2.1(2) ?
    C3 C11 C12 C13 . . . . 174.94(12) ?
    C17 C12 C13 O3 . . . . -179.28(12) ?
    C11 C12 C13 O3 . . . . 4.1(2) ?
    C17 C12 C13 C14 . . . . 1.1(2) ?
    C11 C12 C13 C14 . . . . -175.51(13) ?
    O3 C13 C14 C15 . . . . -179.85(13) ?
    C12 C13 C14 C15 . . . . -0.2(2) ?
    C13 C14 C15 C16 . . . . -0.9(2) ?
    C14 C15 C16 C17 . . . . 1.0(2) ?
    C15 C16 C17 C12 . . . . -0.1(2) ?
    C13 C12 C17 C16 . . . . -0.9(2) ?
    C11 C12 C17 C16 . . . . 175.55(13) ?
    C19 O4 C18 C1 . . . . 171.18(11) ?
    O1 C1 C18 O4 . . . . 66.60(13) ?
    C10 C1 C18 O4 . . . . -49.87(15) ?
    C2 C1 C18 O4 . . . . -179.47(11) ?
    C18 O4 C19 O5 . . . . 6.95(19) ?
    C18 O4 C19 C20 . . . . -173.23(11) ?
    O5 C19 C20 C21 . . . . -178.22(13) ?
    O4 C19 C20 C21 . . . . 1.96(18) ?
    O5 C19 C20 C25 . . . . 1.4(2) ?
    O4 C19 C20 C25 . . . . -178.39(11) ?
    C25 C20 C21 C22 . . . . 0.6(2) ?
    C19 C20 C21 C22 . . . . -179.80(13) ?
    C20 C21 C22 C23 . . . . -1.2(2) ?
    C21 C22 C23 C24 . . . . 0.8(2) ?
    C21 C22 C23 N1 . . . . -176.67(12) ?
    O6 N1 C23 C22 . . . . -16.19(19) ?
    O7 N1 C23 C22 . . . . 162.95(12) ?
    O6 N1 C23 C24 . . . . 166.29(13) ?
    O7 N1 C23 C24 . . . . -14.57(18) ?
    C22 C23 C24 C25 . . . . 0.4(2) ?
    N1 C23 C24 C25 . . . . 177.78(12) ?
    C23 C24 C25 C20 . . . . -1.1(2) ?
    C21 C20 C25 C24 . . . . 0.6(2) ?
    C19 C20 C25 C24 . . . . -179.03(12) ?
loop_
    _geom_hbond_atom_site_label_D
    _geom_hbond_atom_site_label_H
    _geom_hbond_atom_site_label_A
    _geom_hbond_site_symmetry_A
    _geom_hbond_distance_DH
    _geom_hbond_distance_HA
    _geom_hbond_distance_DA
    _geom_hbond_angle_DHA
    _geom_hbond_publ_flag
    O3 H3O O2 . 0.94(2) 1.67(2) 2.5321(15) 151.7(19) yes
    C3 H3A O3 4_575 1.00 2.48 3.4510(17) 163 yes
    C8 H8A O1 4_565 0.95 2.38 3.2782(17) 157 yes
    C9 H9A O7 3_656 0.95 2.49 3.4057(19) 161 yes
_shelx_space_group_comment
;
The symmetry employed for this shelxl refinement is uniquely defined
by the following loop, which should always be used as a source of
symmetry information in preference to the above space-group names.
They are only intended as comments.
;
_shelx_estimated_absorpt_T_min     0.967
_shelx_estimated_absorpt_T_max     0.983
_shelx_hkl_file
;
   0   0  -1    3.80    0.70
   0   0  -1    2.90    0.60
   0   0   1    6.10    0.70
   0   0  -1    3.00    0.60
   0   0   1    3.80    0.70
   0   0   1    2.50    0.80
   0   0   3   -1.00    1.70
   0   0  -3    5.00    1.90
   0   0   3   -1.80    2.00
   0   0   3   -1.60    2.10
   0   0  -3   -0.70    2.00
   0   0   3   -0.30    2.10
   0   0  -3   -2.80    2.10
   0   0  -3   -3.00    1.60
   0   0   4 4557.74  205.28
   0   0   4 4748.82  205.18
   0   0  -4 5014.80  205.28
   0   0  -4 4813.32  205.38
   0   0   4 4890.71  205.38
   0   0   4 4203.08  205.18
   0   0  -4 4939.41  205.38
   0   0  -4 5083.19  205.38
   0   0  -5   -2.80    2.90
   0   0   5    2.10    2.50
   0   0   5   -0.70    2.20
   0   0   5    0.30    2.60
   0   0  -5    1.20    2.40
   0   0  -5    3.80    2.50
   0   0   5    0.50    2.70
   0   0  -5   -2.50    2.90
   0   0   6  149.09    9.30
   0   0   6  152.68    9.00
   0   0   6  167.38    9.20
   0   0   6  163.28    9.10
   0   0  -6  186.08    9.50
   0   0  -6  158.18    9.60
   0   0  -6  160.78    9.00
   0   0  -6  158.98    9.50
   0   0   7   -5.70    3.20
   0   0  -7   -1.90    4.10
   0   0  -7   -3.40    3.10
   0   0  -7   -1.10    3.60
   0   0   7    0.80    3.00
   0   0  -7    1.10    3.40
   0   0   7   -1.10    3.60
   0   0  -8   29.20    4.70
   0   0   8   33.30    4.90
   0   0  -8   32.70    6.30
   0   0   8   17.60    4.30
   0   0  -8   31.80    5.40
   0   0  -8   21.40    4.60
   0   0  -8    0.90    4.50
   0   0   8   23.70    5.70
   0   0  -9   -0.90    6.10
   0   0   9    2.50    4.40
   0   0   9   -0.80    4.60
   0   0  -9   -3.50    4.30
   0   0   9    1.20    4.40
   0   0  -9   -0.60    4.50
   0   0  10  124.09    9.40
   0   0 -10  120.29   11.20
   0   0 -10  137.99   11.30
   0   0  10  105.79   14.10
   0   0  10  133.69   10.90
   0   0  11   -9.60    6.40
   0   0 -11   -1.00    6.40
   0   0  11    5.90    6.70
   0   0 -11    0.20    5.80
   0   0  11    2.80    6.50
   0   0  12   21.90    7.70
   0   0 -12   21.90    8.20
   0   0 -12   12.80    7.20
   0   0  12   29.80    7.60
   0   0  13   -0.40   13.20
   0   0 -13   -2.60    9.40
   0   0  13   -1.00    8.30
   0   0 -13   -4.80    7.80
   0   0  14    8.30   10.00
   0   0 -14    2.80    9.00
   0   0  14   11.10    9.50
   0   0 -15   -5.30   10.30
   0   0 -15   -5.30   10.40
   0   0  15    4.40   11.30
   0   1   0    0.40    0.60
   0   1   0    0.40    0.80
   0   1   0    1.00    0.50
   0  -1   0   -0.60    0.40
   0  -1   0    0.30    0.70
   0   1   1   61.09    3.20
   0   1  -1   52.69    2.90
   0   1   1   61.49    2.90
   0   1  -1   53.79    3.00
   0   1   1   53.59    3.20
   0  -1   1   56.09    3.10
   0  -1  -1   58.89    2.90
   0  -1   1   56.99    3.10
   0  -1  -1   60.99    2.70
   0  -1  -1   63.19    3.10
   0  -1  -1   54.79    3.20
   0  -1   1   55.89    3.10
   0  -1   1   53.79    2.90
   0   1  -2   89.29    4.90
   0   1   2   83.49    4.60
   0   1  -2   86.99    4.70
   0   1  -2   83.99    5.00
   0   1  -2   97.19    6.70
   0   1   2   83.59    4.90
   0   1   2   87.99    5.10
   0   1   2   81.19    4.50
   0  -1  -2   91.09    4.30
   0  -1   2   99.89    4.90
   0  -1   2   87.39    4.90
   0  -1  -2   95.09    5.10
   0  -1  -2   81.89    5.00
   0  -1  -2   87.49    4.60
   0  -1   2   89.89    5.20
   0  -1   2   87.79    5.00
   0   1  -3 3453.15  145.89
   0   1   3 3363.96  145.79
   0   1   3 3393.66  145.99
   0   1   3 3414.26  146.09
   0   1   3 3326.67  145.69
   0   1  -3 3448.05  145.89
   0   1  -3 3346.47  145.99
   0  -1   3 3526.35  145.99
   0  -1   3 3444.26  145.99
   0  -1   3 3365.06  145.89
   0  -1  -3 3476.55  145.99
   0  -1  -3 3231.58  145.79
   0  -1  -3 3286.47  145.79
   0  -1   3 3339.07  145.99
   0  -1  -3 3526.05  145.69
   0   1   4 1676.33   70.99
   0   1   4 1598.34   70.89
   0   1  -4 1670.83   71.19
   0   1   4 1587.44   70.69
   0   1  -4 1509.25   70.89
   0   1  -4 1702.33   70.99
   0  -1   4 1646.64   70.99
   0  -1  -4 1765.72   71.09
   0  -1   4 1676.23   70.99
   0  -1   4 1496.05   70.79
   0  -1  -4 1637.54   71.19
   0  -1  -4 1626.94   70.89
   0  -1  -4 1715.33   70.69
   0  -1   4 1677.53   71.09
   0  -1  -4 1595.84   70.89
   0   1  -5  201.18   10.70
   0   1  -5  227.38   10.40
   0   1   5  194.28   10.30
   0   1   5  189.38    9.90
   0   1   5  204.58   10.20
   0  -1   5  201.38   10.20
   0  -1  -5  197.48   10.30
   0  -1   5  192.78   10.50
   0  -1  -5  197.68    9.90
   0  -1  -5  197.38   10.20
   0  -1   5  200.58   10.40
   0  -1  -5  205.28   10.60
   0  -1  -5  192.28   10.70
   0  -1   5  203.38   10.20
   0   1   6 1033.00   46.00
   0   1   6 1033.10   46.20
   0   1  -6 1106.59   46.40
   0   1  -6 1061.19   46.50
   0   1  -6 1075.59   46.30
   0   1  -6 1083.79   46.30
   0  -1  -6 1131.39   46.50
   0  -1   6 1057.29   46.30
   0  -1   6 1051.69   46.50
   0  -1   6 1055.09   46.20
   0  -1  -6  985.20   46.10
   0  -1   6  992.60   46.20
   0  -1  -6 1037.60   46.20
   0  -1  -6  957.30   46.50
   0  -1  -6 1069.69   46.00
   0   1   7  277.67   13.90
   0   1  -7  278.77   14.30
   0   1   7  283.07   14.20
   0   1  -7  277.77   14.90
   0   1   7  267.17   14.20
   0   1  -7  261.27   14.30
   0   1  -7  294.67   14.30
   0  -1  -7  264.97   14.40
   0  -1  -7  301.17   14.60
   0  -1   7  289.47   14.10
   0  -1  -7  243.78   14.50
   0  -1   7  274.97   14.30
   0  -1   7  287.17   14.50
   0  -1  -7  287.77   14.50
   0  -1  -7  279.77   13.70
   0   1  -8  170.98   10.70
   0   1   8  176.08   10.60
   0   1  -8  165.18   11.70
   0   1   8  172.68   10.30
   0   1  -8  148.99   10.70
   0   1  -8  173.78   10.70
   0   1   8  181.08   10.90
   0  -1   8  166.58   10.70
   0  -1   8  176.38   10.80
   0  -1  -8  156.58   10.50
   0  -1  -8  152.18   11.10
   0  -1  -8  178.18   11.00
   0  -1  -8  148.79   10.00
   0  -1  -8  135.69   11.90
   0  -1   8  172.28   10.90
   0  -1   8  178.78   10.30
   0   1   9    0.10    4.70
   0   1   9    8.00    4.60
   0   1  -9   -6.00    7.00
   0   1  -9   -0.90    4.90
   0   1  -9    8.00    4.50
   0   1   9    6.80    4.80
   0  -1   9    6.80    5.10
   0  -1  -9    3.90    4.30
   0  -1  -9    8.30    5.90
   0  -1   9    1.20    5.10
   0  -1   9    1.10    4.50
   0  -1  -9    9.40    4.80
   0   1  10  137.39   12.10
   0   1  10  140.19   11.40
   0   1  10  120.39   10.90
   0   1 -10  148.99   10.70
   0   1 -10  155.88   14.90
   0  -1 -10  161.18   14.70
   0  -1 -10  121.09    9.30
   0  -1  10  148.89   11.70
   0  -1  10  131.79   11.80
   0  -1 -10  144.59   12.10
   0  -1  10  140.89   11.60
   0   1  11   54.99    7.30
   0   1 -11   49.50    8.20
   0   1 -11   41.10    7.00
   0   1  11   39.90    7.40
   0   1  11   46.50    8.10
   0  -1 -11   58.09    8.00
   0  -1  11   43.90    7.40
   0  -1  11   46.70    7.80
   0  -1 -11   42.30    6.90
   0  -1  11   64.49   12.80
   0   1  12  515.95   26.80
   0   1  12  484.45   27.00
   0   1 -12  554.54   27.30
   0  -1 -12  513.25   27.60
   0  -1  12  540.45   27.50
   0  -1 -12  506.45   27.00
   0  -1  12  555.54   27.60
   0   1  13   -4.20    8.00
   0   1 -13    8.60   11.10
   0   1  13    4.00    7.80
   0   1 -13   -3.30    7.80
   0  -1 -13    5.90    8.00
   0  -1  13   13.20    8.40
   0  -1 -13    6.80    8.70
   0  -1  13    1.60    8.90
   0   1 -14    8.30    8.80
   0   1  14   -5.10    9.70
   0   1  14   -1.50   13.50
   0  -1  14    1.20   10.20
   0  -1 -14  -14.40    9.20
   0   1 -15   21.20   10.50
   0   1  15    5.90   11.00
   0   1 -15    8.40   10.10
   0  -1 -15    2.80   11.00
   0  -1  15    5.20   10.90
   0  -1 -15   12.90    8.10
   0   2   0  232.28   11.00
   0   2   0  255.07   11.00
   0   2   0  263.17   11.30
   0  -2   0  245.38   11.30
   0   2   1  589.14   28.20
   0   2  -1  630.94   27.90
   0   2  -1  636.74   28.10
   0   2   1  674.03   28.20
   0  -2  -1  689.83   28.20
   0  -2   1  639.24   27.90
   0  -2  -1  704.63   27.90
   0  -2  -1  680.83   28.00
   0  -2  -1  582.74   27.80
   0  -2   1  624.54   28.10
   0  -2   1  634.44   28.10
   0  -2  -1  642.54   28.30
   0   2  -2 3565.24  147.09
   0   2   2 3235.78  147.29
   0   2   2 3469.65  147.09
   0   2   2 3514.75  147.29
   0   2  -2 3201.18  147.19
   0  -2  -2 3564.04  146.99
   0  -2   2 3376.36  147.29
   0  -2   2 3517.45  147.19
   0  -2  -2 3525.15  146.79
   0  -2   2 3445.96  147.09
   0  -2  -2 3194.58  147.19
   0  -2   2 3440.56  147.19
   0  -2  -2 3484.95  147.29
   0   2   3 2075.49   91.89
   0   2   3 2120.49   91.49
   0   2  -3 2209.78   91.79
   0   2  -3 2088.79   92.09
   0   2   3 2136.29   91.89
   0   2  -3 2097.19   91.69
   0  -2  -3 2155.38   91.89
   0  -2   3 2076.99   91.69
   0  -2  -3 2229.48   91.29
   0  -2   3 2062.59   91.89
   0  -2  -3 2044.70   91.49
   0  -2   3 2211.58   91.69
   0  -2   3 2069.59   91.79
   0  -2  -3 2186.88   91.89
   0   2   4  284.57   13.50
   0   2  -4  306.17   14.10
   0   2   4  277.77   13.70
   0   2  -4  303.67   14.20
   0   2   4  289.77   14.20
   0   2   4  295.87   14.40
   0   2  -4  298.97   14.50
   0  -2   4  308.37   14.40
   0  -2   4  311.77   14.00
   0  -2  -4  308.97   13.50
   0  -2   4  308.47   14.10
   0  -2  -4  313.07   14.30
   0  -2  -4  284.17   13.70
   0  -2   4  300.47   14.20
   0  -2  -4  303.27   14.40
   0  -2  -4  285.67   13.80
   0   2   5   45.10    4.10
   0   2  -5   63.89    4.90
   0   2   5   38.70    4.00
   0   2  -5   51.19    4.50
   0   2  -5   57.49    5.20
   0   2  -5   59.19    5.30
   0  -2  -5   62.09    5.40
   0  -2   5   53.79    4.50
   0  -2  -5   53.99    4.60
   0  -2  -5   43.50    4.20
   0  -2  -5   50.59    4.10
   0  -2  -5   45.20    4.00
   0  -2   5   50.09    5.00
   0  -2   5   55.69    5.20
   0  -2   5   47.30    4.30
   0   2  -6    7.80    3.10
   0   2  -6    5.50    3.60
   0   2   6    1.30    2.90
   0   2  -6   -3.00    4.20
   0   2   6    1.90    2.70
   0   2   6    4.70    3.10
   0   2  -6    3.40    3.20
   0  -2   6    0.00    2.80
   0  -2   6    4.00    3.30
   0  -2  -6    0.10    2.20
   0  -2   6    4.00    3.80
   0  -2  -6   -0.70    3.30
   0  -2  -6    4.80    3.20
   0  -2  -6    1.90    4.20
   0  -2   6   -4.40    3.50
   0  -2  -6    3.70    3.20
   0   2  -7  428.66   19.90
   0   2   7  408.16   19.40
   0   2   7  401.76   19.10
   0   2   7  405.76   19.90
   0   2  -7  436.66   19.80
   0  -2  -7  403.76   19.70
   0  -2   7  427.96   20.20
   0  -2  -7  378.96   20.50
   0  -2  -7  427.16   19.70
   0  -2   7  426.76   19.70
   0  -2   7  365.06   19.50
   0  -2  -7  432.86   20.10
   0  -2  -7  389.96   19.00
   0  -2   7  426.86   20.00
   0   2   8   56.29    6.20
   0   2  -8   56.59    6.00
   0   2  -8   42.10    7.30
   0   2   8   60.69    5.40
   0   2   8   56.79    5.70
   0   2  -8   48.00    5.40
   0  -2   8   62.49    6.00
   0  -2   8   73.09    6.30
   0  -2  -8   50.79    6.00
   0  -2   8   45.90    5.70
   0  -2   8   66.99    7.10
   0  -2  -8   59.69    6.40
   0  -2  -8   51.59    6.10
   0  -2  -8   55.79    5.10
   0   2  -9   12.40    5.50
   0   2   9    5.70    5.60
   0   2  -9   11.10    4.60
   0   2   9    7.70    4.80
   0   2   9   11.30    4.50
   0  -2  -9   17.20    5.90
   0  -2   9   14.40    5.80
   0  -2   9   12.80    5.00
   0  -2  -9   12.80    4.10
   0  -2   9    6.70    4.80
   0  -2   9    7.40    5.40
   0   2  10   68.59    6.80
   0   2 -10   53.39    7.70
   0   2  10   49.20    6.80
   0   2  10   57.19    7.70
   0   2 -10   71.59    8.70
   0  -2  10   64.09    7.80
   0  -2 -10   59.79    8.30
   0  -2  10   60.29    7.80
   0  -2 -10   53.39    7.30
   0  -2 -10   60.79    6.30
   0  -2  10   49.10    8.30
   0   2 -11  911.41   41.80
   0   2  11  892.71   41.20
   0   2 -11  875.91   42.70
   0   2  11  872.01   41.60
   0  -2  11  991.90   42.70
   0  -2 -11  864.31   42.20
   0  -2  11  867.21   41.90
   0  -2  11  932.01   42.20
   0   2  12   27.80    7.30
   0   2  12   26.10    7.80
   0   2 -12   25.30    9.80
   0   2 -12   17.10    7.00
   0  -2 -12   17.30    8.00
   0  -2 -12   10.80    6.90
   0  -2  12   20.80    7.80
   0   2  13  226.98   17.00
   0   2 -13  251.37   18.00
   0   2  13  248.28   17.50
   0  -2 -13  214.78   17.40
   0  -2  13  241.38   19.50
   0  -2  13  209.38   18.50
   0  -2 -13  219.48   19.00
   0   2  14    3.60    9.10
   0   2  14   -2.40    9.60
   0   2 -14    4.60    8.70
   0  -2  14   10.70   10.90
   0  -2 -14   -8.20    9.50
   0   2 -15    8.10   10.20
   0   2 -15    3.60    9.70
   0   2  15   -3.80   10.80
   0  -2 -15    3.80    7.60
   0  -2 -15  -24.30   21.30
   0  -2  15   -5.20   11.20
   0   3   0   -1.10    1.80
   0   3   0   -0.70    1.40
   0   3   0   -0.20    2.20
   0  -3   0   -2.80    2.10
   0  -3   0   -1.30    1.60
   0   3  -1  275.37   13.00
   0   3   1  272.57   12.40
   0   3  -1  278.47   12.60
   0   3   1  295.57   13.10
   0   3   1  282.17   12.40
   0   3  -1  243.98   12.90
   0  -3   1  272.87   12.60
   0  -3  -1  281.57   13.30
   0  -3  -1  255.77   12.40
   0  -3   1  306.97   13.00
   0  -3  -1  304.97   13.10
   0   3  -2   10.70    2.50
   0   3   2    1.20    2.30
   0   3  -2    4.90    2.10
   0   3  -2    0.90    2.20
   0   3   2    4.90    2.70
   0  -3   2    4.40    2.50
   0  -3   2    0.50    2.20
   0  -3  -2    7.20    1.20
   0  -3  -2    2.90    1.60
   0  -3   2    2.00    2.10
   0  -3  -2    2.80    2.70
   0  -3  -2    1.90    2.40
   0  -3   2    3.60    2.10
   0  -3  -2    2.20    1.80
   0   3   3   26.30    3.20
   0   3  -3   34.60    3.40
   0   3   3   32.10    2.70
   0   3  -3   28.70    3.40
   0   3  -3   32.00    3.00
   0   3   3   19.50    3.30
   0  -3  -3   28.20    2.00
   0  -3  -3   24.20    3.30
   0  -3   3   29.20    3.40
   0  -3   3   24.80    3.00
   0  -3  -3   27.40    2.60
   0  -3  -3   21.10    3.30
   0  -3   3   21.50    3.30
   0  -3   3   28.00    2.90
   0   3  -4  108.49    6.90
   0   3  -4  109.49    6.90
   0   3   4  112.59    6.20
   0   3   4  113.19    7.50
   0   3  -4   86.99    6.30
   0  -3  -4  112.09    5.50
   0  -3   4  106.79    6.70
   0  -3  -4  110.39    7.40
   0  -3   4  111.39    6.80
   0  -3   4  101.29    6.80
   0  -3  -4   97.19    6.00
   0  -3  -4  111.69    7.20
   0  -3   4  109.69    7.00
   0   3   5   79.29    6.30
   0   3  -5   75.99    6.30
   0   3  -5   72.89    6.20
   0   3   5   66.09    6.10
   0   3  -5   75.49    5.90
   0   3   5   69.09    5.30
   0   3   5   69.69    4.50
   0   3  -5   77.49    6.20
   0  -3   5   75.09    5.80
   0  -3  -5   62.09    5.20
   0  -3   5   62.09    5.90
   0  -3   5   65.29    5.80
   0  -3  -5   63.09    4.80
   0  -3  -5   67.79    4.50
   0  -3  -5   54.09    5.00
   0  -3   5   73.69    5.70
   0  -3  -5   70.49    6.10
   0   3   6  336.87   20.00
   0   3  -6  358.96   16.30
   0   3   6  334.37   15.70
   0   3  -6  348.27   16.40
   0   3  -6  318.07   16.60
   0   3  -6  323.97   16.10
   0   3   6  318.67   16.30
   0   3   6  300.57   15.20
   0  -3  -6  318.57   16.90
   0  -3  -6  313.97   15.10
   0  -3  -6  316.57   15.60
   0  -3   6  352.16   16.50
   0  -3  -6  344.47   16.60
   0  -3  -6  302.27   15.70
   0  -3   6  355.16   17.50
   0   3   7  116.89    8.40
   0   3   7   98.09    7.50
   0   3  -7  107.79    8.80
   0   3  -7  103.49    8.50
   0   3  -7  124.19    8.50
   0   3   7  108.19    9.10
   0   3  -7  100.09    9.10
   0  -3   7  115.09    8.50
   0  -3  -7  103.89    6.80
   0  -3  -7  119.19    8.80
   0  -3   7  108.59    8.90
   0  -3   7   98.29    8.70
   0  -3  -7  103.39    7.80
   0  -3  -7  122.69    9.20
   0  -3   7  106.29    7.90
   0   3  -8   23.80    5.70
   0   3   8   26.00    4.50
   0   3   8   16.90    5.20
   0   3  -8   23.70    4.50
   0  -3   8   14.70    4.80
   0  -3  -8   24.60    9.70
   0  -3   8   10.10    4.50
   0  -3  -8   14.70    3.40
   0  -3   8   22.20    5.60
   0  -3   8   12.40    7.10
   0  -3  -8   15.10    5.00
   0  -3  -8   20.10    4.80
   0   3  -9    3.20    6.80
   0   3   9   11.30    5.40
   0   3  -9    7.30    4.60
   0   3   9    9.00    4.20
   0   3   9    2.90    5.50
   0  -3   9   11.40    5.70
   0  -3  -9    4.40    5.60
   0  -3  -9    9.60    5.40
   0  -3   9    6.80    5.30
   0  -3   9    8.90    5.00
   0  -3  -9   11.60    3.90
   0  -3   9   10.90    5.20
   0   3  10   30.20    7.10
   0   3  10   34.70    5.70
   0   3 -10   28.10    5.90
   0   3  10   48.20    6.40
   0   3 -10   54.19    8.30
   0  -3 -10   30.30    7.00
   0  -3  10   30.90    7.40
   0  -3 -10   27.50    5.00
   0  -3  10   26.60    6.60
   0  -3  10   39.30    6.70
   0  -3  10   40.00    7.30
   0  -3 -10   30.50    7.20
   0   3  11   21.30    6.40
   0   3 -11   14.50    6.20
   0   3  11   20.70    6.10
   0  -3 -11    9.80    6.90
   0  -3  11   16.50    7.20
   0  -3  11   13.80    7.50
   0  -3  11   12.90    7.80
   0  -3 -11   13.30    5.30
   0   3 -12    1.80    6.60
   0   3  12    3.60    6.60
   0   3  12    6.80    7.00
   0  -3 -12    5.60    5.90
   0  -3  12   13.80    8.70
   0  -3 -12    2.20    7.60
   0  -3  12    7.80    8.30
   0   3  13   10.70    8.10
   0   3  13   -2.60    7.40
   0   3 -13    5.20    7.70
   0  -3  13    7.40    8.90
   0  -3 -13    2.20    7.00
   0  -3 -13  -12.00    8.60
   0   3 -14   47.80    9.60
   0   3  14   44.80   10.00
   0   3  14   37.80   12.50
   0   3 -14   45.80    9.80
   0  -3 -14   39.30    7.30
   0  -3 -14   15.50   10.70
   0  -3  14   42.90   12.00
   0   4   0   49.40    4.10
   0   4   0   55.79    3.60
   0   4   0   50.59    4.40
   0   4   0   49.50    3.70
   0  -4   0   54.29    3.60
   0  -4   0   56.09    4.40
   0   4   1  262.47   12.00
   0   4  -1  253.57   12.10
   0   4   1  258.17   12.70
   0   4  -1  252.27   12.30
   0   4  -1  265.17   12.70
   0   4   1  262.87   11.90
   0  -4  -1  269.47   11.90
   0  -4  -1  265.07   13.00
   0  -4   1  277.77   12.60
   0  -4   1  273.07   12.10
   0  -4  -1  254.87   12.60
   0   4   2   58.79    5.30
   0   4  -2   59.39    4.30
   0   4  -2   55.39    5.00
   0  -4  -2   59.29    5.30
   0  -4  -2   59.89    5.40
   0  -4  -2   53.39    3.50
   0  -4  -2   64.19    4.40
   0  -4  -2   58.89    3.80
   0  -4   2   54.79    4.30
   0  -4   2   57.09    5.10
   0  -4   2   60.29    5.20
   0   4  -3  329.97   15.40
   0   4   3  305.27   15.40
   0   4  -3  325.47   15.40
   0   4   3  310.57   14.40
   0  -4  -3  321.27   15.70
   0  -4   3  317.77   15.40
   0  -4  -3  337.87   14.70
   0  -4  -3  310.37   14.20
   0  -4   3  335.07   15.00
   0  -4   3  318.57   15.60
   0  -4   3  321.27   15.30
   0  -4  -3  347.37   14.80
   0  -4  -3  306.27   15.50
   0   4   4  101.89    7.60
   0   4   4   99.79    7.60
   0   4   4   84.29    5.50
   0   4   4  101.89    6.10
   0   4  -4   98.79    7.20
   0   4  -4   95.39    7.00
   0   4  -4  107.79    6.50
   0  -4  -4  101.79    6.10
   0  -4  -4   94.79    5.10
   0  -4   4  101.09    7.40
   0  -4   4   99.29    6.70
   0  -4   4  104.59    7.20
   0  -4  -4   95.89    7.70
   0  -4  -4  102.89    7.60
   0   4   5   46.00    5.00
   0   4   5   52.19    5.60
   0   4  -5   65.59    5.40
   0   4  -5   57.19    5.20
   0   4   5   56.59    5.00
   0  -4  -5   42.30    4.10
   0  -4  -5   43.50    5.00
   0  -4   5   47.40    4.70
   0  -4  -5   54.49    4.30
   0  -4   5   50.89    4.90
   0  -4  -5   52.89    3.90
   0  -4   5   54.99    5.40
   0  -4   5   58.09    5.10
   0  -4  -5   51.79    5.80
   0   4   6  253.27   14.00
   0   4   6  253.17   12.60
   0   4   6  241.08   13.80
   0   4  -6  254.37   13.60
   0   4  -6  267.07   14.60
   0  -4  -6  251.97   11.80
   0  -4   6  275.97   13.30
   0  -4  -6  265.27   14.80
   0  -4   6  264.17   13.90
   0  -4   6  247.28   13.40
   0  -4   6  261.97   13.70
   0  -4  -6  222.38   12.60
   0  -4  -6  255.67   14.00
   0  -4  -6  228.68   12.50
   0   4   7  141.59   11.00
   0   4  -7  156.48   10.00
   0   4   7  131.39    8.20
   0   4  -7  166.38   11.20
   0   4  -7  150.38   10.20
   0   4   7  151.28    9.10
   0   4   7  148.29   10.90
   0  -4  -7  147.79    8.10
   0  -4   7  147.19    9.40
   0  -4  -7  157.28   11.80
   0  -4  -7  145.19    9.30
   0  -4   7  156.68   10.40
   0  -4  -7  131.69    9.10
   0  -4   7  135.99   10.30
   0  -4   7  158.38   10.70
   0   4  -8  299.57   15.40
   0   4   8  252.07   16.00
   0   4   8  265.47   14.50
   0   4  -8  292.07   16.20
   0   4   8  278.77   13.90
   0  -4  -8  263.67   13.70
   0  -4   8  305.07   16.00
   0  -4  -8  297.67   16.30
   0  -4  -8  271.67   15.10
   0  -4   8  295.37   16.10
   0  -4   8  287.07   15.40
   0  -4   8  273.87   15.60
   0  -4  -8  276.27   14.90
   0   4  -9    6.50    6.30
   0   4  -9   -3.40    6.20
   0   4   9    9.90    6.20
   0   4   9   14.00    7.20
   0   4   9   -1.30    4.40
   0  -4   9   -2.30    6.10
   0  -4   9    8.00    6.40
   0  -4   9    1.00    6.00
   0  -4  -9    0.70    3.50
   0  -4   9   -3.30    5.20
   0  -4  -9   -2.30    5.40
   0  -4  -9    4.90    5.50
   0   4 -10    8.40    5.40
   0   4  10   11.00    5.30
   0  -4  10    4.90    5.70
   0  -4 -10    9.70    6.40
   0  -4 -10    8.40    6.60
   0  -4  10    7.90    7.10
   0  -4  10    2.00    6.60
   0  -4 -10    5.30    4.20
   0  -4  10   -4.40    6.40
   0   4 -11   26.60    6.80
   0   4  11   39.90    6.90
   0   4  11   28.60    6.00
   0  -4 -11   31.60    7.90
   0  -4 -11   29.50    5.60
   0  -4  11   32.50   12.20
   0  -4 -11   27.80    8.50
   0  -4  11   25.40    7.70
   0  -4  11   26.30    8.20
   0  -4  11   34.70    7.20
   0   4 -12   10.20    6.70
   0   4  12   11.70    6.80
   0   4  12    2.70    6.40
   0  -4  12   -2.50    8.40
   0  -4  12   -4.40    8.50
   0  -4 -12    1.50    5.70
   0  -4 -12   -6.90    8.30
   0   4  13   16.30    7.70
   0   4 -13   23.00    7.90
   0   4  13   27.80    8.30
   0  -4 -13   13.70    9.50
   0  -4 -13   16.10    7.10
   0  -4  13   23.40   10.60
   0   4  14    3.70    9.20
   0  -4  14  -11.50   10.60
   0  -4 -14    7.40    6.40
   0  -4 -14  -14.00   10.40
   0   5   0   -0.70    2.10
   0   5   0   -2.00    3.00
   0   5   0    2.70    1.90
   0   5   0   -1.20    1.80
   0  -5   0   -2.30    3.00
   0  -5   0   -1.20    1.80
   0   5   1   80.99    6.00
   0   5   1   80.69    4.70
   0   5  -1   76.19    5.30
   0   5  -1   77.49    5.60
   0   5  -1   68.29    6.20
   0  -5   1   80.99    5.80
   0  -5  -1   73.29    4.70
   0  -5   1   92.39    5.10
   0  -5  -1   79.39    6.30
   0  -5  -1   91.39    6.70
   0   5  -2  399.66   18.60
   0   5  -2  412.16   18.20
   0   5   2  415.36   18.80
   0   5   2  387.06   17.90
   0  -5   2  400.46   18.70
   0  -5  -2  377.66   18.60
   0  -5  -2  370.36   18.90
   0  -5   2  416.86   18.80
   0  -5   2  416.66   18.10
   0  -5  -2  405.06   17.80
   0  -5  -2  372.26   18.90
   0   5  -3 1663.03   70.49
   0   5  -3 1606.74   70.49
   0   5   3 1605.34   70.59
   0  -5  -3 1606.64   70.89
   0  -5  -3 1554.64   70.49
   0  -5   3 1662.43   70.09
   0  -5  -3 1631.24   69.79
   0  -5   3 1664.23   70.69
   0  -5  -3 1639.74   70.29
   0  -5  -3 1494.45   69.49
   0  -5   3 1643.94   70.69
   0   5  -4  167.88    9.50
   0   5   4  142.29    9.80
   0   5   4  145.89    7.60
   0   5  -4  156.18    9.50
   0   5   4  149.39   10.10
   0   5  -4  170.68    9.40
   0  -5   4  173.18    9.00
   0  -5   4  148.79    9.60
   0  -5  -4  154.28    8.30
   0  -5   4  163.88    9.50
   0  -5  -4  146.79   11.20
   0  -5  -4  142.59   10.00
   0  -5   4  164.38    9.70
   0  -5  -4  161.58   10.20
   0   5  -5   13.50    4.30
   0   5   5   17.40    3.20
   0   5   5   12.80    4.60
   0   5  -5   17.00    4.70
   0   5   5   11.00    8.20
   0   5   5   12.10    2.20
   0  -5   5   14.10    3.80
   0  -5  -5   16.30    3.20
   0  -5  -5   17.00    5.00
   0  -5   5   19.50    4.10
   0  -5  -5   14.20    2.60
   0  -5  -5    6.50    4.30
   0  -5   5   10.20    4.40
   0   5  -6  699.63   29.50
   0   5   6  612.14   29.80
   0   5   6  610.14   27.90
   0   5  -6  661.03   29.70
   0   5   6  617.54   28.50
   0   5  -6  657.63   29.60
   0  -5  -6  593.84   28.50
   0  -5  -6  608.84   29.80
   0  -5   6  689.23   29.70
   0  -5  -6  628.64   28.50
   0  -5   6  655.23   29.50
   0  -5  -6  638.04   29.90
   0  -5   6  658.73   29.80
   0  -5   6  664.03   29.20
   0  -5  -6  552.64   28.30
   0   5   7  390.86   19.00
   0   5  -7  431.26   20.60
   0   5   7  404.86   20.40
   0   5   7  370.46   18.60
   0   5   7  393.06   20.70
   0   5  -7  420.76   20.40
   0  -5  -7  420.36   20.70
   0  -5   7  379.86   20.30
   0  -5   7  399.26   20.40
   0  -5   7  418.76   20.60
   0  -5  -7  380.86   19.30
   0  -5  -7  380.56   19.00
   0  -5   7  438.66   20.00
   0   5   8  129.19   12.30
   0   5   8  149.09   11.30
   0   5   8  127.79    9.30
   0  -5  -8  129.99    9.80
   0  -5  -8  149.09   11.90
   0  -5   8  119.59   10.80
   0  -5   8  134.89   11.30
   0  -5  -8  121.29    9.90
   0  -5   8  133.09   11.40
   0  -5   8  138.79   10.60
   0   5   9    9.80    4.80
   0  -5   9   12.00    6.70
   0  -5   9   17.30    6.20
   0  -5   9   -1.70    6.10
   0  -5  -9    8.10    4.30
   0  -5   9    3.20    6.20
   0  -5  -9    4.30    6.10
   0  -5  -9    1.70    5.50
   0   5  10   -2.30    4.70
   0   5  10   -6.80    5.00
   0  -5  10   -6.00    7.40
   0  -5  10    3.80    6.90
   0  -5  10  -14.10    6.80
   0  -5  10    3.70   10.00
   0  -5 -10    7.20    6.80
   0  -5 -10    0.30    4.90
   0   5  11   40.30    8.30
   0   5  11   41.20    6.90
   0  -5  11   42.30    9.00
   0  -5  11   54.39    8.70
   0  -5 -11   42.20    6.00
   0  -5 -11   41.00    8.60
   0  -5 -11   55.19    8.90
   0   5  12   91.49    9.20
   0  -5 -12   86.89    9.10
   0  -5 -12   91.49   11.50
   0  -5  12  103.89   12.50
   0   5 -13    6.50    8.30
   0   5  13    5.50    7.90
   0  -5 -13   -2.80   15.70
   0  -5 -13    8.60    8.40
   0  -5  13   -3.30   10.20
   0   5 -14   -6.40    9.00
   0   5  14    4.20    9.00
   0  -5 -14   -4.70    6.00
   0  -5  14   -6.60   11.40
   0  -5 -14  -18.20   11.10
   0   6   0   40.10    5.40
   0   6   0   42.70    3.80
   0   6   0   49.60    4.10
   0   6   0   43.90    5.10
   0  -6   0   46.20    3.60
   0  -6   0   52.79    5.30
   0   6  -1  260.67   12.20
   0   6   1  251.17   11.90
   0   6   1  239.48   13.10
   0   6  -1  251.07   12.60
   0   6  -1  248.78   12.90
   0   6   1  249.18   12.10
   0   6  -1  269.57   12.60
   0  -6   1  259.77   12.90
   0  -6   1  254.17   12.10
   0  -6  -1  260.37   11.90
   0  -6  -1  252.47   13.60
   0  -6  -1  251.77   12.90
   0   6  -2  690.63   31.20
   0   6  -2  708.33   31.50
   0   6  -2  703.73   31.30
   0   6   2  689.83   31.50
   0   6   2  685.23   30.50
   0  -6  -2  643.54   31.40
   0  -6   2  689.43   31.50
   0  -6   2  711.83   31.50
   0  -6  -2  703.23   30.50
   0  -6  -2  726.13   32.00
   0  -6   2  700.13   30.80
   0  -6  -2  679.73   30.90
   0   6  -3  628.34   28.30
   0   6   3  628.34   28.50
   0   6  -3  636.44   27.70
   0   6  -3  603.24   28.10
   0  -6  -3  605.84   27.60
   0  -6   3  602.14   28.50
   0  -6  -3  597.54   27.20
   0  -6  -3  613.34   28.40
   0  -6  -3  628.54   29.00
   0  -6   3  628.24   27.70
   0  -6   3  620.54   28.40
   0  -6   3  604.04   28.20
   0   6   4  584.84   27.40
   0   6  -4  642.04   28.50
   0   6   4  501.25   32.20
   0   6  -4  667.83   29.00
   0  -6   4  643.44   29.20
   0  -6  -4  641.64   27.80
   0  -6  -4  647.04   28.10
   0  -6  -4  627.24   29.50
   0  -6  -4  590.24   29.00
   0  -6   4  653.13   29.20
   0  -6   4  639.64   28.20
   0   6  -5  386.76   23.00
   0   6   5  366.86   18.70
   0   6  -5  378.96   18.50
   0   6   5  349.77   16.80
   0   6  -5  371.36   18.80
   0  -6  -5  382.16   19.30
   0  -6   5  397.26   18.20
   0  -6  -5  378.96   17.50
   0  -6  -5  369.36   17.60
   0  -6  -5  383.36   19.30
   0  -6   5  363.86   18.70
   0  -6   5  362.76   18.90
   0   6   6  737.63   33.60
   0   6   6  736.03   32.90
   0   6  -6  789.82   34.80
   0   6  -6  769.52   34.90
   0   6   6  728.73   35.30
   0   6  -6  809.22   34.50
   0   6   6  761.12   35.10
   0  -6  -6  738.13   33.50
   0  -6   6  770.52   35.00
   0  -6  -6  685.63   33.40
   0  -6  -6  761.72   35.30
   0  -6   6  771.82   34.80
   0  -6  -6  693.13   35.10
   0  -6   6  792.52   34.20
   0  -6  -6  736.83   32.70
   0   6   7   -1.40    3.80
   0   6   7    6.90    5.80
   0   6  -7    2.50    5.40
   0   6   7   -2.40    2.60
   0  -6  -7    1.10    2.00
   0  -6  -7    0.20    4.20
   0  -6   7   -1.50    5.40
   0  -6   7   -2.60    5.60
   0  -6  -7   -2.30    4.00
   0  -6  -7    4.30    5.70
   0  -6   7    6.80    4.80
   0   6   8   23.40    7.40
   0   6   8   34.10    3.90
   0   6   8   35.70    5.30
   0   6  -8   46.00    7.70
   0  -6  -8   22.00    7.00
   0  -6  -8   36.30    3.40
   0  -6   8   16.70    6.50
   0  -6   8   16.50    5.70
   0  -6   8   33.70    7.50
   0  -6  -8   25.60    5.90
   0  -6  -8   32.20    5.60
   0   6   9  347.87   17.70
   0   6  -9  379.76   20.10
   0   6   9  329.87   16.50
   0  -6   9  340.47   19.00
   0  -6  -9  346.07   20.30
   0  -6  -9  334.67   18.20
   0  -6   9  329.67   20.40
   0  -6   9  376.76   20.10
   0  -6  -9  318.47   16.00
   0   6 -10   84.99   10.20
   0   6  10   72.99    6.90
   0  -6  10  108.49    9.70
   0  -6 -10   90.89    9.10
   0  -6 -10  101.39   10.70
   0  -6 -10   88.29    7.40
   0  -6  10   89.19   10.10
   0   6 -11   -9.10    8.90
   0   6  11    3.80    6.10
   0   6  11    0.70    6.10
   0   6 -11    7.20    7.20
   0  -6  11   -5.70    8.00
   0  -6 -11    1.90    4.40
   0  -6  11    9.40    7.40
   0  -6 -11    6.80    8.60
   0  -6 -11    9.30    8.10
   0   6  12    3.00    7.70
   0   6 -12   10.00    8.10
   0   6 -12   10.10   10.60
   0   6  12    5.00    6.90
   0  -6  12    1.90    9.90
   0  -6 -12   11.20    5.10
   0   6  13   18.60    8.20
   0   6 -13   20.50   12.50
   0   6 -13   15.70    9.60
   0  -6 -13   10.10    6.90
   0  -6 -13    4.50   10.60
   0  -6 -13   11.10    4.80
   0  -6  13    8.60   11.30
   0   6  14   17.00    9.50
   0   6 -14   28.40   11.60
   0   6 -14   47.80   14.60
   0  -6  14   20.10   12.30
   0  -6 -14   23.30   12.50
   0   7   0    1.10    2.50
   0   7   0   -2.40    4.00
   0   7   0   -4.50    2.60
   0   7   0    2.90    2.90
   0  -7   0    2.10    2.40
   0  -7   0    1.90    4.30
   0   7  -1  243.18   12.40
   0   7  -1  222.88   12.70
   0   7   1  225.78   11.40
   0   7   1  233.48   11.70
   0   7   1  223.98   12.80
   0   7   1  242.18   11.80
   0   7  -1  242.28   12.10
   0  -7  -1  243.88   13.60
   0  -7  -1  224.28   12.80
   0  -7   1  232.18   12.90
   0  -7   1  248.38   11.60
   0  -7  -1  236.38   11.30
   0   7   2    1.90    2.70
   0   7  -2   -1.90    3.70
   0   7   2    0.00    4.40
   0   7  -2   -5.20    3.70
   0   7  -2   -0.70    3.10
   0   7  -2   -1.20    3.00
   0  -7   2   -3.90    4.40
   0  -7   2    3.30    2.80
   0  -7  -2    5.80    3.50
   0  -7   2    7.80    4.30
   0  -7  -2    2.40    4.20
   0  -7  -2   -1.50    4.30
   0  -7  -2    0.60    2.30
   0   7  -3  407.86   18.80
   0   7  -3  402.26   19.10
   0   7   3  403.96   19.60
   0   7  -3  403.26   19.40
   0  -7  -3  388.76   18.60
   0  -7  -3  388.46   17.90
   0  -7   3  402.76   19.50
   0  -7   3  381.66   18.50
   0  -7  -3  383.06   19.90
   0  -7  -3  334.77   23.90
   0   7  -4    5.90    4.60
   0   7   4   -4.50    4.60
   0   7  -4    5.60    3.90
   0   7   4    3.30    2.30
   0   7  -4    7.80    4.30
   0   7  -4    8.50    4.70
   0  -7  -4    3.60    4.80
   0  -7   4    5.00    3.70
   0  -7  -4    3.90    3.60
   0  -7   4   11.60    5.20
   0  -7  -4   12.40    2.90
   0  -7  -4   13.10    5.50
   0  -7   4    5.60    4.70
   0   7  -5   85.79    7.40
   0   7   5   63.99    7.60
   0   7   5   76.39    5.30
   0   7  -5   95.09    7.70
   0   7  -5   91.69    7.40
   0  -7  -5   83.49    8.50
   0  -7   5   90.09    8.00
   0  -7  -5   81.69    8.00
   0  -7  -5   81.89    7.20
   0  -7   5   59.79    6.90
   0  -7  -5   81.89    6.60
   0  -7   5   82.09    6.60
   0   7  -6   65.99    7.20
   0   7   6   62.99    5.10
   0   7   6   61.39    7.70
   0  -7  -6   55.39    5.40
   0  -7   6   68.19    6.70
   0  -7  -6   69.39    5.80
   0  -7   6   62.49    7.60
   0  -7  -6   64.19    7.80
   0  -7   6   74.29    7.40
   0   7   7    9.10    6.70
   0   7  -7   12.60    6.30
   0   7   7    9.00    2.90
   0  -7  -7   12.20    4.70
   0  -7  -7   13.00    4.60
   0  -7   7    5.80    6.30
   0  -7  -7   11.00    6.20
   0  -7   7    7.60    5.60
   0  -7  -7   12.70    4.80
   0  -7   7    9.10    6.50
   0   7   8  648.24   29.80
   0   7   8  658.23   33.00
   0   7   8  683.03   30.90
   0   7  -8  696.83   32.80
   0  -7  -8  676.33   33.30
   0  -7  -8  626.74   31.20
   0  -7   8  697.53   33.20
   0  -7   8  760.62   32.40
   0  -7  -8  638.14   30.90
   0   7   9  350.36   17.30
   0   7   9  352.96   18.70
   0   7   9  361.46   22.70
   0   7  -9  378.66   21.50
   0   7  -9  419.06   21.10
   0  -7   9  385.56   22.00
   0  -7  -9  332.07   19.10
   0  -7  -9  371.96   22.10
   0  -7   9  382.66   20.30
   0   7  10   86.89    6.40
   0   7 -10   84.49   10.60
   0   7 -10   88.79   10.30
   0   7  10   99.99   10.40
   0  -7 -10   76.79   10.50
   0  -7  10   81.89    9.40
   0  -7 -10   78.59    8.80
   0   7  11  259.17   16.40
   0   7  11  243.78   14.40
   0   7 -11  296.27   19.10
   0   7 -11  273.07   20.00
   0  -7 -11  307.77   26.80
   0  -7  11  276.27   19.30
   0  -7  11  276.17   18.60
   0  -7 -11  258.97   18.30
   0   7  12   81.39    9.00
   0   7 -12   61.19   12.00
   0   7 -12   40.70    9.90
   0  -7  12   61.49   11.60
   0  -7  12   58.29   10.10
   0  -7 -12   61.59   11.70
   0   7  13    9.50    8.80
   0   7 -13    4.10   21.10
   0   7 -13    4.30   14.60
   0  -7 -13    0.00   11.10
   0   8   0   30.30    3.70
   0   8   0   36.70    4.60
   0   8   0   38.70    5.80
   0   8   0   31.70    4.10
   0  -8   0   30.80    6.00
   0  -8   0   31.20    5.40
   0  -8   0   33.70    3.60
   0   8  -1    9.50    3.40
   0   8   1   30.90    5.60
   0   8  -1   27.60    5.20
   0   8  -1   22.60    4.20
   0   8   1   19.50    3.80
   0   8   1   24.40    3.30
   0   8  -1   30.20    4.70
   0   8   1   26.20    3.70
   0  -8  -1   17.20    3.10
   0  -8  -1   20.60    5.00
   0  -8  -1   19.00    5.30
   0  -8   1   28.00    3.60
   0  -8   1   20.00    5.60
   0   8  -2  231.48   12.90
   0   8   2  221.58   13.40
   0   8  -2  231.68   12.60
   0   8   2  211.38   13.80
   0   8  -2  231.48   12.20
   0   8   2  217.38   11.90
   0   8  -2  248.38   13.40
   0  -8  -2  222.18   11.20
   0  -8   2  238.08   11.70
   0  -8  -2  231.18   13.60
   0  -8  -2  204.68   12.50
   0  -8  -2  223.58   13.80
   0  -8   2  236.98   13.20
   0  -8   2  219.78   13.60
   0   8  -3   14.20    4.40
   0   8   3   17.80    3.30
   0   8  -3   15.30    4.70
   0   8  -3   11.30    5.20
   0   8   3   12.00    5.20
   0  -8   3   21.80    4.00
   0  -8  -3   11.90    6.10
   0  -8   3   18.90    5.70
   0  -8  -3   20.50    3.20
   0  -8   3   15.70    5.30
   0  -8  -3   17.90    4.40
   0  -8  -3   22.20    5.50
   0   8   4  376.86   17.70
   0   8  -4  419.86   23.80
   0   8   4  364.46   19.90
   0   8  -4  394.86   19.70
   0  -8  -4  419.26   20.80
   0  -8   4  393.16   18.70
   0  -8  -4  381.86   18.70
   0  -8  -4  367.16   17.90
   0  -8  -4  347.47   24.80
   0  -8   4  380.96   20.00
   0  -8   4  392.56   20.80
   0   8  -5   85.89    7.50
   0   8   5   89.39    8.70
   0   8  -5   93.69    8.30
   0   8   5   84.89    6.10
   0   8  -5  108.59    8.50
   0  -8   5  114.09   13.30
   0  -8   5  104.09    9.30
   0  -8  -5   86.39    7.00
   0  -8  -5   82.59    8.70
   0  -8  -5   88.99    7.00
   0  -8   5   93.19    7.40
   0   8  -6   46.00    7.30
   0   8   6   39.40    3.80
   0   8   6   41.00    7.90
   0   8  -6   51.49    7.30
   0  -8   6   45.40    8.00
   0  -8  -6   50.59    5.20
   0  -8   6   44.30    6.50
   0  -8  -6   35.20    7.40
   0  -8  -6   41.30    5.70
   0   8  -7   60.89    7.60
   0   8   7   45.50    8.40
   0   8   7   45.80    4.10
   0   8  -7   57.69    8.40
   0  -8  -7   48.80    5.90
   0  -8   7   57.79    9.20
   0  -8   7   40.70    7.10
   0  -8  -7   57.09    6.60
   0  -8  -7   53.39    8.60
   0  -8  -7   49.70    6.10
   0   8   8   16.00    4.80
   0   8  -8   16.10    7.00
   0   8  -8   14.70    7.70
   0   8   8   21.10    8.20
   0  -8  -8   21.70    8.20
   0  -8  -8   19.50    5.70
   0  -8   8   11.30   13.70
   0  -8   8   18.10    6.90
   0  -8  -8   15.60    6.00
   0   8  -9   10.90    8.50
   0   8   9  -11.10    8.70
   0   8  -9    0.60    8.00
   0  -8   9   -4.00    7.50
   0  -8  -9   -5.20    5.90
   0  -8  -9    2.20    8.40
   0  -8  -9   -1.60    6.30
   0  -8   9   -6.50    6.70
   0   8  10    4.90    9.40
   0   8 -10   10.20    7.80
   0   8  10    8.20    6.60
   0   8 -10   -5.40    9.00
   0  -8  10   10.30    8.10
   0  -8 -10    8.20    8.80
   0  -8  10    7.10    8.80
   0  -8 -10   12.20    7.20
   0  -8 -10    3.40    7.00
   0   8 -11   23.70    9.90
   0   8 -11    4.90   10.00
   0  -8  11   13.10    8.70
   0  -8 -11    9.80    9.90
   0  -8  11   21.80   10.80
   0  -8 -11    9.30    7.80
   0   8 -12   56.49   13.10
   0   8  12   48.40    8.70
   0   8 -12   51.09   10.90
   0  -8 -12   59.19   10.70
   0  -8  12   46.10   12.00
   0  -8 -12   60.19   13.10
   0  -8  12   67.99   11.20
   0   8  13   -5.70    9.10
   0   8 -13   -3.20   11.70
   0   8 -13   12.20   14.00
   0  -8 -13   -6.50   12.40
   0  -8  13   -7.90   11.50
   0   9   0   -0.70    3.70
   0   9   0   -1.80    5.20
   0   9   0   -8.20    3.20
   0  -9   0    2.70    3.20
   0  -9   0    4.90    5.20
   0  -9   0   -4.00    5.60
   0   9   1  780.22   34.70
   0   9  -1  785.32   35.10
   0   9  -1  807.02   35.90
   0   9  -1  746.23   34.50
   0   9   1  763.72   35.80
   0   9   1  774.72   34.70
   0  -9   1  716.73   35.80
   0  -9  -1  790.12   34.20
   0  -9  -1  716.33   35.90
   0  -9  -1  803.52   36.60
   0  -9   1  778.72   34.30
   0   9  -2  994.00   44.20
   0   9  -2 1018.10   43.60
   0   9   2  949.21   44.20
   0   9   2  911.11   42.70
   0   9   2  953.20   44.60
   0   9  -2  945.11   43.00
   0  -9   2  951.60   44.10
   0  -9  -2 1003.50   45.00
   0  -9  -2  961.90   42.50
   0  -9   2  987.70   42.90
   0  -9  -2  962.50   43.50
   0   9   3  694.53   33.90
   0   9  -3  716.93   33.40
   0   9   3  716.23   32.20
   0   9   3  696.43   32.20
   0   9  -3  749.92   33.10
   0   9  -3  716.93   33.80
   0  -9  -3  722.73   32.10
   0  -9   3  727.53   34.10
   0  -9  -3  705.83   33.10
   0  -9  -3  766.42   34.90
   0   9   4  582.84   30.30
   0   9  -4  636.24   30.30
   0   9   4  600.04   29.40
   0   9  -4  643.74   29.60
   0   9  -4  654.43   30.00
   0  -9  -4  618.84   28.20
   0  -9   4  627.34   30.50
   0  -9  -4  636.54   31.20
   0  -9   4  654.03   29.10
   0  -9  -4  622.04   29.20
   0   9  -5  180.48   12.90
   0   9   5  153.88    9.40
   0   9   5  160.98   13.70
   0   9  -5  183.78   13.10
   0  -9   5  179.28   13.80
   0  -9  -5  193.18   14.80
   0  -9   5  201.58   12.00
   0  -9  -5  185.88   10.40
   0  -9  -5  170.48   11.90
   0   9   6   16.30    7.50
   0   9  -6   11.20    6.00
   0   9   6   10.10    3.30
   0   9  -6   12.00    7.00
   0  -9  -6   12.90    7.20
   0  -9   6   16.30    8.00
   0  -9  -6   10.70    5.60
   0  -9   6    9.50    5.90
   0  -9  -6    6.10    4.30
   0   9  -7   28.10    7.90
   0   9   7   21.20    8.10
   0   9  -7   23.00    6.80
   0  -9  -7   21.70    5.80
   0  -9  -7   18.00    8.10
   0  -9   7   18.00    6.80
   0  -9  -7   33.50    6.50
   0   9  -8   27.40    7.60
   0   9  -8   26.20    8.90
   0   9   8   24.80    9.20
   0   9   8   18.30    3.80
   0  -9   8   28.80    7.70
   0  -9  -8   16.80    5.90
   0  -9   8   33.30    9.00
   0  -9  -8   21.20    6.50
   0  -9  -8   25.90    6.50
   0   9  -9   37.50    8.30
   0   9   9   31.90   10.60
   0   9  -9   27.90    9.90
   0  -9   9   30.70    7.90
   0  -9  -9   42.80    7.20
   0  -9   9   30.90    9.80
   0  -9  -9   37.30    7.20
   0  -9  -9   36.70   10.30
   0   9  10   -2.80    9.90
   0   9 -10    1.80    8.40
   0   9 -10   14.90   10.10
   0  -9 -10    2.10    7.50
   0  -9  10    1.20   10.20
   0  -9  10    5.50    8.60
   0  -9 -10   14.70    7.50
   0  -9 -10    3.90    9.70
   0   9 -11   -1.60   10.60
   0   9 -11   -6.60   10.20
   0  -9  11    7.70    9.30
   0  -9  11    8.70   10.60
   0  -9 -11   -1.50    8.50
   0  -9 -11    2.00   11.30
   0  -9 -12    5.70   12.70
   0  -9 -12   12.10    9.90
   0  -9  12    3.30   11.60
   0  10   0    2.80    6.30
   0  10   0   23.00    4.60
   0  10   0   22.40    4.90
   0 -10   0   20.80    6.70
   0 -10   0   31.00    4.10
   0  10   1    6.20    3.80
   0  10   1   -7.90    6.00
   0  10  -1    6.10    4.70
   0  10   1    6.20    4.30
   0  10  -1    9.60    6.60
   0  10  -1    8.10    4.80
   0 -10  -1    4.00    3.50
   0 -10   1    7.00    6.10
   0 -10   1    2.20    3.80
   0 -10   1    6.50    6.00
   0 -10  -1   -3.20    6.40
   0  10  -2   43.10    6.40
   0  10  -2   31.50    5.60
   0  10  -2   49.90    7.90
   0  10   2   36.20    5.10
   0  10   2   25.50    6.90
   0 -10  -2   37.20    4.40
   0 -10   2   37.90    5.10
   0 -10   2   44.30    7.40
   0 -10  -2   26.00    7.10
   0 -10  -2   31.10   11.00
   0  10  -3    1.00    6.50
   0  10   3    6.70    4.20
   0  10   3    5.60    6.70
   0  10  -3    3.60    6.00
   0 -10  -3    4.60    6.80
   0 -10  -3    1.60    3.60
   0 -10   3    7.60    6.70
   0 -10   3    8.40    4.60
   0 -10  -3    2.20    6.00
   0  10  -4   -1.80    5.60
   0  10  -4    5.40    6.70
   0  10  -4    4.50    6.70
   0  10   4   -0.80    7.20
   0 -10  -4    5.30    7.10
   0 -10  -4   12.30    6.00
   0 -10   4    3.00    6.40
   0 -10  -4    1.60    3.70
   0 -10   4    0.80    4.80
   0  10   5    0.40    3.50
   0  10  -5    2.20    6.60
   0  10   5    0.50    7.00
   0  10   5   -0.30    4.00
   0  10  -5    6.50    7.50
   0 -10   5    6.40    5.50
   0 -10  -5   -4.00    6.00
   0 -10  -5   -5.80    4.00
   0 -10  -5    3.40    7.60
   0 -10   5    3.00    6.90
   0  10  -6    8.80    7.60
   0  10   6   11.00    3.70
   0  10   6   10.50    3.80
   0  10   6   11.40    8.10
   0  10  -6   10.30    7.00
   0 -10  -6   11.20    6.30
   0 -10   6    4.30    6.00
   0 -10  -6    9.40    4.70
   0  10   7   52.89    9.70
   0  10   7   42.60    5.00
   0  10  -7   57.39    9.50
   0  10  -7   40.90    8.90
   0 -10  -7   36.50    7.10
   0 -10  -7   66.39   10.60
   0 -10   7   41.90    7.60
   0 -10   7   55.69   10.50
   0 -10  -7   43.30   10.10
   0  10  -8   10.10    9.00
   0  10   8   14.60    9.00
   0  10  -8   16.40    8.50
   0 -10   8   16.60    9.40
   0 -10  -8    7.70    6.00
   0 -10  -8   16.90    7.00
   0 -10  -8   13.40    6.80
   0 -10  -8   16.90    9.20
   0 -10   8   15.70    8.20
   0  10  -9   -2.20    9.20
   0  10  -9    7.30    9.00
   0  10   9   10.50   10.80
   0 -10  -9    7.90    6.90
   0 -10  -9    3.90   10.70
   0 -10   9    0.00   10.10
   0 -10   9   10.30    8.50
   0 -10  -9    3.50    7.40
   0  10  10   17.90   11.40
   0  10 -10   31.60   10.90
   0  10 -10   21.50   11.10
   0 -10  10   15.90   11.30
   0 -10 -10   25.10    8.20
   0 -10  10   28.40    9.70
   0 -10 -10   13.70   10.70
   0  10 -11   26.70   11.10
   0  10 -11   38.10   12.50
   0 -10  11   34.90   11.10
   0 -10 -11   21.40   13.10
   0 -10 -11   28.80    9.40
   0 -10  11   28.40   12.20
   0  11   0  -16.80    6.90
   0  11   0   -4.50    5.00
   0  11   0   -1.20    4.80
   0 -11   0   -2.70    6.00
   0 -11   0    5.00    7.20
   0 -11   0   -2.60    3.90
   0  11  -1    2.30    7.00
   0  11  -1    7.70    5.30
   0  11   1    1.70    5.10
   0  11   1    7.80    4.70
   0  11   1   -4.60    6.60
   0  11  -1    6.80    5.70
   0 -11  -1    3.00    3.90
   0 -11  -1   -3.30    6.90
   0 -11   1    5.80    6.70
   0 -11   1   -1.10    7.10
   0 -11   1   13.00    4.50
   0  11  -2  240.78   16.20
   0  11   2  235.58   13.40
   0  11  -2  232.48   14.90
   0  11   2  210.28   16.10
   0 -11  -2  214.78   12.30
   0 -11   2  247.18   13.30
   0 -11   2  242.28   15.80
   0 -11  -2  229.08   17.90
   0 -11  -2  233.88   16.00
   0  11  -3  223.88   14.60
   0  11  -3  220.48   14.80
   0  11   3  205.48   15.40
   0  11  -3  214.08   15.70
   0 -11   3  234.58   12.90
   0 -11  -3  204.78   15.30
   0 -11  -3  197.78   11.60
   0 -11   3  209.68   15.80
   0  11  -4   22.90    8.50
   0  11   4   42.90    8.90
   0  11  -4   30.30    7.00
   0 -11   4   27.30    8.30
   0 -11   4   28.80    6.20
   0 -11  -4   21.90    8.10
   0 -11  -4   26.80    4.50
   0  11  -5   10.90    6.70
   0  11   5   23.70    9.80
   0  11   5   10.10    4.20
   0  11  -5    2.70    7.60
   0 -11   5   14.10    9.70
   0 -11  -5   15.00    9.00
   0 -11  -5   10.90    7.50
   0 -11   5   14.50    6.50
   0 -11  -5    6.50    4.50
   0  11   6   11.40    5.70
   0  11   6   28.20    9.30
   0  11  -6   27.60    8.30
   0  11  -6   17.30    8.90
   0 -11  -6   10.20    5.10
   0 -11   6   12.20    7.10
   0 -11  -6   15.10    9.40
   0 -11   6    3.30    8.70
   0 -11  -6   13.30    7.40
   0  11  -7   16.90    9.40
   0  11   7   27.70   10.30
   0  11  -7   27.70    8.30
   0 -11   7   15.80   10.00
   0 -11  -7   14.90    9.70
   0 -11  -7   37.00    7.90
   0 -11   7   18.40    8.60
   0  11  -8    2.60    9.50
   0  11   8   -7.10   10.40
   0  11  -8   -9.20    8.60
   0 -11   8    3.20    8.00
   0 -11  -8    3.20    7.40
   0 -11  -8   -0.50    6.20
   0 -11  -8   -5.00   10.90
   0 -11  -8    1.40    8.50
   0 -11   8   -2.10   10.30
   0  11   9   63.39   12.70
   0  11  -9   92.19   12.50
   0  11  -9  111.59   12.80
   0 -11  -9   56.69   12.40
   0 -11   9   71.09   12.80
   0 -11   9   96.99   11.50
   0 -11  -9   80.59    9.10
   0  11 -10   17.00   11.60
   0  11 -10    7.50   10.40
   0  11  10    9.90   13.00
   0 -11 -10   10.20    8.60
   0 -11 -10   26.50   13.10
   0 -11  10   15.40   14.60
   0 -11  10   13.50    9.90
   0  12   0  136.69   11.50
   0  12   0  158.78   12.60
   0  12   0  167.68   13.50
   0 -12   0  167.08   13.80
   0 -12   0  137.99   10.20
   0 -12   0  154.58   13.50
   0  12  -1    9.10    6.30
   0  12   1   11.30    5.40
   0  12   1   17.20    6.00
   0  12  -1    3.00    6.70
   0  12  -1   14.10    8.60
   0  12   1    2.00    7.90
   0 -12   1    3.60    7.40
   0 -12   1    5.70    8.10
   0 -12  -1    5.90    8.10
   0 -12  -1    7.80    4.30
   0 -12  -1   -3.60    6.60
   0  12   2   21.50    5.90
   0  12  -2   19.70    8.90
   0  12   2   17.30    8.30
   0  12  -2   15.40    7.10
   0 -12   2   14.00    5.40
   0 -12   2   16.60    8.20
   0 -12   2   14.10    8.10
   0 -12  -2   11.60    8.30
   0 -12  -2   11.60    4.40
   0  12  -3   -6.30   13.20
   0  12  -3    3.70    6.20
   0 -12   3   -4.50    5.60
   0 -12  -3    3.10    8.60
   0 -12   3   -2.60    7.60
   0 -12  -3   -1.40    4.20
   0 -12  -3    2.40    8.70
   0  12   4   34.90    9.80
   0  12  -4   21.50    8.20
   0  12  -4   44.10    9.90
   0 -12  -4   37.40   10.10
   0 -12   4   33.80    9.80
   0 -12   4   27.00    6.80
   0 -12  -4   43.60    9.10
   0 -12  -4   23.00    4.80
   0  12   5    0.70    9.30
   0  12   5    1.70    4.80
   0  12  -5    8.40    9.30
   0  12  -5   -0.70    8.40
   0 -12  -5   -7.60    8.50
   0 -12  -5   -2.70    4.50
   0 -12   5   -1.90    8.70
   0 -12  -5   -5.70   10.00
   0 -12   5   -1.50    6.60
   0  12  -6   18.90    9.60
   0  12   6    5.80    6.70
   0  12   6    8.80   10.20
   0  12  -6    1.10    8.40
   0 -12   6    6.00   10.90
   0 -12  -6    9.20    5.30
   0 -12  -6    9.10   10.20
   0 -12   6   12.90    7.60
   0  12  -7   15.70   10.80
   0  12  -7    3.00   10.50
   0  12   7   11.30   11.20
   0 -12  -7    9.70   10.70
   0 -12   7    4.20   10.40
   0 -12   7    7.20    8.30
   0  12  -8   11.90   10.40
   0  12   8   16.70   11.40
   0  12  -8   19.40   11.30
   0 -12   8   15.90   12.80
   0 -12  -8    6.70   12.30
   0 -12   8    4.30    9.40
   0 -12  -8    6.00    6.70
   0  12   9   -6.90   12.80
   0  12  -9    0.00   10.80
   0  12  -9    2.30   12.20
   0 -12   9    8.00   13.90
   0 -12   9   19.50    9.90
   0 -12  -9   19.10   13.50
   0 -12  -9    1.40    7.80
   0  13   0    1.60    6.60
   0  13   0   -6.80    6.70
   0  13   0    3.50    9.00
   0 -13   0   11.60    9.60
   0 -13   0   -6.10    7.90
   0 -13   0    3.70    7.60
   0  13   1   30.90    9.60
   0  13  -1   26.30    7.80
   0  13   1   42.00    7.50
   0  13  -1   28.70    9.60
   0  13  -1   41.80    8.00
   0 -13   1   36.90    9.70
   0 -13   1   34.40    6.00
   0 -13  -1   51.19    9.20
   0 -13   1   36.40    9.10
   0 -13  -1   38.50    5.50
   0 -13  -1   30.20    9.80
   0  13   2    4.90    8.90
   0  13  -2    9.20    8.10
   0  13   2   -1.70    6.20
   0  13  -2    5.50    9.10
   0  13  -2    2.90    8.10
   0 -13   2    6.60    5.90
   0 -13  -2   -0.30    7.70
   0 -13   2   -3.10    9.30
   0 -13  -2   10.60    8.80
   0 -13  -2    3.90    4.50
   0  13  -3   26.70    8.30
   0  13   3   18.00    9.50
   0  13  -3   28.90   10.40
   0 -13  -3   14.30    4.80
   0 -13  -3    9.40    9.60
   0 -13   3   20.50    9.60
   0 -13   3   10.70    6.60
   0 -13   3    6.90    9.00
   0  13  -4    7.70    8.80
   0  13   4    0.80    9.30
   0  13  -4    9.00    9.50
   0 -13   4   -4.90   10.00
   0 -13  -4    1.80   10.00
   0 -13   4   15.40    7.10
   0 -13  -4   -6.10    4.70
   0  13  -5   71.39   11.30
   0  13  -5   77.69   12.30
   0  13   5   44.10    7.50
   0  13   5   45.10   11.10
   0 -13  -5   48.90    5.90
   0 -13   5   44.60    8.60
   0 -13  -5   46.10   11.60
   0 -13   5   52.79   12.00
   0  13  -6   20.50   11.50
   0  13   6   37.40   11.90
   0 -13   6   20.70   11.10
   0 -13  -6   21.20   11.00
   0 -13  -6   18.70    5.80
   0 -13   6   27.10   11.60
   0  13  -7   23.50   10.90
   0  13  -7   36.90   12.30
   0  13   7   32.50   13.10
   0 -13   7   63.19   14.30
   0 -13   7   18.20    9.50
   0 -13  -7   31.30    9.30
   0 -13  -7   29.30   12.80
   0  13   8    3.00   12.60
   0  13  -8    3.60   12.20
   0  13  -8   21.60   12.40
   0 -13   8  -10.80   12.50
   0 -13  -8   32.60   19.30
   0 -13   8   27.20   10.60
   0  14   0  319.77   20.80
   0 -14   0  330.67   24.70
   0 -14   0  350.36   23.60
   0  14   1    6.00    7.70
   0  14  -1   17.00   11.20
   0  14   1    2.30   10.10
   0  14  -1   -6.10   10.70
   0 -14   1   11.50    6.10
   0 -14   1   -1.90    9.70
   0 -14  -1    7.80    5.30
   0 -14  -1    8.20   10.20
   0 -14  -1    0.70    9.00
   0 -14   1    1.90    9.70
   0  14  -2    6.10    9.10
   0  14   2   10.20   10.70
   0  14  -2   -5.30   10.50
   0  14   2    3.50    7.40
   0 -14   2    1.30    9.90
   0 -14   2    5.20   10.40
   0 -14  -2   -2.70    8.90
   0 -14   2    0.10    6.50
   0 -14  -2    0.40    4.80
   0 -14  -2    6.70   10.30
   0  14  -3    9.20   11.10
   0  14  -3   18.60   10.20
   0  14   3    3.20   11.30
   0 -14  -3    3.00    4.80
   0 -14   3    9.80    7.20
   0 -14   3   25.40   11.40
   0 -14   3    6.30   10.10
   0 -14  -3    6.70   11.70
   0 -14  -3    5.40    8.80
   0  14  -4    4.00   11.00
   0  14   4    9.20   11.60
   0  14  -4   -4.80    9.50
   0 -14  -4   -6.80    4.80
   0 -14   4   -0.40    7.80
   0 -14  -4   -3.30   11.90
   0 -14  -4    0.50    8.80
   0 -14   4   -6.30   10.90
   0 -14   4   -1.20   11.30
   0  14   5   11.70   11.70
   0  14  -5   27.30   12.30
   0  14  -5   32.50   10.60
   0 -14   5   26.20    8.90
   0 -14   5   17.30   13.20
   0 -14   5   29.50   12.30
   0  14  -6   51.99   12.30
   0  14  -6   38.60   13.30
   0  14   6   27.00   12.90
   0 -14   6   24.70   10.00
   0 -14   6   37.50   13.50
   0 -14  -6   18.10   13.80
   0  15   0    1.40   12.40
   0  15   0    2.00    9.80
   0 -15   0    5.00   10.50
   0 -15   0   10.90   10.60
   0  15  -1   44.70   11.20
   0  15   1   41.60   12.40
   0  15  -1   31.50   12.50
   0 -15  -1   41.20   14.50
   0 -15   1   41.50   18.70
   0 -15   1   35.60   11.50
   0 -15   1   42.90    7.50
   0 -15  -1   37.00   11.10
   0  15   2   16.30   12.60
   0  15  -2   -5.60   10.20
   0  15  -2   19.50   13.10
   0 -15   2   11.80   11.20
   0 -15   2    4.40   21.20
   0 -15  -2    8.00   12.70
   0 -15   2   17.50    7.50
   0 -15  -2   -3.30   10.30
   0  15   3   25.50   13.00
   0  15  -3   21.50   12.30
   0  15  -3   19.30   11.90
   0 -15   3   34.10    8.50
   0 -15  -3   24.20   13.80
   0 -15   3   10.80   18.00
   0 -15  -3   12.00   10.30
   0 -15   3   22.70   12.20
  -1   0  15    9.20   11.40
   1   0 -15    3.30    9.40
   1   0 -15   -0.40    8.10
  -1   0  14  115.69   12.90
   1   0 -14  150.88   12.40
   1   0 -14  164.48   12.10
   1   0 -13    3.50    6.10
  -1   0  13    1.60    8.40
   1   0 -13    6.90    9.20
  -1   0  13   -7.90   14.90
   1   0 -13   -2.60    7.10
  -1   0  12    4.50    6.90
  -1   0  12    9.30    7.90
   1   0 -12    6.30    6.30
   1   0 -12   11.00    7.60
  -1   0  12    5.50    7.10
  -1   0  11   -3.40    5.80
  -1   0  11    2.80    5.80
  -1   0  11  -10.70    6.30
   1   0 -11    1.20    6.00
  -1   0  10   82.29    7.40
  -1   0  10   77.59    8.40
   1   0 -10   77.39    7.30
   1   0 -10   90.89    8.10
  -1   0  10   86.99    7.70
   1   0  -9    0.50    6.30
  -1   0   9   -6.60    4.70
   1   0  -9    2.10    4.30
  -1   0   9   -0.50    4.30
  -1   0   9   -3.30    3.90
   1   0  -9    5.50    4.20
   1   0  -8   71.09    6.80
   1   0  -8   62.49    5.70
   1   0  -8   69.19    5.80
  -1   0   8   72.79    6.00
  -1   0   8   75.39    6.80
   1   0  -8   68.29    7.50
   1   0  -7    4.80    3.10
  -1   0   7   -1.90    3.70
   1   0  -7   -0.20    4.20
  -1   0   7   -2.80    2.90
   1   0  -7   -3.10    2.90
  -1   0   7   -2.50    2.70
   1   0  -6   14.70    2.90
  -1   0   6    9.10    3.60
  -1   0   6    5.60    2.60
   1   0  -6    8.90    3.80
   1   0  -6    8.10    2.80
  -1   0   6    9.30    3.00
   1   0  -6   22.20    4.00
   1   0  -5    3.10    2.10
  -1   0   5    1.10    2.80
   1   0  -5   -1.60    2.80
  -1   0   5    0.10    1.90
   1   0  -5    0.80    2.10
   1   0  -5   -0.40    3.00
  -1   0   5    1.20    2.30
   1   0  -4 8304.67  356.66
   1   0  -4 8332.27  356.46
   1   0  -3    1.60    1.40
   1   0  -3   -1.70    1.50
   1   0  -3   -1.00    2.20
  -1   0   3    0.80    1.30
  -1   0   3   -0.10    2.20
   1   0  -3    1.00    1.60
  -1   0   3   -1.80    1.70
  -1   0   2  763.12   32.30
   1   0  -2  710.03   32.40
   1   0  -2  781.62   32.30
   1   0  -2  758.32   32.60
   1   0  -2  721.23   32.40
  -1   0   2  760.42   32.60
   1   0  -1    8.40    1.00
  -1   0   1    7.30    0.80
  -1   0   1    7.60    1.20
  -1   0   0  314.47   16.00
   1   0   0  431.46   16.10
   1   0   1    3.70    1.10
   1   0   1    4.20    1.10
  -1   0  -1    3.50    1.10
  -1   0  -1    4.30    1.00
  -1   0  -1    5.70    1.00
   1   0   1    3.20    1.00
  -1   0  -1    3.20    1.00
  -1   0  -2  915.61   38.30
  -1   0  -2  930.51   38.50
   1   0   2  921.41   38.50
   1   0   2  798.12   38.20
  -1   0  -2  834.02   38.20
   1   0   2  906.91   38.60
  -1   0  -2  958.80   38.40
  -1   0  -2  868.01   38.20
   1   0   2  816.92   38.30
   1   0   3    0.90    1.90
   1   0   3    2.20    2.20
   1   0   3   -0.50    2.10
  -1   0  -3    1.40    1.90
  -1   0  -3    3.00    2.10
  -1   0  -3    0.10    2.60
  -1   0  -3    5.70    2.30
   1   0   3    0.70    2.10
  -1   0  -4 1780.92   77.89
  -1   0  -4 1904.41   77.79
   1   0   4 1737.43   77.49
  -1   0  -4 1823.22   77.49
  -1   0  -4 1767.32   77.49
   1   0   4 1788.82   77.59
   1   0   4 1807.92   77.49
   1   0   4 1725.63   77.49
  -1   0  -5    0.60    2.40
  -1   0  -5    3.60    2.80
   1   0   5   -1.20    2.70
  -1   0  -5    3.90    3.00
   1   0   5    2.50    2.60
  -1   0  -5   -3.00    3.20
  -1   0  -5    1.00    3.00
   1   0   5   -1.20    2.70
   1   0   5    0.70    2.70
  -1   0  -6  109.29    7.40
   1   0   6  119.99    7.70
  -1   0  -6  101.19    7.40
   1   0   6   94.39    7.70
  -1   0  -6  122.19    8.10
   1   0   6  106.19    7.40
   1   0   6  108.79    7.60
  -1   0  -6  148.49    8.50
  -1   0  -6  118.99    8.00
   1   0   7   -1.60    3.60
  -1   0  -7    6.20    3.90
   1   0   7   -1.40    3.50
  -1   0  -7   -3.00    3.20
   1   0   7   -0.40    3.50
  -1   0  -7    3.20    4.70
  -1   0  -7    4.80    4.40
   1   0   7   -4.40    3.50
  -1   0  -7    0.70    4.40
  -1   0  -8   99.39    9.30
   1   0   8  108.99    7.60
  -1   0  -8   81.99    7.50
  -1   0  -8   82.09    6.80
  -1   0  -8  116.39    8.60
   1   0   8   99.59    9.10
   1   0   8   89.49    7.20
  -1   0  -9   -3.50    4.60
  -1   0  -9    1.10    6.60
  -1   0  -9    2.60    5.10
   1   0   9   -1.50    4.80
   1   0   9   -0.80    4.90
  -1   0 -10   29.40    6.30
   1   0  10   27.40    6.70
   1   0  10   32.10    6.80
   1   0  10   36.40    7.00
  -1   0 -10   23.30    6.30
   1   0  11    0.70    6.30
  -1   0 -11  -11.70    6.00
   1   0  11    3.90    6.40
  -1   0 -11   10.20    7.20
   1   0  12  276.27   18.10
  -1   0 -12  303.67   19.60
  -1   0 -12  251.87   18.90
   1   0  12  272.87   18.40
  -1   0 -13    3.70   16.60
  -1   0 -13   -5.40    8.20
   1   0  13    0.20    8.80
   1   0  14   51.89   10.70
  -1   0 -14   29.40   10.50
   1   0  14   37.50   10.80
   1   0  15   -6.90   20.70
  -1   0 -15   -9.70   11.40
   1   0  15    1.90   11.50
   1   1 -15   -0.90   10.60
  -1   1  15   -7.80   10.50
   1   1 -15    9.90    9.30
   1  -1 -15   33.90   10.70
  -1  -1  15    6.40   10.80
   1  -1 -15    4.90    7.70
   1   1 -14   38.30    8.70
  -1   1  14   32.80   10.50
   1   1 -14   44.10    8.80
   1  -1 -14   32.90    7.40
   1  -1 -14   23.50    9.10
  -1  -1  14   41.50   11.10
  -1   1  13  109.49   12.00
   1   1 -13   79.69    9.10
   1   1 -13   84.19    8.70
   1   1 -13  104.99   13.70
   1  -1 -13   75.59    8.10
  -1  -1  13   96.49   11.40
   1  -1 -13   72.69    9.70
   1  -1 -13  121.79   11.00
  -1  -1  13   89.19   10.50
  -1   1  12   39.80    8.10
  -1   1  12   21.70    8.00
  -1   1  12   33.50    7.70
   1   1 -12   31.70    6.80
   1   1 -12   18.60    9.00
   1  -1 -12   23.30    7.20
   1  -1 -12   26.40    7.30
  -1  -1  12   33.60    7.60
  -1  -1  12   24.40    7.70
  -1  -1  12   25.00    8.40
   1   1 -11    3.50    7.20
  -1   1  11    9.00    6.70
  -1   1  11    2.10    5.50
  -1   1  11    8.30    7.10
   1   1 -11    5.70    7.20
  -1  -1  11    7.70    5.80
   1  -1 -11    6.10    6.00
  -1  -1  11    5.10    7.10
   1  -1 -11    4.90    5.80
  -1  -1  11   16.40    7.00
  -1   1  10    3.80    5.10
   1   1 -10   -2.80    4.60
  -1   1  10    7.60    5.60
  -1   1  10    1.70    4.80
   1   1 -10   -6.10    5.50
  -1  -1  10   -7.60    5.60
   1  -1 -10    2.10    5.20
   1  -1 -10    4.80    4.80
  -1  -1  10   -2.10    5.50
  -1  -1  10   -3.00    4.80
  -1   1   9    9.90    4.90
  -1   1   9   12.10    4.50
  -1   1   9   13.50    4.40
   1   1  -9    8.70    4.80
   1   1  -9   11.10    4.10
   1  -1  -9   16.90    6.20
  -1  -1   9   16.00    5.20
  -1  -1   9    7.30    4.80
   1  -1  -9   16.80    4.30
  -1  -1   9   15.30    4.20
   1  -1  -9   20.90    4.70
   1   1  -8 1109.69   51.39
  -1   1   8 1063.19   51.99
   1   1  -8 1197.38   51.89
  -1   1   8 1144.99   50.89
  -1   1   8 1164.78   51.09
   1   1  -8 1182.78   50.99
   1   1  -8 1154.98   51.19
   1  -1  -8 1167.68   51.39
   1  -1  -8 1142.59   51.49
  -1  -1   8 1169.68   51.29
  -1  -1   8 1198.08   51.69
   1  -1  -8 1095.09   51.79
   1  -1  -8 1157.08   50.79
   1  -1  -8 1205.78   51.29
   1   1  -7  490.25   23.50
   1   1  -7  505.05   22.70
  -1   1   7  476.65   23.10
   1   1  -7  511.45   23.00
  -1   1   7  487.85   22.60
  -1  -1   7  493.75   22.60
  -1  -1   7  516.25   23.00
   1  -1  -7  480.05   22.50
   1  -1  -7  489.65   23.30
   1  -1  -7  505.65   23.00
  -1  -1   7  507.15   23.40
   1  -1  -7  454.75   22.90
   1   1  -6   94.09    6.30
  -1   1   6   86.99    6.30
   1   1  -6   92.79    7.40
  -1   1   6   87.59    6.00
  -1   1   6   88.79    6.80
   1   1  -6   86.79    6.40
   1  -1  -6   91.39    5.90
   1  -1  -6   86.29    6.90
   1  -1  -6   85.39    7.60
  -1  -1   6   84.49    7.10
   1  -1  -6  104.69    7.00
  -1  -1   6  103.79    9.00
   1  -1  -6   92.69    6.60
  -1  -1   6   75.79    6.60
   1   1  -5  338.77   15.70
   1   1  -5  348.07   15.40
  -1   1   5  343.57   15.60
  -1   1   5  340.47   15.80
  -1   1   5  327.27   15.30
   1   1  -5  326.77   16.10
   1  -1  -5  314.07   15.60
  -1  -1   5  318.37   15.60
   1  -1  -5  333.87   15.20
   1  -1  -5  347.37   15.60
   1  -1  -5  329.47   16.20
  -1  -1   5  368.96   15.40
  -1  -1   5  321.67   16.00
   1  -1  -5  314.37   15.80
  -1  -1   5  331.77   15.70
   1   1  -4 9646.33  420.96
   1  -1  -4 9999.00  421.16
   1   1  -3 6093.29  265.17
   1   1  -3 6463.95  265.47
   1   1  -3 6097.09  265.57
   1  -1  -3 6044.00  265.17
  -1  -1   3 6015.60  264.87
   1  -1  -3 6487.55  265.27
  -1  -1   3 6090.89  265.17
  -1   1   2  663.83   27.50
  -1   1   2  606.94   27.30
   1   1  -2  655.63   27.40
   1   1  -2  623.14   27.40
   1   1  -2  619.84   27.40
  -1  -1   2  632.44   27.50
   1  -1  -2  646.34   27.40
  -1  -1   2  628.84   27.10
   1  -1  -2  563.24   27.30
   1  -1  -2  567.64   27.00
   1  -1  -2  673.03   27.40
  -1  -1   2  650.83   27.30
   1  -1  -2  631.44   27.30
   1   1  -1  339.07   14.70
  -1   1   1  311.27   14.50
  -1   1   1  347.37   14.70
   1   1  -1  332.27   14.50
   1   1  -1  316.77   14.60
   1   1  -1  320.47   15.30
   1  -1  -1  350.66   14.60
  -1  -1   1  329.17   14.70
  -1  -1   1  321.37   14.60
   1  -1  -1  337.87   14.50
   1  -1  -1  346.57   14.70
   1   1   0    5.60    1.00
  -1   1   0    6.10    1.00
  -1   1   0    6.10    0.70
   1   1   0    7.30    1.20
  -1   1   0    7.50    0.80
   1   1   0    7.20    1.00
   1   1   0    5.80    0.70
  -1   1   0    6.30    1.10
  -1  -1   0   10.20    1.20
  -1  -1   0    6.60    0.70
   1  -1   0    7.30    1.10
  -1  -1   0    7.50    1.00
   1  -1   0    7.20    0.90
   1  -1   0    6.10    0.70
  -1  -1   0    7.30    1.10
  -1   1  -1 1787.42   79.49
  -1   1  -1 1863.11   79.19
   1   1   1 1988.70   79.19
   1   1   1 1991.10   79.29
   1   1   1 1666.83   78.99
  -1  -1  -1 1986.40   79.19
  -1  -1  -1 1724.43   79.29
   1  -1   1 1836.62   79.29
  -1  -1  -1 1652.13   78.99
   1  -1   1 1858.01   79.19
   1  -1   1 1923.81   79.29
   1   1   2 1051.79   46.00
  -1   1  -2 1096.89   46.00
  -1   1  -2 1079.49   45.90
   1   1   2  993.50   45.70
   1   1   2 1118.39   46.00
  -1  -1  -2  981.60   45.50
  -1  -1  -2 1156.48   45.80
  -1  -1  -2 1131.19   46.10
  -1  -1  -2  905.51   45.80
   1  -1   2 1082.09   46.00
   1  -1   2 1104.59   45.90
  -1  -1  -2  988.90   45.70
   1  -1   2 1064.49   45.80
   1  -1   2 1067.19   45.90
   1   1   3   25.10    2.90
   1   1   3   24.90    2.50
   1   1   3   26.60    2.30
  -1   1  -3   23.10    2.70
   1   1   3   20.80    3.20
   1   1   3   22.80    2.50
  -1   1  -3   25.50    2.60
   1  -1   3   23.00    2.70
  -1  -1  -3   17.50    2.30
   1  -1   3   33.60    2.90
   1  -1   3   26.80    3.00
  -1  -1  -3   17.90    2.20
  -1  -1  -3   14.40    2.40
   1  -1   3   22.10    3.00
  -1  -1  -3   28.60    2.50
  -1  -1  -3   22.60    3.00
   1   1   4  651.83   29.10
  -1   1  -4  687.13   29.40
  -1   1  -4  606.94   29.10
   1   1   4  634.44   29.00
   1   1   4  662.23   29.40
  -1   1  -4  711.73   29.80
   1   1   4  642.94   29.10
  -1   1  -4  657.63   29.40
  -1  -1  -4  623.14   29.10
   1  -1   4  643.44   29.20
   1  -1   4  678.33   29.40
   1  -1   4  660.03   29.30
   1  -1   4  653.73   29.30
  -1  -1  -4  722.83   29.60
  -1  -1  -4  697.63   29.10
  -1  -1  -4  619.94   29.00
  -1   1  -5   84.59    6.70
   1   1   5   89.39    6.00
  -1   1  -5   97.29    6.90
  -1   1  -5   89.89    6.50
   1   1   5   87.39    6.20
   1   1   5   93.69    6.00
  -1   1  -5   98.99    6.80
  -1  -1  -5   86.59    6.00
  -1  -1  -5   94.49    5.90
  -1  -1  -5   85.79    6.10
   1  -1   5   92.09    6.70
   1  -1   5   92.09    6.30
   1  -1   5   95.49    6.70
   1  -1   5   86.19    6.50
  -1  -1  -5  106.69    7.10
   1   1   6   19.10    3.60
  -1   1  -6   13.90    4.00
   1   1   6   19.60    3.70
  -1   1  -6   20.20    4.40
  -1   1  -6   24.30    3.90
   1   1   6   24.90    3.60
  -1   1  -6   22.80    4.00
   1   1   6   24.80    3.60
   1  -1   6   16.50    3.70
  -1  -1  -6   22.00    4.30
   1  -1   6   27.90    4.30
  -1  -1  -6   23.40    3.30
  -1  -1  -6   31.50    4.30
  -1  -1  -6   24.10    3.80
   1  -1   6   15.70    3.40
   1  -1   6   21.10    3.80
  -1  -1  -6   23.50    3.90
   1   1   7  449.95   21.20
  -1   1  -7  466.55   21.80
   1   1   7  439.56   21.20
   1   1   7  448.76   21.70
  -1   1  -7  436.56   21.40
  -1   1  -7  465.45   21.80
  -1   1  -7  464.05   22.00
   1  -1   7  458.15   21.60
  -1  -1  -7  433.46   21.80
   1  -1   7  465.35   21.60
  -1  -1  -7  485.05   21.90
   1  -1   7  429.86   21.60
  -1  -1  -7  435.36   21.40
  -1  -1  -7  452.55   21.20
   1  -1   7  450.25   21.30
  -1  -1  -7  454.25   22.00
  -1   1  -8  299.37   15.90
  -1   1  -8  318.97   16.60
   1   1   8  308.87   15.50
   1   1   8  301.17   16.20
  -1   1  -8  288.17   16.00
   1   1   8  295.27   15.60
  -1  -1  -8  326.47   16.40
   1  -1   8  309.57   15.70
  -1  -1  -8  309.27   16.00
   1  -1   8  291.07   15.80
  -1  -1  -8  279.57   15.30
  -1  -1  -8  286.77   16.10
   1  -1   8  292.67   16.20
   1  -1   8  288.97   16.00
  -1   1  -9  526.35   26.60
   1   1   9  556.64   25.80
   1   1   9  537.35   26.50
  -1   1  -9  569.24   27.10
   1   1   9  530.65   25.80
  -1   1  -9  554.64   26.30
   1  -1   9  507.65   25.60
   1  -1   9  579.44   26.30
  -1  -1  -9  532.55   25.60
   1  -1   9  473.25   27.40
  -1  -1  -9  510.35   26.20
   1  -1   9  576.04   26.30
  -1  -1  -9  558.04   26.50
   1   1  10   20.10    5.80
  -1   1 -10   17.30    7.10
   1   1  10   20.90    5.90
   1   1  10   13.30    6.70
  -1   1 -10   16.10    6.00
   1  -1  10   18.90    6.70
   1  -1  10   14.10    6.30
  -1  -1 -10   19.30    5.80
  -1  -1 -10    8.70    7.30
  -1  -1 -10   15.00    6.40
   1  -1  10   13.80    6.60
  -1   1 -11  283.27   18.30
   1   1  11  283.67   17.50
   1   1  11  326.07   18.10
  -1   1 -11  261.37   20.30
  -1  -1 -11  285.87   19.00
   1  -1  11  316.87   18.20
   1  -1  11  314.47   18.50
  -1  -1 -11  293.37   17.80
  -1   1 -12    8.20    7.50
   1   1  12   33.90    8.10
  -1   1 -12    6.40    9.00
   1   1  12   11.50    7.50
  -1  -1 -12   12.50    8.00
   1  -1  12   10.20    7.80
  -1  -1 -12   13.20    8.30
   1  -1  12   21.50    8.80
  -1   1 -13    7.90   11.90
  -1   1 -13    1.40    8.20
   1   1  13    1.10    8.10
  -1  -1 -13   -6.10    8.50
   1  -1  13   -2.30    8.90
   1  -1  13   14.80    8.90
  -1  -1 -13   18.60    9.60
  -1   1 -14   15.50    9.70
   1   1  14    8.70    9.90
   1   1  14    5.20   10.70
  -1  -1 -14   -1.30   10.00
   1  -1  14    9.50   10.40
   1  -1  14   -1.90   11.10
   1   2 -15   -2.60    9.50
  -1   2  15    0.90   10.90
   1   2 -15    1.90    9.20
  -1  -2  15   -1.90   11.30
   1  -2 -15    8.20    7.40
   1  -2 -15  -12.50   10.50
   1   2 -14  122.19   11.70
  -1   2  14  131.29   12.80
   1   2 -14   96.29   10.50
   1  -2 -14   87.39   11.50
   1  -2 -14   86.99    9.00
  -1  -2  14  113.39   13.20
  -1   2  13    4.90    8.10
   1   2 -13   15.20    7.20
   1   2 -13    9.20   12.60
   1   2 -13   11.80    7.10
  -1  -2  13    9.80    8.70
   1  -2 -13   19.10    8.50
   1  -2 -13   20.00    6.10
  -1  -2  13   13.20    9.10
   1  -2 -13    4.30    8.20
  -1   2  12    4.80    6.90
   1   2 -12   -5.40    5.80
  -1   2  12    0.30    6.30
   1   2 -12    2.70    9.50
  -1  -2  12   -0.70    6.60
   1  -2 -12    5.10    8.40
   1  -2 -12   -0.60    6.90
  -1   2  11  399.56   21.60
  -1   2  11  405.16   22.00
   1   2 -11  403.76   25.50
  -1   2  11  433.36   20.80
  -1  -2  11  408.56   21.40
  -1  -2  11  407.46   22.30
   1  -2 -11  385.56   21.90
   1  -2 -11  381.96   20.70
  -1  -2  11  415.76   22.00
  -1   2  10   37.20    6.60
   1   2 -10   38.80    7.20
  -1   2  10   24.80    5.20
   1   2 -10   36.30    5.40
  -1   2  10   29.40    7.10
   1  -2 -10   31.30    6.90
   1  -2 -10   36.00    7.70
   1  -2 -10   32.50    5.20
  -1  -2  10   36.50    7.20
  -1  -2  10   36.00   12.60
  -1  -2  10   27.60    5.60
   1   2  -9    6.20    3.90
   1   2  -9    3.90    5.20
  -1   2   9    4.60    4.60
  -1   2   9   10.20    4.70
   1  -2  -9    3.30    3.70
  -1  -2   9   14.30    5.80
  -1  -2   9    8.40    4.80
   1  -2  -9   10.70    4.80
   1  -2  -9    7.80    5.60
  -1  -2   9   11.60    4.40
   1   2  -8   33.90    6.30
   1   2  -8   39.40    5.40
  -1   2   8   27.80    4.70
  -1   2   8   27.60    4.60
   1   2  -8   32.40    4.30
  -1   2   8   36.90    4.20
   1  -2  -8   39.90    5.80
  -1  -2   8   15.70    3.80
   1  -2  -8   31.10    3.90
  -1  -2   8   35.40    5.40
  -1  -2   8   35.30    5.20
   1  -2  -8   25.30    5.30
   1  -2  -8   28.80    4.70
   1  -2  -8   31.00    6.40
   1   2  -7 1250.77   53.59
  -1   2   7 1124.49   52.99
   1   2  -7 1245.78   53.59
   1   2  -7 1265.67   53.29
  -1   2   7 1166.28   53.39
  -1   2   7 1209.58   53.49
   1  -2  -7 1214.98   53.59
   1  -2  -7 1205.38   53.49
   1  -2  -7 1174.78   53.49
   1  -2  -7 1213.08   54.19
   1  -2  -7 1175.88   52.89
  -1  -2   7 1217.18   53.19
  -1  -2   7 1255.97   53.49
  -1  -2   7 1254.37   53.69
  -1  -2   7 1222.78   53.89
   1   2  -6   75.29    6.50
   1   2  -6   79.19    6.40
   1   2  -6   85.89    6.00
   1   2  -6   93.79    7.60
  -1   2   6   61.89    5.20
  -1   2   6   77.89    6.30
  -1   2   6   77.89    6.10
   1  -2  -6   77.89    5.10
  -1  -2   6   80.99    5.90
   1  -2  -6   67.69    6.40
  -1  -2   6   86.59    5.90
  -1  -2   6   72.59    6.70
   1  -2  -6   67.19    6.40
  -1  -2   6   67.79    5.50
   1  -2  -6   69.69    5.90
   1  -2  -6   77.99    6.40
   1   2  -5 1202.78   51.49
  -1   2   5 1170.08   51.39
   1   2  -5 1175.88   51.49
   1   2  -5 1203.28   51.79
  -1   2   5 1100.49   50.89
   1   2  -5 1221.88   51.29
  -1   2   5 1145.89   51.39
   1  -2  -5 1174.18   50.89
  -1  -2   5 1188.18   51.79
   1  -2  -5 1183.68   51.79
  -1  -2   5 1222.58   51.49
  -1  -2   5 1162.88   51.19
   1  -2  -5 1155.58   51.39
   1  -2  -5 1243.78   51.49
   1  -2  -5 1089.09   51.29
  -1  -2   5 1174.38   51.49
   1   2  -4   69.09    5.20
  -1   2   4   66.99    5.50
  -1   2   4   71.49    5.10
  -1   2   4   67.79    5.70
   1   2  -4   63.99    4.70
   1   2  -4   66.99    5.40
  -1  -2   4   66.49    5.60
   1  -2  -4   80.29    5.20
   1  -2  -4   74.39    5.60
   1  -2  -4   66.49    6.80
  -1  -2   4   64.09    4.90
   1  -2  -4   74.59    3.90
  -1  -2   4   70.59    5.30
  -1  -2   4   67.29    4.70
  -1   2   3  358.66   19.30
   1   2  -3  441.36   19.50
  -1   2   3  422.66   19.50
   1   2  -3  434.86   19.40
  -1   2   3  397.96   18.60
  -1   2   3  462.05   19.30
   1  -2  -3  434.76   19.40
  -1  -2   3  446.46   19.30
   1  -2  -3  452.35   18.60
  -1  -2   3  438.46   19.20
   1  -2  -3  452.25   19.30
  -1  -2   3  425.16   19.60
  -1   2   2 1218.68   51.89
   1   2  -2 1177.08   51.89
   1   2  -2 1172.98   51.99
  -1   2   2 1231.68   51.89
   1   2  -2 1179.78   51.69
   1   2  -2 1258.17   51.99
   1   2  -2 1152.38   51.99
   1  -2  -2 1235.08   51.89
  -1  -2   2 1176.18   51.99
  -1  -2   2 1221.78   51.79
   1  -2  -2 1236.68   51.89
   1  -2  -2 1116.59   51.89
  -1   2   1 4003.20  173.48
   1   2  -1 3999.80  173.58
   1   2  -1 3980.60  173.68
   1   2  -1 4065.09  173.38
   1   2  -1 4045.60  173.58
  -1  -2   1 3974.90  173.58
   1  -2  -1 4084.49  173.48
   1  -2  -1 4221.58  173.48
  -1   2   0  555.94   22.80
   1   2   0  528.05   22.50
   1   2   0  550.44   23.00
   1   2   0  517.75   23.10
  -1   2   0  528.45   22.70
   1   2   0  500.55   23.00
  -1   2   0  534.55   22.80
   1  -2   0  511.85   22.70
  -1  -2   0  528.05   22.80
  -1  -2   0  458.65   22.40
  -1  -2   0  540.65   23.10
   1  -2   0  560.44   22.80
   1  -2   0  506.55   22.70
  -1  -2   0  501.85   22.70
  -1   2  -1   63.89    4.00
   1   2   1   54.99    4.40
   1   2   1   60.19    3.70
  -1   2  -1   65.59    3.90
  -1  -2  -1   58.89    3.70
   1  -2   1   67.99    4.20
   1  -2   1   57.39    4.60
  -1  -2  -1   61.99    4.70
   1  -2   1   62.69    4.10
   1   2   2 4338.77  184.38
   1   2   2 4383.16  184.58
  -1   2  -2 4363.06  184.68
  -1   2  -2 4482.75  184.98
   1   2   2 4422.06  184.98
  -1   2  -2 4441.96  184.78
   1   2   2 4450.55  184.98
   1  -2   2 4300.87  184.68
   1  -2   2 4004.20  184.88
  -1  -2  -2 4014.40  184.48
  -1  -2  -2 4173.08  184.38
  -1  -2  -2 4555.44  184.58
   1  -2   2 4269.57  184.78
  -1  -2  -2 4069.69  184.98
  -1   2  -3   81.89    5.40
  -1   2  -3   63.89    4.90
   1   2   3   83.19    5.70
   1   2   3   87.69    6.00
   1   2   3   77.59    4.80
  -1   2  -3   80.39    5.60
   1  -2   3   79.59    5.10
  -1  -2  -3   76.99    4.40
   1  -2   3   94.29    5.70
  -1  -2  -3   79.59    4.70
  -1  -2  -3   84.49    5.90
  -1  -2  -3   87.89    4.80
   1  -2   3   84.19    5.60
   1   2   4  893.21   39.50
   1   2   4  917.61   40.20
  -1   2  -4  956.80   40.20
  -1   2  -4  935.81   40.10
   1   2   4  888.61   40.30
   1   2   4  894.91   39.60
  -1  -2  -4  867.81   39.70
   1  -2   4  911.71   40.10
   1  -2   4  897.31   39.90
   1  -2   4  897.81   40.10
   1  -2   4  901.01   40.10
  -1  -2  -4  952.90   40.30
  -1  -2  -4  967.50   39.70
  -1  -2  -4  845.12   39.50
  -1   2  -5  629.64   27.20
   1   2   5  599.64   27.40
  -1   2  -5  613.54   27.10
   1   2   5  568.74   27.20
   1   2   5  568.64   26.50
   1  -2   5  603.24   27.20
  -1  -2  -5  609.64   26.50
  -1  -2  -5  630.54   27.40
  -1  -2  -5  571.44   28.10
   1  -2   5  568.84   26.80
   1  -2   5  606.94   27.10
  -1  -2  -5  579.04   26.60
   1   2   6   27.10    3.60
  -1   2  -6   25.60    4.20
   1   2   6   31.30    3.50
   1   2   6   27.50    4.10
  -1   2  -6   31.20    4.30
   1  -2   6   29.50    4.60
   1  -2   6   32.00    4.10
  -1  -2  -6   33.30    4.60
  -1  -2  -6   24.50    4.10
  -1  -2  -6   31.20    3.50
   1  -2   6   26.10    4.70
   1  -2   6   35.90    4.70
  -1  -2  -6   25.10    3.70
  -1   2  -7   75.69    6.30
  -1   2  -7   83.19    6.40
   1   2   7   73.09    6.40
   1   2   7   80.89    5.90
   1   2   7   71.49    6.50
  -1   2  -7   63.89    6.50
  -1  -2  -7   78.29    6.30
  -1  -2  -7   72.59    5.40
  -1  -2  -7   79.49    6.10
   1  -2   7   71.99    6.10
  -1  -2  -7   91.39    8.30
   1  -2   7   69.49    6.50
   1  -2   7   86.09    6.40
   1  -2   7   73.19    6.80
   1   2   8  139.59    9.40
  -1   2  -8  135.09   10.70
  -1   2  -8  150.68   10.60
   1   2   8  147.89   11.20
   1   2   8  138.49    9.60
   1  -2   8  150.98   10.70
   1  -2   8  131.39   10.70
  -1  -2  -8  158.68   10.10
  -1  -2  -8  142.99    9.70
  -1  -2  -8  133.19    9.30
   1  -2   8  156.78    9.80
  -1  -2  -8  161.48   14.20
   1  -2   8  139.09   10.30
   1   2   9  123.79    9.60
   1   2   9  122.49    9.60
  -1   2  -9  107.39   10.40
   1   2   9   98.09   12.00
  -1   2  -9  122.79    9.20
  -1  -2  -9  118.39   10.40
   1  -2   9  131.09   13.90
  -1  -2  -9   90.89    8.60
  -1  -2  -9   86.89    8.50
   1  -2   9  125.99   10.40
   1  -2   9  132.29    9.20
   1   2  10   29.30    6.00
  -1   2 -10   38.90    6.60
   1   2  10   35.60    6.30
   1   2  10   31.30   11.00
  -1   2 -10   33.40    7.70
  -1  -2 -10   37.30    6.10
   1  -2  10   34.10    7.10
   1  -2  10   26.50    6.60
   1  -2  10   34.30    7.30
   1  -2  10   40.30    6.50
  -1  -2 -10   35.00    7.80
  -1  -2 -10   33.60    7.10
   1   2  11    1.70    5.90
  -1   2 -11    7.70    6.50
   1   2  11   -1.30    6.30
  -1   2 -11   10.20    8.70
  -1  -2 -11    8.00    7.10
  -1  -2 -11    2.80    6.00
   1  -2  11   -1.10    7.30
   1  -2  11    4.80    6.90
  -1   2 -12    7.50    7.30
   1   2  12    5.20    7.30
   1   2  12   14.20    7.20
  -1  -2 -12   -0.10    7.90
   1  -2  12   14.10    8.80
  -1  -2 -12    7.20    7.20
  -1   2 -13  286.17   20.10
   1   2  13  278.57   19.40
   1   2  13  267.47   19.00
   1  -2  13  337.67   21.50
  -1  -2 -13  238.68   19.50
   1  -2  13  315.87   20.30
  -1  -2 -13  267.47   21.50
   1   2  14   46.50   13.20
  -1   2 -14   75.49   10.90
   1   2  14   63.29   10.90
   1  -2  14   80.19   13.30
   1  -2  14   69.79   12.50
  -1  -2 -14   41.60   21.50
  -1   3  15   21.30   10.90
   1   3 -15   13.70    9.40
  -1  -3  15   18.40   13.30
   1  -3 -15   -3.80   11.20
   1  -3 -15   20.20    7.20
   1   3 -14   85.49   10.80
  -1   3  14   62.09   10.80
   1   3 -14   85.09   10.00
   1  -3 -14   71.99   11.60
   1  -3 -14   93.19    8.40
  -1  -3  14   77.69   11.90
  -1   3  13   91.99   10.50
   1   3 -13  102.29   10.40
   1   3 -13  103.99    9.50
  -1  -3  13   76.39   12.00
   1  -3 -13   97.49    8.10
   1  -3 -13   84.29    8.90
   1  -3 -13   65.89   10.40
  -1  -3  13  104.79   12.50
  -1   3  12   37.10    6.80
   1   3 -12   33.80    6.90
  -1   3  12   38.60    8.10
   1   3 -12   44.80    7.90
   1  -3 -12   18.80    7.70
  -1  -3  12   22.00    7.60
  -1  -3  12   30.20    8.50
   1  -3 -12   29.90    6.20
   1   3 -11  551.24   29.10
  -1   3  11  503.95   25.40
   1   3 -11  515.85   27.40
  -1   3  11  527.25   24.40
  -1   3  11  472.95   26.40
  -1  -3  11  528.95   26.60
   1  -3 -11  498.65   26.20
   1  -3 -11  457.75   24.10
  -1  -3  11  492.95   28.40
  -1   3  10  369.56   18.90
  -1   3  10  351.66   20.60
  -1   3  10  357.36   19.90
   1   3 -10  395.56   21.50
   1   3 -10  422.66   19.80
  -1  -3  10  388.26   20.00
   1  -3 -10  362.76   18.70
  -1  -3  10  417.86   21.00
   1  -3 -10  384.66   20.80
  -1  -3  10  383.86   20.90
   1  -3 -10  380.16   21.00
  -1   3   9   76.69    7.30
  -1   3   9   77.39    7.40
   1   3  -9   84.09    8.00
  -1   3   9   74.59    7.10
   1   3  -9   94.99    8.50
  -1  -3   9   89.19    8.50
   1  -3  -9   79.29    5.90
  -1  -3   9   77.79    7.60
   1  -3  -9   67.69   13.80
   1  -3  -9   98.89   11.50
  -1  -3   9   70.79    6.70
   1   3  -8  433.26   19.50
  -1   3   8  392.56   19.90
   1   3  -8  408.66   20.10
  -1   3   8  399.16   19.50
  -1  -3   8  414.26   19.60
   1  -3  -8  372.36   19.60
   1  -3  -8  422.36   20.10
  -1  -3   8  409.46   20.00
  -1  -3   8  398.86   20.30
   1  -3  -8  364.66   18.40
  -1  -3   8  401.66   19.30
   1  -3  -8  358.86   19.60
  -1   3   7  286.77   14.80
   1   3  -7  295.37   14.20
  -1   3   7  264.97   14.20
   1   3  -7  298.27   14.70
   1   3  -7  271.67   15.70
   1   3  -7  268.47   14.70
  -1   3   7  265.87   13.20
   1  -3  -7  266.97   13.10
  -1  -3   7  273.87   14.20
   1  -3  -7  297.97   14.80
   1  -3  -7  264.67   15.40
   1  -3  -7  282.17   14.40
  -1  -3   7  289.37   14.70
  -1  -3   7  294.57   14.90
   1  -3  -7  267.67   14.30
   1   3  -6   36.10    5.80
   1   3  -6   47.30    5.10
   1   3  -6   32.20    4.80
   1   3  -6   38.30    4.00
  -1   3   6   36.10    4.40
  -1   3   6   31.20    4.00
  -1  -3   6   33.20    5.50
   1  -3  -6   26.90    4.10
   1  -3  -6   26.50    5.00
   1  -3  -6   29.20    4.20
  -1  -3   6   37.50    4.50
  -1  -3   6   32.30    3.80
   1  -3  -6   31.90    4.10
  -1  -3   6   34.60    4.70
   1  -3  -6   42.60    3.00
   1   3  -5 1000.20   43.00
   1   3  -5 1001.70   43.10
  -1   3   5  856.41   42.20
  -1   3   5  946.71   43.20
  -1   3   5  981.80   42.90
  -1  -3   5  996.50   42.90
   1  -3  -5  961.50   42.80
   1  -3  -5  957.70   43.30
   1  -3  -5  987.30   42.10
  -1  -3   5 1003.90   43.20
   1  -3  -5 1001.40   43.20
  -1  -3   5 1019.30   43.40
  -1  -3   5  960.10   42.80
   1   3  -4  191.68    9.90
  -1   3   4  173.18    8.50
  -1   3   4  190.28   10.00
  -1   3   4  188.38    9.60
  -1   3   4  183.48   10.10
   1  -3  -4  199.18   10.00
  -1  -3   4  180.68   10.10
  -1  -3   4  188.58   10.20
   1  -3  -4  197.58   10.20
  -1  -3   4  184.98    9.60
   1  -3  -4  193.28   10.10
  -1   3   3  635.64   28.80
   1   3  -3  646.04   29.80
  -1   3   3  665.83   29.80
   1   3  -3  667.73   29.80
   1   3  -3  663.33   29.70
  -1   3   3  672.43   29.60
   1   3  -3  684.93   29.50
  -1  -3   3  684.23   29.50
   1  -3  -3  737.83   29.60
   1  -3  -3  690.23   29.80
  -1  -3   3  676.23   29.70
   1  -3  -3  625.64   29.90
  -1  -3   3  670.43   29.90
  -1   3   2 5971.10  271.37
   1   3  -2 6317.37  271.97
   1   3  -2 6493.25  271.77
   1   3  -2 6344.17  272.07
   1   3  -2 6341.47  271.97
   1   3  -2 6447.66  272.07
   1  -3  -2 6515.45  271.97
   1  -3  -2 5959.00  272.17
   1  -3  -2 6551.34  271.77
   1  -3  -2 6696.13  271.97
  -1  -3   2 6119.49  271.97
  -1   3   1 1859.31   79.09
  -1   3   1 1678.63   78.89
   1   3  -1 1845.52   79.39
   1   3  -1 1755.22   79.29
   1   3  -1 1859.91   78.99
  -1   3   1 1883.21   79.29
  -1  -3   1 1831.32   79.29
   1  -3  -1 1913.51   79.39
   1  -3  -1 1901.51   79.09
   1  -3  -1 1857.31   79.19
  -1  -3   1 1769.42   79.29
  -1  -3   1 1930.61   79.79
  -1  -3   1 1814.62   78.99
   1   3   0   37.70    2.40
   1   3   0   34.60    3.10
   1   3   0   43.30    3.80
  -1   3   0   37.50    2.80
  -1   3   0   44.90    3.20
  -1   3   0   36.70    3.10
  -1  -3   0   37.90    2.90
   1  -3   0   36.90    2.80
  -1  -3   0   36.80    3.50
   1  -3   0   30.60    2.50
  -1  -3   0   36.20    3.40
   1  -3   0   44.20    3.10
   1   3   1  405.86   18.00
  -1   3  -1  390.56   17.60
  -1   3  -1  386.56   18.00
   1   3   1  408.36   17.80
  -1   3  -1  384.96   17.60
  -1  -3  -1  373.16   19.70
   1  -3   1  387.56   17.60
   1  -3   1  404.66   17.60
  -1  -3  -1  386.66   17.50
  -1  -3  -1  407.26   17.10
   1  -3   1  388.96   17.70
  -1  -3  -1  388.96   18.10
   1   3   2   61.49    3.80
   1   3   2   63.59    4.80
   1   3   2   61.99    5.20
  -1   3  -2   65.19    4.60
  -1   3  -2   65.19    4.50
  -1   3  -2   64.29    4.60
   1  -3   2   61.19    5.10
  -1  -3  -2   67.99    3.60
   1  -3   2   58.39    4.70
  -1  -3  -2   59.89    4.90
   1  -3   2   62.39    4.30
  -1  -3  -2   66.99    5.40
  -1  -3  -2   57.59    3.90
  -1   3  -3  327.97   14.70
   1   3   3  313.07   14.80
  -1   3  -3  303.87   14.40
   1   3   3  287.87   13.70
   1  -3   3  314.77   14.20
  -1  -3  -3  305.27   13.70
   1  -3   3  301.07   14.60
   1  -3   3  303.77   14.60
  -1  -3  -3  322.97   14.90
   1  -3   3  295.17   14.40
  -1  -3  -3  317.57   14.80
  -1  -3  -3  288.97   13.50
  -1  -3  -3  287.17   13.70
   1   3   4  479.45   21.50
  -1   3  -4  528.75   22.40
  -1   3  -4  478.65   22.00
  -1   3  -4  489.05   22.20
   1   3   4  473.55   21.40
   1   3   4  485.15   22.40
  -1  -3  -4  483.05   22.40
  -1  -3  -4  510.85   22.60
   1  -3   4  498.65   22.00
  -1  -3  -4  491.15   21.50
   1  -3   4  481.45   22.30
   1  -3   4  477.15   22.20
  -1  -3  -4  459.55   21.30
  -1  -3  -4  437.26   21.50
  -1   3  -5    7.00    3.40
   1   3   5   10.20    2.50
   1   3   5    9.60    3.60
   1   3   5    4.90    3.80
  -1   3  -5    8.40    3.40
  -1   3  -5    7.10    3.40
   1  -3   5   10.50    3.90
  -1  -3  -5    2.70    2.80
   1  -3   5   11.80    3.80
   1  -3   5    4.00    3.30
  -1  -3  -5    9.30    3.60
   1  -3   5    4.20    3.20
  -1  -3  -5    8.20    4.20
  -1  -3  -5    6.90    2.50
  -1  -3  -5    9.10    2.40
  -1   3  -6  286.67   14.10
   1   3   6  250.97   12.80
   1   3   6  239.38   13.20
  -1   3  -6  267.37   14.00
   1   3   6  251.87   14.30
   1   3   6  276.27   14.50
   1  -3   6  289.37   13.60
  -1  -3  -6  264.57   12.80
   1  -3   6  262.67   14.10
   1  -3   6  295.77   14.20
  -1  -3  -6  284.27   14.40
  -1  -3  -6  261.77   13.30
  -1  -3  -6  249.38   12.90
  -1   3  -7    0.00    3.70
   1   3   7    3.10    4.40
   1   3   7    8.40    3.30
   1   3   7    2.40    3.30
  -1   3  -7    0.10    4.20
  -1   3  -7   -0.30    4.30
   1  -3   7    2.20    4.10
  -1  -3  -7    2.80    3.50
   1  -3   7    2.70    4.70
  -1  -3  -7   10.60    5.30
   1  -3   7   -1.10    4.00
  -1  -3  -7    0.90    5.20
  -1  -3  -7   -0.70    3.60
   1  -3   7   -5.00    4.30
  -1  -3  -7    3.60    2.90
   1   3   8   59.69    7.10
  -1   3  -8   80.79    7.10
   1   3   8   79.99    6.30
   1   3   8   97.89    6.70
  -1   3  -8  100.59    8.90
   1  -3   8   63.29    6.90
   1  -3   8   79.69    7.80
  -1  -3  -8   84.39    6.70
  -1  -3  -8   92.09    6.30
  -1  -3  -8   94.99    8.00
   1  -3   8   87.49    7.40
  -1  -3  -8   76.29    7.10
   1  -3   8   69.39    7.30
   1   3   9  113.09    9.70
   1   3   9  112.39    9.10
  -1   3  -9  130.39   10.90
  -1   3  -9  110.39    9.50
   1   3   9  105.59    7.90
   1  -3   9  103.69    8.70
   1  -3   9  106.89    9.30
   1  -3   9  112.29    9.10
  -1  -3  -9   81.99    8.70
  -1  -3  -9  107.29    8.80
  -1  -3  -9  120.69   10.00
   1  -3   9  140.89   10.20
  -1   3 -10  447.26   24.60
   1   3  10  445.86   22.40
  -1   3 -10  483.45   23.50
   1   3  10  432.06   22.30
  -1  -3 -10  422.56   22.10
   1  -3  10  447.76   23.90
  -1  -3 -10  463.95   24.30
   1  -3  10  455.05   23.70
  -1  -3 -10  433.96   23.00
   1  -3  10  455.25   24.40
   1  -3  10  487.35   23.00
   1   3  11   55.99    7.30
  -1   3 -11   36.30    7.40
   1   3  11   43.70    7.30
  -1  -3 -11   46.00    8.10
   1  -3  11   43.60    8.40
   1  -3  11   43.70    9.30
   1  -3  11   51.29    8.10
  -1  -3 -11   40.90    9.10
  -1  -3 -11   38.00    6.70
  -1   3 -12   37.60    8.10
   1   3  12   39.80    8.00
   1   3  12   28.10    7.30
  -1  -3 -12   18.90    8.70
   1  -3  12   38.90    9.50
   1  -3  12   35.50    9.10
   1   3  13  113.19   10.80
  -1   3 -13  101.99   11.00
   1   3  13   93.99   10.50
  -1  -3 -13   62.89   12.00
   1  -3  13   99.99   12.40
  -1  -3 -13   86.89   11.70
   1  -3  13   89.59   11.70
   1   3  14   52.99   10.90
  -1   3 -14   34.30   10.40
   1   3  14   72.39   10.80
  -1  -3 -14   29.60   11.80
   1  -3  14   65.29   12.80
   1  -3  14   50.19   15.20
  -1   4  14   18.60   16.40
   1   4 -14    5.90    9.50
   1  -4 -14    3.10    5.90
   1  -4 -14  -11.20    9.80
  -1  -4  14    2.80   11.40
   1   4 -13    1.00    7.70
  -1   4  13    7.60    8.10
   1  -4 -13    1.40    6.40
  -1  -4  13    1.90    9.10
   1  -4 -13    4.40    8.50
   1   4 -12   58.99    8.80
  -1   4  12   61.39    8.50
   1  -4 -12   52.49    6.50
   1  -4 -12   58.79    9.20
  -1  -4  12   58.99   10.20
   1  -4 -12   56.49    5.90
  -1  -4  12   43.80    8.80
   1   4 -11  155.08   11.70
  -1   4  11  142.29   11.30
  -1   4  11  131.89   11.90
   1  -4 -11  115.99   10.80
  -1  -4  11  128.59   10.70
   1  -4 -11  122.89    9.70
  -1   4  10   70.39    7.40
  -1   4  10   62.29    8.10
  -1   4  10   51.99    6.30
   1  -4 -10   52.69    5.20
  -1  -4  10   75.89    8.70
   1  -4 -10   74.89    8.20
   1  -4 -10   55.69    8.40
  -1  -4  10   49.99    7.10
  -1   4   9   88.49    8.10
   1   4  -9   82.49    8.40
  -1   4   9   79.79    7.10
  -1   4   9   72.99    8.30
  -1  -4   9   91.59    8.10
  -1  -4   9  104.19    9.60
   1  -4  -9   79.79    6.80
   1  -4  -9   99.09    8.40
  -1  -4   9   72.29    7.10
   1  -4  -9   97.99    9.50
  -1   4   8    8.90    4.30
   1   4  -8    6.60    5.10
  -1   4   8   14.50    5.80
   1  -4  -8    4.60    4.80
   1  -4  -8    6.80    5.00
  -1  -4   8    7.00    5.20
   1  -4  -8    8.20    2.80
  -1  -4   8    5.60    4.30
  -1  -4   8    6.00    4.50
   1  -4  -8    7.60    5.30
  -1   4   7   36.40    3.60
   1   4  -7   32.40    5.70
  -1   4   7   39.90    4.70
  -1   4   7   28.20    5.10
   1   4  -7   38.40    7.10
   1   4  -7   42.60    5.50
   1  -4  -7   35.40    4.90
  -1  -4   7   39.10    5.30
   1  -4  -7   33.90    5.00
   1  -4  -7   32.70    6.60
  -1  -4   7   35.60    5.50
   1  -4  -7   34.10    4.90
  -1  -4   7   31.50    4.50
  -1   4   6  393.16   20.30
  -1   4   6  390.36   18.70
   1   4  -6  452.35   20.80
  -1   4   6  421.66   19.70
   1   4  -6  435.86   20.40
  -1  -4   6  438.76   20.70
   1  -4  -6  440.56   18.80
   1  -4  -6  411.16   20.70
  -1  -4   6  416.06   20.50
   1  -4  -6  404.46   19.70
   1  -4  -6  440.26   20.50
   1   4  -5   69.69    6.00
   1   4  -5   62.69    6.00
   1   4  -5   58.59    5.00
  -1   4   5   47.80    5.00
   1   4  -5   47.30    5.00
  -1   4   5   56.49    5.70
  -1   4   5   49.99    3.50
  -1   4   5   67.59    4.90
   1  -4  -5   60.99    5.90
  -1  -4   5   60.59    5.70
   1  -4  -5   50.29    4.60
   1  -4  -5   59.29    5.30
   1  -4  -5   49.30    3.60
  -1  -4   5   50.89    4.70
   1   4  -4  331.67   15.90
  -1   4   4  314.17   15.90
   1   4  -4  324.57   15.80
   1   4  -4  330.67   15.40
   1   4  -4  318.27   16.20
  -1   4   4  318.07   14.30
  -1   4   4  318.27   15.40
   1   4  -4  338.27   16.10
   1  -4  -4  342.17   15.50
  -1  -4   4  329.47   16.10
  -1  -4   4  351.36   15.50
   1  -4  -4  329.77   16.10
  -1  -4   4  335.37   15.70
   1  -4  -4  309.67   16.00
  -1   4   3   71.99    5.00
  -1   4   3   57.39    3.20
   1   4  -3   61.99    5.30
   1   4  -3   57.69    5.30
  -1   4   3   70.99    5.20
   1   4  -3   61.49    5.30
   1   4  -3   59.39    4.40
  -1  -4   3   61.09    5.00
   1  -4  -3   61.69    5.00
  -1  -4   3   63.69    4.30
   1  -4  -3   64.59    4.60
   1  -4  -3   54.79    5.00
   1  -4  -3   64.09    7.20
   1   4  -2 1286.57   56.99
  -1   4   2 1317.37   56.89
   1   4  -2 1343.27   56.59
  -1   4   2 1230.08   56.19
   1   4  -2 1286.87   56.89
   1  -4  -2 1303.87   57.19
   1  -4  -2 1318.97   56.89
  -1  -4   2 1340.37   57.09
   1  -4  -2 1307.87   57.19
  -1  -4   2 1286.67   56.99
  -1  -4   2 1300.47   56.49
   1  -4  -2 1365.36   56.59
  -1   4   1  153.88    8.00
  -1   4   1  138.39    7.40
   1   4  -1  152.98    7.80
  -1   4   1  133.59    7.10
   1   4  -1  146.99    8.30
  -1   4   1  142.09    7.30
   1   4  -1  154.98    7.20
   1  -4  -1  155.48    9.90
  -1  -4   1  153.18    7.10
   1  -4  -1  155.48    7.50
  -1  -4   1  152.98    7.90
  -1  -4   1  153.68    8.00
   1   4   0 1046.40   45.00
  -1   4   0 1020.20   45.30
   1   4   0 1054.79   45.40
  -1   4   0 1079.99   45.30
  -1   4   0 1041.40   45.50
   1   4   0 1021.20   45.70
  -1  -4   0 1022.40   45.30
  -1  -4   0 1073.69   45.90
  -1  -4   0 1068.99   45.70
   1  -4   0 1068.59   45.30
  -1  -4   0  959.80   45.00
   1  -4   0 1065.49   45.90
  -1   4  -1 1380.46   57.09
  -1   4  -1 1310.37   56.89
   1   4   1 1303.27   57.09
   1   4   1 1313.47   56.69
  -1  -4  -1 1212.68   56.59
  -1  -4  -1 1303.27   56.99
   1  -4   1 1251.67   56.89
   1  -4   1 1363.56   56.69
  -1  -4  -1 1382.76   56.29
   1  -4   1 1270.87   56.79
  -1  -4  -1 1307.57   57.29
   1   4   2  308.87   14.20
   1   4   2  303.07   15.10
  -1   4  -2  310.67   14.40
  -1   4  -2  322.57   14.70
   1  -4   2  303.27   14.70
  -1  -4  -2  330.57   14.10
   1  -4   2  309.67   14.40
  -1  -4  -2  303.97   14.10
  -1  -4  -2  295.27   14.90
  -1  -4  -2  323.17   13.90
  -1  -4  -2  324.97   15.30
   1   4   3 2746.33  123.19
   1   4   3 2760.32  122.39
  -1   4  -3 2869.41  122.89
  -1   4  -3 2900.91  122.99
   1   4   3 2779.62  123.09
   1  -4   3 2866.81  122.79
  -1  -4  -3 2856.81  123.09
   1  -4   3 2858.41  123.19
  -1  -4  -3 2954.20  123.39
  -1  -4  -3 2771.72  122.39
  -1  -4  -3 2903.51  122.29
   1  -4   3 2905.91  122.99
   1   4   4 2653.63  122.19
  -1   4  -4 2989.10  121.89
   1   4   4 2741.83  121.29
   1   4   4 2786.82  122.19
  -1   4  -4 2843.92  121.99
  -1   4  -4 2955.60  122.09
   1   4   4 2869.91  121.29
  -1  -4  -4 2830.02  121.29
  -1  -4  -4 2747.23  121.19
   1  -4   4 2897.71  121.79
  -1  -4  -4 2707.43  122.09
   1  -4   4 2881.31  122.09
   1  -4   4 2835.72  122.09
  -1  -4  -4 2657.63  121.29
  -1  -4  -4 2949.60  122.39
   1  -4   4 2799.12  122.19
   1   4   5 1119.19   50.69
   1   4   5 1088.49   49.50
  -1   4  -5 1224.78   50.59
   1   4   5 1166.28   50.79
  -1   4  -5 1167.68   50.19
   1   4   5 1112.69   49.50
  -1   4  -5 1171.38   50.49
   1  -4   5 1168.08   50.19
  -1  -4  -5 1118.99   49.50
  -1  -4  -5 1086.59   49.70
  -1  -4  -5 1194.98   50.79
   1  -4   5 1121.09   50.39
  -1  -4  -5 1078.69   50.59
   1  -4   5 1149.89   50.49
  -1  -4  -5 1128.99   49.50
   1  -4   5 1134.39   50.69
  -1   4  -6  100.29    8.20
   1   4   6  106.99    6.60
  -1   4  -6  109.09    8.40
   1   4   6   95.89    6.90
  -1   4  -6  107.49    8.10
   1   4   6  102.69    9.00
   1   4   6   97.69    8.90
  -1  -4  -6  106.99    6.40
  -1  -4  -6   95.29    8.00
  -1  -4  -6   88.79    8.20
   1  -4   6  109.19    7.60
   1  -4   6  118.79    8.90
   1  -4   6   78.19    9.10
  -1  -4  -6   95.89    7.00
  -1  -4  -6   95.79    6.60
   1  -4   6  107.49    8.60
   1   4   7   41.30    4.40
  -1   4  -7   56.29    5.90
   1   4   7   44.90    4.90
  -1   4  -7   48.80    6.60
   1   4   7   47.10    6.70
   1   4   7   34.80    5.70
   1  -4   7   46.60    5.60
  -1  -4  -7   48.60    5.30
   1  -4   7   38.10    5.80
  -1  -4  -7   44.10    4.20
  -1  -4  -7   39.90    4.50
   1  -4   7   51.19    6.30
   1  -4   7   40.20    5.90
  -1  -4  -7   28.40    5.50
   1   4   8   58.69    7.40
   1   4   8   72.69    5.90
  -1   4  -8   57.09    6.50
  -1   4  -8   62.19    7.40
   1   4   8   52.29    9.10
  -1  -4  -8   52.19    7.00
   1  -4   8   69.79    7.80
  -1  -4  -8   62.49    6.50
  -1  -4  -8   69.79    5.40
   1  -4   8   71.19    7.40
  -1  -4  -8   57.89    5.90
   1  -4   8   67.19    6.80
   1   4   9    9.20    4.50
  -1   4  -9   12.10    5.50
   1   4   9    4.40    4.70
   1  -4   9   13.70    6.60
   1  -4   9    3.10    5.80
  -1  -4  -9   12.00    5.30
   1  -4   9    5.50    5.60
  -1  -4  -9    3.80    4.00
   1  -4   9    9.50    6.30
  -1  -4  -9   16.90    6.60
  -1   4 -10   69.49    7.80
   1   4  10   71.69    7.10
  -1  -4 -10   61.89    8.60
   1  -4  10   50.39    7.90
   1  -4  10   55.99    7.70
   1  -4  10   66.99    9.20
  -1  -4 -10   39.80    5.90
  -1  -4 -10   69.09    8.20
   1  -4  10   59.79   10.70
   1   4  11    1.80    5.70
  -1   4 -11   -0.10    6.60
   1   4  11    4.00    6.10
   1  -4  11    3.10    7.40
  -1  -4 -11    0.90    7.40
   1  -4  11   13.70    8.80
  -1  -4 -11   -5.30    5.30
  -1  -4 -11    0.50    8.00
   1  -4  11   -2.70    7.00
   1   4  12   63.69    8.50
   1   4  12   72.29    8.40
  -1   4 -12   70.79    9.20
  -1  -4 -12   50.59    7.80
  -1  -4 -12   68.09   10.70
   1  -4  12   73.69   10.40
   1  -4  12   80.29    9.60
   1   4  13   45.60    8.70
  -1   4 -13   56.99    9.60
   1   4  13   40.10    8.90
  -1  -4 -13   25.60   15.80
   1  -4  13   38.00   11.10
   1  -4  13   36.80   17.30
   1   4  14   60.19   10.20
  -1   4 -14   68.89   10.90
   1  -4  14   41.10   11.80
  -1  -4 -14   32.80   12.30
   1   5 -14   -4.30    9.80
  -1   5  14    1.20    9.20
   1  -5 -14  -13.80   10.40
   1  -5 -14   -2.90    5.60
  -1  -5  14  -10.80   10.90
  -1   5  13   18.70    8.30
   1   5 -13   12.20    8.30
   1  -5 -13   20.60    8.90
   1  -5 -13   20.50    5.00
  -1  -5  13   33.70   11.20
   1  -5 -13   27.70   10.20
   1   5 -12   20.30    7.50
  -1   5  12   20.30    7.40
   1  -5 -12   37.30    9.10
   1  -5 -12   22.70    7.30
  -1  -5  12   26.30    9.10
   1  -5 -12   27.40    4.70
  -1   5  11    2.50    6.00
   1   5 -11   11.00    7.20
  -1  -5  11   -5.80    7.50
   1  -5 -11   -0.90    5.70
   1  -5 -11    3.30    3.60
   1  -5 -11    6.50    7.60
  -1  -5  11   -1.60    8.10
  -1   5  10   -2.40    5.40
  -1   5  10   -3.70    5.40
  -1  -5  10   -3.10    6.70
  -1  -5  10  -10.10    6.20
   1  -5 -10   -3.40    6.90
   1  -5 -10   -0.30    6.70
  -1  -5  10   -0.70    6.10
   1  -5 -10    4.60    5.70
  -1   5   9   23.20    7.90
  -1   5   9   28.20    3.90
   1   5  -9   31.70    6.30
  -1  -5   9   31.20    6.90
  -1  -5   9   36.30    6.50
   1  -5  -9   28.70    6.60
   1  -5  -9   23.00    3.90
  -1  -5   9   28.20    6.20
   1  -5  -9   25.60    6.50
   1   5  -8   78.19    8.00
  -1   5   8   74.39    6.60
  -1   5   8   68.89    5.70
  -1   5   8   74.19    8.00
   1   5  -8   75.39    8.30
  -1  -5   8   85.89    8.80
   1  -5  -8   86.19    7.90
   1  -5  -8   88.19    7.30
  -1  -5   8   81.99    7.10
   1  -5  -8   68.29    7.20
   1  -5  -8   71.59    5.20
  -1  -5   8   68.79    7.00
  -1   5   7   63.49    5.70
  -1   5   7   56.89    4.60
   1   5  -7   74.79    6.90
   1   5  -7   82.89    7.60
   1   5  -7   56.69    6.70
  -1   5   7   62.79    7.40
  -1   5   7   62.79    7.00
   1  -5  -7   53.99    6.40
  -1  -5   7   68.49    7.30
  -1  -5   7   62.49    6.30
   1  -5  -7   89.29    8.80
   1  -5  -7   56.39    6.00
  -1  -5   7   61.79    6.20
   1  -5  -7   59.79    4.00
   1  -5  -7   58.79    5.90
   1   5  -6  101.59    7.80
  -1   5   6   82.69    7.40
   1   5  -6   77.69    6.50
  -1   5   6   77.69    4.70
   1   5  -6   96.79    7.10
  -1   5   6   87.29    7.90
  -1   5   6   82.89    7.00
   1   5  -6   79.89    7.90
  -1  -5   6   84.49    7.80
  -1  -5   6   85.69    7.20
   1  -5  -6   73.29    7.60
   1  -5  -6   79.69    8.20
   1  -5  -6   88.09    7.10
  -1  -5   6   86.59    6.90
   1   5  -5   54.39    5.70
   1   5  -5   58.69    5.30
  -1   5   5   48.80    5.70
  -1   5   5   48.60    4.60
   1   5  -5   59.99    5.60
   1   5  -5   49.00    6.40
  -1   5   5   43.10    3.10
  -1  -5   5   52.69    5.70
   1  -5  -5   50.39    4.60
   1  -5  -5   39.20    5.20
  -1  -5   5   48.20    4.90
   1  -5  -5   50.19    6.10
   1  -5  -5   49.60    4.70
  -1  -5   5   51.69    4.70
   1   5  -4  436.96   20.10
  -1   5   4  418.66   19.50
   1   5  -4  417.16   19.50
   1   5  -4  457.45   20.10
  -1   5   4  407.66   18.40
  -1   5   4  421.46   20.00
   1   5  -4  426.86   20.10
  -1  -5   4  435.46   19.50
   1  -5  -4  415.16   19.30
  -1  -5   4  416.26   20.30
  -1  -5   4  405.46   20.00
   1  -5  -4  436.86   20.50
   1  -5  -4  401.16   20.10
   1  -5  -4  422.46   19.60
  -1   5   3 1775.72   77.69
   1   5  -3 1795.42   77.69
   1   5  -3 1781.92   77.69
   1   5  -3 1818.82   77.79
  -1   5   3 1758.82   76.69
   1  -5  -3 1771.72   77.69
  -1  -5   3 1813.52   77.89
  -1  -5   3 1752.42   77.69
  -1  -5   3 1843.72   77.29
   1  -5  -3 1778.72   77.19
   1  -5  -3 1739.93   78.09
   1  -5  -3 1794.52   77.49
  -1   5   2  562.04   26.20
   1   5  -2  608.44   25.90
  -1   5   2  560.84   26.30
   1   5  -2  593.34   26.30
   1   5  -2  610.94   26.70
  -1   5   2  544.35   25.50
  -1  -5   2  575.34   26.50
  -1  -5   2  587.84   25.80
   1  -5  -2  599.14   26.30
   1  -5  -2  591.04   26.90
  -1  -5   2  581.14   26.50
   1  -5  -2  603.64   25.90
   1  -5  -2  574.34   26.40
  -1   5   1    8.00    3.90
   1   5  -1    8.00    2.10
   1   5  -1   12.60    3.40
  -1   5   1    8.30    3.00
  -1   5   1    5.40    1.80
   1   5  -1    5.70    2.50
  -1   5   1    7.10    1.90
  -1  -5   1   10.00    3.00
   1  -5  -1    6.00    3.00
  -1  -5   1    3.40    3.20
  -1  -5   1    6.70    1.90
   1  -5  -1    3.90    2.20
  -1   5   0  782.12   33.60
   1   5   0  740.83   33.60
  -1   5   0  783.82   33.90
   1   5   0  756.62   33.10
   1   5   0  766.42   34.10
   1  -5   0  795.62   33.50
   1  -5   0  767.92   33.80
  -1  -5   0  762.52   34.30
  -1  -5   0  759.32   34.00
  -1  -5   0  756.52   33.10
  -1  -5   0  726.13   33.60
  -1   5  -1  807.02   35.00
  -1   5  -1  823.72   35.30
   1   5   1  772.92   35.60
   1   5   1  771.72   34.50
  -1   5  -1  805.22   35.20
   1   5   1  803.02   35.40
  -1  -5  -1  820.92   35.90
   1  -5   1  821.12   35.10
   1  -5   1  785.02   35.30
  -1  -5  -1  772.92   35.50
  -1  -5  -1  738.93   34.90
  -1  -5  -1  844.32   34.70
   1   5   2 7622.04  338.47
  -1   5  -2 7965.70  338.27
   1   5   2 7767.92  338.17
  -1  -5  -2 8051.49  337.77
   1  -5   2 7699.03  338.17
  -1  -5  -2 7400.26  337.77
  -1  -5  -2 8328.57  338.87
   1  -5   2 8095.79  338.27
   1  -5   2 8094.69  338.07
   1  -5   2 7956.20  338.57
  -1  -5  -2 7991.10  337.57
  -1  -5  -2 7610.34  338.37
  -1   5  -3  523.95   22.80
   1   5   3  467.05   23.20
  -1   5  -3  506.75   22.90
   1   5   3  472.65   23.50
  -1   5  -3  522.95   23.00
   1   5   3  475.45   22.10
  -1  -5  -3  468.55   23.20
   1  -5   3  533.05   23.50
  -1  -5  -3  498.65   23.60
   1  -5   3  527.25   23.00
  -1  -5  -3  470.95   22.10
  -1  -5  -3  486.55   22.00
  -1  -5  -3  498.25   22.10
   1  -5   3  510.45   23.30
   1  -5   3  516.95   22.70
   1   5   4  143.19    8.30
  -1   5  -4  136.29    9.00
  -1   5  -4  155.68    9.20
   1   5   4  141.89    9.40
  -1   5  -4  155.88    9.20
   1   5   4  140.89   10.00
   1  -5   4  152.78    9.30
  -1  -5  -4  140.79    9.60
  -1  -5  -4  142.09    7.60
   1  -5   4  133.69    9.10
  -1  -5  -4  146.29    9.80
   1  -5   4  155.58    9.70
  -1  -5  -4  144.99    7.50
   1  -5   4  153.08    8.50
   1   5   5  171.08   10.80
  -1   5  -5  181.38   11.70
  -1   5  -5  203.88   15.10
   1   5   5  166.98    9.40
   1   5   5  170.38    9.00
  -1   5  -5  199.78   12.00
   1   5   5  181.38   11.50
   1  -5   5  172.38   10.00
  -1  -5  -5  169.28    8.70
   1  -5   5  179.68   11.20
  -1  -5  -5  178.08    8.90
  -1  -5  -5  154.18    9.00
  -1  -5  -5  178.58   11.00
   1  -5   5  171.58   10.50
  -1  -5  -5  171.78   13.30
   1  -5   5  177.48   10.80
  -1   5  -6    6.10    4.80
   1   5   6   11.40    5.20
   1   5   6   13.00    3.00
  -1   5  -6   21.40    5.10
   1   5   6   10.90    4.90
   1   5   6   11.90    3.10
  -1   5  -6   13.90    4.80
  -1  -5  -6   19.30    5.80
   1  -5   6   10.60    4.20
   1  -5   6   19.00    4.90
  -1  -5  -6    6.80    4.50
   1  -5   6   14.30    5.00
  -1  -5  -6   14.50    3.20
  -1  -5  -6    9.40    3.50
   1  -5   6   12.10    5.10
  -1  -5  -6   15.80    2.80
  -1   5  -7   19.70    6.30
   1   5   7   15.70    3.60
   1   5   7   10.80    5.60
   1   5   7   15.00    3.60
   1   5   7   15.60    6.20
   1  -5   7   16.80    9.50
   1  -5   7   15.90    5.30
  -1  -5  -7   13.90    3.80
  -1  -5  -7   12.50    4.30
  -1  -5  -7   10.80    3.20
   1  -5   7   18.20    4.90
   1  -5   7   13.60    5.50
  -1  -5  -7   10.40    5.20
   1   5   8   41.50    4.90
  -1   5  -8   39.90    6.10
   1   5   8   29.90    4.60
   1   5   8   31.70    7.10
  -1  -5  -8   32.80    5.10
  -1  -5  -8   42.40    4.50
   1  -5   8   30.00    6.80
  -1  -5  -8   33.50    5.70
   1  -5   8   36.10    6.50
   1  -5   8   40.50    7.30
  -1  -5  -8   22.80    6.20
   1  -5   8   43.10    6.50
  -1   5  -9   -1.40    5.40
   1   5   9    3.10    4.50
  -1  -5  -9    3.90    5.10
   1  -5   9   -1.40    6.70
  -1  -5  -9    3.60    6.60
   1  -5   9    6.50    5.80
   1  -5   9   10.10    6.50
  -1  -5  -9   -0.10    3.70
   1  -5   9   -0.30    6.90
   1   5  10    4.50    7.10
  -1   5 -10   14.10    6.20
   1   5  10    5.70    5.00
  -1  -5 -10   11.30    4.60
   1  -5  10   13.30    6.70
  -1  -5 -10   19.40    7.70
  -1  -5 -10    6.30    6.50
   1  -5  10   23.90   10.00
   1  -5  10    7.90    7.50
  -1   5 -11    0.50    6.80
   1   5  11    7.60    9.80
   1   5  11    6.20    5.70
  -1  -5 -11   -3.80    5.10
  -1  -5 -11    4.10    7.90
   1  -5  11   -4.90    7.00
   1  -5  11    4.00    8.40
  -1  -5 -11    4.60    7.80
   1  -5  11   -9.10    7.80
   1   5  12   10.90    6.60
   1   5  12    7.50    7.20
  -1  -5 -12    5.90   10.80
  -1  -5 -12    2.00    5.90
  -1  -5 -12    2.80   11.90
   1  -5  12   10.20    9.40
   1  -5  12   28.30   17.80
   1  -5  12    4.60    8.70
   1   5  13   -5.60    8.10
   1   5  13   -2.80    7.30
  -1  -5 -13  -11.90   10.00
   1  -5  13    2.50   10.00
  -1   5 -14    3.60   10.00
   1   5  14    9.60    9.10
  -1  -5 -14  -13.20   11.30
   1  -5  14   -7.80   17.60
   1   6 -14  112.39   13.70
  -1   6  14   49.60   10.60
   1   6 -14   92.39   15.70
   1  -6 -14   30.40   12.50
  -1  -6  14   70.59   13.00
   1   6 -13   -0.60    9.80
   1   6 -13    8.90   11.50
  -1   6  13   -0.30    8.10
   1  -6 -13   -6.90   10.00
  -1  -6  13   -3.10   10.80
   1  -6 -13    4.70    4.60
   1  -6 -13    1.90    4.10
   1   6 -12   -0.20    7.70
  -1   6  12    1.40    7.20
   1   6 -12   -6.10   10.00
   1  -6 -12    7.00    3.50
   1  -6 -12    2.80    3.60
   1  -6 -12    4.70    8.80
  -1  -6  12   -0.20    8.80
   1   6 -11   30.20    7.80
  -1   6  11   34.20    7.10
   1   6 -11   37.60   10.20
   1  -6 -11   37.60    3.80
   1  -6 -11   35.10   12.10
   1  -6 -11   33.10    3.50
  -1  -6  11   36.10    9.40
   1  -6 -11   39.20    8.90
  -1   6  10  419.96   22.10
   1   6 -10  467.15   23.80
  -1   6  10  411.26   20.20
   1   6 -10  462.95   23.60
  -1  -6  10  404.26   24.00
  -1  -6  10  484.85   24.40
   1  -6 -10  432.86   24.30
   1  -6 -10  430.56   23.00
  -1  -6  10  444.56   29.70
  -1   6   9  136.19    8.10
   1   6  -9  162.68   12.50
   1   6  -9  154.08   13.30
  -1  -6   9  137.29   11.00
   1  -6  -9  128.29   11.60
  -1  -6   9  138.89   12.00
  -1  -6   9  120.29   10.40
   1  -6  -9  140.69   13.50
  -1   6   8    5.60    2.60
   1   6  -8   -1.50    5.20
   1   6  -8    5.10    6.50
  -1   6   8   -6.80    6.50
  -1   6   8    1.80    4.60
   1  -6  -8    0.40    6.10
   1  -6  -8    3.80    5.50
  -1  -6   8   -1.10    5.20
   1  -6  -8   -2.10    5.30
  -1  -6   8    0.30    6.10
   1   6  -7  255.37   14.80
   1   6  -7  260.27   14.90
  -1   6   7  248.58   11.80
  -1   6   7  258.57   13.90
  -1   6   7  253.87   15.00
   1  -6  -7  248.38   15.60
   1  -6  -7  242.68   14.00
  -1  -6   7  260.57   15.10
  -1  -6   7  275.67   15.50
  -1  -6   7  278.67   14.40
  -1   6   6   41.50    3.20
   1   6  -6   46.70    6.10
  -1   6   6   34.80    4.70
   1   6  -6   51.99    6.40
  -1   6   6   43.80    6.50
   1   6  -6   59.79    6.40
   1   6  -6   43.60    6.20
   1  -6  -6   41.10    4.80
   1  -6  -6   38.90    5.00
  -1  -6   6   22.30    5.00
   1  -6  -6   42.80    6.20
  -1  -6   6   48.20    5.20
   1  -6  -6   46.30    6.90
  -1  -6   6   43.10    6.20
   1   6  -5   -1.10    4.60
   1   6  -5    0.20    3.70
   1   6  -5   -5.70    4.00
  -1   6   5    2.20    4.30
   1   6  -5   -5.20    4.40
  -1   6   5    1.20    1.60
   1  -6  -5    7.20    3.70
  -1  -6   5    3.30    3.70
   1  -6  -5    1.80    6.10
   1  -6  -5    1.90    3.20
   1  -6  -5    3.10    4.40
  -1  -6   5    0.00    4.30
  -1  -6   5    2.00    3.90
  -1   6   4  200.58   12.00
   1   6  -4  235.58   11.40
   1   6  -4  205.98   11.70
   1   6  -4  239.38   12.60
   1   6  -4  209.88   12.30
  -1   6   4  200.28    9.60
   1  -6  -4  212.18   10.80
   1  -6  -4  196.78   12.10
  -1  -6   4  213.38   11.00
   1  -6  -4  198.58   11.30
  -1  -6   4  225.88   12.30
  -1  -6   4  212.08   12.20
   1   6  -3 2307.07   99.59
  -1   6   3 2348.57   99.69
  -1   6   3 2206.68   98.59
   1   6  -3 2329.67   99.59
   1   6  -3 2373.26   99.79
   1  -6  -3 2276.37  100.09
   1  -6  -3 2189.38   99.49
  -1  -6   3 2313.47   99.79
  -1  -6   3 2358.16   99.09
  -1  -6   3 2274.27   99.69
   1  -6  -3 2300.37   99.29
   1  -6  -3 2247.08   98.99
  -1   6   2   11.80    3.80
  -1   6   2    5.30    2.00
   1   6  -2    1.30    4.10
   1   6  -2    7.40    2.70
  -1   6   2    8.30    2.70
   1   6  -2    6.60    3.00
   1   6  -2    6.60    2.90
   1  -6  -2    9.20    3.80
  -1  -6   2   10.10    4.20
   1  -6  -2    2.60    3.30
   1  -6  -2    3.50    3.60
  -1  -6   2    8.20    2.50
   1  -6  -2    3.90    2.50
  -1  -6   2   11.60    3.60
   1   6  -1 3377.46  144.19
  -1   6   1 3366.76  143.49
   1   6  -1 3142.09  143.49
  -1   6   1 3282.97  143.99
   1   6  -1 3286.37  143.79
  -1   6   1 3291.27  143.39
  -1   6   1 3358.26  144.09
   1   6  -1 3353.46  143.79
  -1  -6   1 3437.26  143.99
   1  -6  -1 3300.57  143.89
  -1  -6   1 3388.66  144.09
   1  -6  -1 3389.96  143.49
  -1  -6   1 3384.36  143.29
   1   6   0  623.54   27.00
  -1   6   0  630.64   27.40
   1   6   0  603.94   26.40
  -1   6   0  594.04   26.90
  -1   6   0  585.94   26.90
   1   6   0  603.84   27.60
  -1   6   0  582.84   26.80
   1  -6   0  594.44   26.80
  -1  -6   0  596.24   27.50
   1  -6   0  604.74   27.40
  -1  -6   0  625.64   28.00
  -1  -6   0  592.84   26.40
  -1   6  -1   -3.60    2.40
   1   6   1    0.90    1.70
   1   6   1   -6.20    3.70
  -1   6  -1    0.80    2.80
   1   6   1   -1.80    2.30
  -1   6  -1   -4.50    3.20
  -1  -6  -1    3.00    3.40
  -1  -6  -1   -0.90    2.40
  -1  -6  -1   -1.30    1.70
   1  -6   1    0.20    2.70
   1  -6   1    1.10    3.50
  -1  -6  -1   -6.60    3.80
   1   6   2   72.09    5.80
  -1   6  -2   63.09    5.50
  -1   6  -2   66.79    5.00
   1   6   2   63.89    6.10
  -1   6  -2   71.79    6.20
  -1  -6  -2   63.49    5.10
  -1  -6  -2   67.69    4.30
  -1  -6  -2   62.29    6.00
   1  -6   2   77.99    6.60
   1  -6   2   75.69    5.70
  -1  -6  -2   82.69    6.70
  -1   6  -3   81.99    5.70
   1   6   3   63.39    5.00
   1   6   3   79.39    6.70
  -1   6  -3   72.69    6.30
   1  -6   3   66.39    5.20
  -1  -6  -3   62.89    4.40
  -1  -6  -3   49.50    9.30
   1  -6   3   57.09    5.80
   1  -6   3   51.09    6.50
  -1  -6  -3   74.39    6.70
   1  -6   3   78.79    6.10
  -1  -6  -3   73.59    5.10
  -1  -6  -3   66.29    4.90
  -1   6  -4   85.09    6.70
   1   6   4   67.19    6.90
   1   6   4   81.89    6.30
  -1   6  -4   91.09    6.70
   1   6   4   83.99    7.20
  -1   6  -4   86.39    7.10
   1  -6   4   88.19    7.00
  -1  -6  -4   78.29    7.30
  -1  -6  -4  104.49    8.10
  -1  -6  -4   89.19    5.70
  -1  -6  -4   82.49    5.40
   1  -6   4   75.79    6.80
  -1  -6  -4   83.79    5.50
   1  -6   4   88.79    8.10
   1  -6   4   86.89    6.70
  -1   6  -5   68.69    6.30
   1   6   5   53.69    6.90
  -1   6  -5   50.09    5.80
  -1   6  -5   60.29    6.10
   1   6   5   55.09    6.50
   1  -6   5   62.79    5.70
  -1  -6  -5   51.29    7.00
   1  -6   5   62.49    6.90
  -1  -6  -5   60.79    5.00
  -1  -6  -5   49.20    4.30
  -1  -6  -5   59.89    6.70
  -1  -6  -5   48.90    3.90
   1  -6   5   60.09    7.30
   1  -6   5   55.39    5.90
  -1   6  -6  244.58   13.40
   1   6   6  212.98   14.70
  -1   6  -6  232.08   15.00
   1   6   6  203.98   13.40
   1  -6   6  242.08   13.60
   1  -6   6  237.78   12.90
   1  -6   6  222.18   13.20
   1  -6   6  208.48   13.80
  -1  -6  -6  205.48   11.50
  -1  -6  -6  244.68   14.30
  -1  -6  -6  203.18   11.20
  -1  -6  -6  218.08   11.10
  -1   6  -7  147.49   11.00
   1   6   7  126.39    8.40
   1   6   7  119.89   11.00
   1  -6   7  131.29   11.40
  -1  -6  -7  123.39    8.80
  -1  -6  -7  120.99    8.40
   1  -6   7  131.39    9.40
  -1  -6  -7  123.69   11.90
   1  -6   7  137.99   10.20
   1  -6   7  144.59   10.60
   1   6   8   98.09    8.20
   1   6   8   89.19    9.60
  -1   6  -8  125.69   10.30
  -1  -6  -8   89.59    7.80
   1  -6   8   82.69    9.50
  -1  -6  -8   86.49    8.30
   1  -6   8  105.99    8.80
   1  -6   8  100.39    9.00
   1  -6   8  147.89   11.10
  -1  -6  -8  104.99    9.90
   1   6   9    5.50    4.40
  -1   6  -9    3.70    7.60
   1   6   9   -5.40    7.80
  -1  -6  -9    3.70    5.10
   1  -6   9    2.70    6.80
  -1  -6  -9    1.90    7.30
   1  -6   9    8.00    7.80
   1  -6   9    5.00    6.40
   1   6  10  141.09   10.70
   1   6  10  144.39   12.30
  -1   6 -10  143.59   12.40
   1  -6  10  161.18   11.80
  -1  -6 -10  115.69   11.70
  -1  -6 -10  145.99   12.00
   1  -6  10  141.49   11.90
   1  -6  10  149.29   13.10
   1   6  11    4.00    6.60
  -1   6 -11    6.00    8.70
   1  -6  11   11.40    9.30
   1  -6  11    7.60    7.70
   1  -6  11   17.20   13.20
  -1  -6 -11   -1.00   11.20
  -1  -6 -11   -0.60    8.80
   1   6  12   35.20    7.40
   1   6  12   28.90   10.00
  -1  -6 -12   21.90   10.70
  -1  -6 -12   32.80    9.30
   1  -6  12   32.20   10.40
  -1  -6 -12   27.20   13.10
   1  -6  12   39.70    9.40
   1   6  13    2.90    7.70
  -1   6 -13    7.40   11.40
  -1  -6 -13    1.60   10.70
   1  -6  13   -1.70   10.70
   1   7 -13   11.40   17.70
  -1   7  13    2.80    8.70
   1   7 -13    6.50   20.90
  -1  -7  13   11.40   18.10
   1  -7 -13   -6.20   10.90
   1   7 -12    1.70    8.70
   1   7 -12  -17.50   10.00
  -1   7  12    3.90    7.60
   1  -7 -12    5.60    9.60
  -1  -7  12   -0.80    9.60
  -1   7  11  101.09    9.40
   1   7 -11   99.59   12.00
   1   7 -11   77.89   10.10
   1  -7 -11   68.49   10.60
   1  -7 -11  100.69   11.20
  -1  -7  11  118.19   12.60
   1   7 -10   78.99   10.40
   1   7 -10   59.19    8.70
  -1   7  10   56.89    7.50
  -1  -7  10   58.99    8.30
  -1  -7  10   45.70    9.20
   1  -7 -10   47.20    8.70
   1  -7 -10   57.49    8.90
   1   7  -9   14.50    7.60
   1   7  -9   14.50    8.90
  -1   7   9    6.90    8.20
  -1  -7   9    8.30    7.80
   1  -7  -9   15.20    7.10
   1  -7  -9   14.80    7.00
   1  -7  -9   15.20    6.20
  -1  -7   9   14.60   12.90
  -1  -7   9    4.10    6.50
  -1   7   8   35.80    7.80
   1   7  -8   48.80    8.00
  -1   7   8   40.00    5.70
   1   7  -8   36.50    7.30
   1  -7  -8   43.10    7.70
   1  -7  -8   39.70    6.50
   1  -7  -8   36.50    5.80
  -1  -7   8   22.90    7.30
  -1  -7   8   22.70    6.10
  -1  -7   8   41.70    8.20
   1   7  -7  460.45   23.30
  -1   7   7  468.65   23.80
  -1   7   7  444.16   22.10
   1   7  -7  477.75   23.70
   1  -7  -7  419.16   22.20
  -1  -7   7  474.25   23.70
   1  -7  -7  455.05   24.00
  -1  -7   7  490.65   23.80
  -1  -7   7  462.75   22.60
   1  -7  -7  450.15   22.10
   1   7  -6   54.59    6.30
  -1   7   6   50.09    7.00
   1   7  -6   57.59    7.10
   1   7  -6   52.29    7.10
   1  -7  -6   50.29    5.40
   1  -7  -6   40.40    6.70
  -1  -7   6   55.99    6.20
  -1  -7   6   50.39    6.50
   1  -7  -6   58.19    6.10
  -1  -7   6   54.99    7.20
  -1   7   5   -6.80    4.80
   1   7  -5    9.00    4.90
   1   7  -5    6.90    8.70
   1   7  -5    0.20    4.80
  -1   7   5    4.30    1.80
   1  -7  -5    3.90    4.10
  -1  -7   5    1.10    3.90
   1  -7  -5   -4.20    6.00
   1  -7  -5    4.90    3.40
  -1  -7   5   -0.80    5.00
   1  -7  -5    0.70    5.00
   1   7  -4  307.77   15.20
  -1   7   4  283.67   15.70
   1   7  -4  303.27   15.60
   1   7  -4  297.77   15.70
  -1   7   4  269.57   13.50
   1   7  -4  292.97   16.00
   1  -7  -4  288.47   15.20
   1  -7  -4  317.77   16.70
  -1  -7   4  329.97   16.60
   1  -7  -4  288.37   17.10
  -1  -7   4  302.87   16.00
   1  -7  -4  297.17   14.50
  -1  -7   4  337.87   15.00
  -1   7   3  186.18   11.10
  -1   7   3  183.58    9.10
  -1   7   3  166.48    8.90
   1   7  -3  180.38   11.40
   1   7  -3  178.68   10.70
   1   7  -3  181.48   10.10
   1  -7  -3  180.78    9.60
  -1  -7   3  190.38   11.40
   1  -7  -3  171.68   11.10
  -1  -7   3  181.68    9.80
   1  -7  -3  202.38   12.00
   1  -7  -3  167.18   10.50
  -1  -7   3  204.88   11.20
  -1   7   2  563.14   26.80
  -1   7   2  587.84   27.70
   1   7  -2  632.44   27.70
  -1   7   2  589.34   26.70
   1   7  -2  629.14   27.60
  -1   7   2  589.54   26.70
   1   7  -2  599.84   28.70
   1  -7  -2  583.74   26.80
  -1  -7   2  635.84   27.90
  -1  -7   2  603.54   28.10
   1  -7  -2  588.04   27.60
  -1  -7   2  629.74   26.90
   1  -7  -2  591.14   27.80
   1  -7  -2  604.34   28.50
   1   7  -1   38.80    6.00
   1   7  -1   41.00    7.90
  -1   7   1   50.99    4.20
   1   7  -1   54.59    4.00
  -1   7   1   45.20    4.00
   1   7  -1   46.40    4.60
  -1   7   1   52.79    4.70
  -1   7   1   48.80    5.30
  -1  -7   1   54.39    6.00
  -1  -7   1   52.29    3.80
  -1  -7   1   58.39    5.40
   1  -7  -1   48.10    4.20
   1  -7  -1   47.40    5.50
   1   7   0  108.69    7.20
   1   7   0   89.69    7.90
  -1   7   0  103.39    6.90
   1   7   0  101.39    6.10
  -1   7   0  102.39    7.90
  -1   7   0  122.99    7.20
   1  -7   0  101.19    8.10
  -1  -7   0  107.49    8.00
  -1  -7   0  102.59    5.90
   1  -7   0  112.69    6.90
  -1  -7   0  119.39    8.80
   1   7   1   38.30    4.00
  -1   7  -1   51.49    5.40
  -1   7  -1   49.20    5.40
   1   7   1   34.50    6.80
   1   7   1   38.40    3.10
  -1   7  -1   32.20    3.90
  -1   7  -1   34.40    4.10
  -1  -7  -1   33.60    5.00
   1  -7   1   41.00    4.10
  -1  -7  -1   35.90    3.00
   1  -7   1   38.30    5.10
  -1  -7  -1   46.00    5.70
   1   7   2  124.99    9.90
  -1   7  -2  139.89    9.10
  -1   7  -2  145.29    8.80
  -1   7  -2  141.09    9.10
   1   7   2  141.89    8.30
  -1  -7  -2  144.39    7.20
  -1  -7  -2  136.49    9.70
   1  -7   2  155.98    8.50
   1  -7   2  143.99    9.40
  -1  -7  -2  131.09    8.30
   1   7   3   70.19    5.60
   1   7   3   74.49    7.10
  -1   7  -3   83.79    6.30
  -1   7  -3   90.89    8.10
  -1   7  -3   61.99    6.20
  -1  -7  -3   71.79    5.50
  -1  -7  -3   71.89    6.00
   1  -7   3   75.09    6.90
  -1  -7  -3   76.59    4.90
  -1  -7  -3   77.19    7.50
  -1  -7  -3   75.29    6.90
   1  -7   3   65.39    6.80
   1  -7   3   82.59    6.00
  -1   7  -4   89.69    8.10
  -1   7  -4   94.79    8.10
   1   7   4   91.99    8.10
   1   7   4   80.79    6.90
  -1   7  -4  110.19   11.80
  -1  -7  -4   89.99    5.80
   1  -7   4   95.79    8.00
  -1  -7  -4   92.19    6.50
  -1  -7  -4   80.99    7.80
  -1  -7  -4   89.39    5.80
  -1  -7  -4   84.29    7.90
   1  -7   4   81.69    7.70
   1  -7   4   81.49    6.70
  -1   7  -5  209.78   12.20
  -1   7  -5  203.18   12.00
   1   7   5  179.28   13.00
   1  -7   5  204.88   13.40
  -1  -7  -5  204.48   10.90
  -1  -7  -5  187.48   10.20
  -1  -7  -5  183.28   10.20
   1  -7   5  210.58   11.80
   1  -7   5  207.58   12.90
  -1  -7  -5  175.98   10.00
  -1  -7  -5  172.98   13.10
  -1   7  -6   74.79    7.50
   1   7   6   69.39    8.30
   1   7   6   54.29    6.00
   1  -7   6   68.49    8.10
   1  -7   6   79.79    7.80
   1  -7   6   82.59    8.50
  -1  -7  -6   63.89    5.60
  -1  -7  -6   63.19    7.80
  -1  -7  -6   75.39    5.60
  -1  -7  -6   67.59    6.30
   1  -7   6   74.19    6.90
  -1   7  -7  328.17   17.00
   1   7   7  270.17   14.10
   1   7   7  307.77   17.90
   1  -7   7  292.57   17.50
  -1  -7  -7  258.57   14.70
  -1  -7  -7  279.07   18.00
  -1  -7  -7  273.17   14.30
   1  -7   7  294.37   16.40
   1  -7   7  310.47   17.10
   1   7   8  538.05   27.50
   1   7   8  505.95   24.10
  -1   7  -8  567.84   26.70
  -1  -7  -8  504.85   27.60
   1  -7   8  575.24   26.40
  -1  -7  -8  495.15   25.00
  -1  -7  -8  507.25   24.40
   1  -7   8  574.94   27.10
  -1  -7  -8  493.75   24.00
   1  -7   8  530.95   27.30
   1   7   9   93.09   10.80
   1   7   9   82.69    6.80
  -1   7  -9   97.79   10.40
   1   7   9   96.69    7.30
  -1  -7  -9   89.89    7.60
   1  -7   9   95.69    9.90
  -1  -7  -9  101.19   11.10
  -1  -7  -9   95.09    7.20
   1  -7   9   89.99   10.30
   1   7  10    2.50    5.40
   1   7  10   -5.60    5.10
  -1   7 -10   15.90    8.60
   1  -7  10    5.70    7.40
   1  -7  10   11.50    8.70
  -1  -7 -10    5.90    6.30
  -1  -7 -10   16.30   12.10
  -1  -7 -10    4.80    3.90
  -1   7 -11   24.90   10.40
   1   7  11   26.50    6.80
   1   7  11   32.70    6.70
  -1  -7 -11   14.50    9.50
  -1  -7 -11   34.90    8.00
   1  -7  11   27.00    8.60
  -1  -7 -11   25.30    4.90
   1  -7  11   23.50   10.10
   1   7  12   78.99   10.10
  -1   7 -12  100.89   13.90
  -1   7 -12   66.99   10.80
   1  -7  12   86.49   13.30
   1  -7  12   93.79   11.80
  -1  -7 -12   71.99   13.00
  -1  -7 -12   68.89    6.80
  -1   7 -13    9.80   10.20
   1   7  13   21.00    8.40
   1  -7  13   11.20   10.20
  -1  -7 -13    1.60   11.50
   1  -7  13    6.20   19.30
   1   8 -13    3.60   12.80
   1   8 -13   23.50   11.90
  -1   8  13    4.80   12.80
   1  -8 -13    1.60   11.80
  -1  -8  13   10.20   11.60
   1  -8 -13   20.70   11.10
   1   8 -12   10.00    9.90
   1   8 -12   -5.20   11.70
  -1   8  12    1.30    8.00
   1  -8 -12    9.40   11.00
   1  -8 -12   -1.00    9.30
  -1  -8  12    2.10   11.30
  -1   8  11    1.70    7.00
   1   8 -11    7.00    9.00
   1   8 -11    3.90    9.80
  -1  -8  11   -5.50    8.00
   1  -8 -11   -9.10    9.60
   1  -8 -11   -0.50    7.90
  -1  -8  11    0.30    9.10
   1  -8 -11    1.00    9.60
   1   8 -10   12.90    9.40
  -1   8  10    3.40    6.30
   1   8 -10   -4.80    7.40
   1  -8 -10   -0.10   13.20
   1  -8 -10   14.20    7.10
  -1  -8  10    7.70    7.70
   1  -8 -10   -1.10    8.20
  -1  -8  10    3.20    8.90
  -1   8   9   -3.20   13.90
   1   8  -9   10.80    8.50
   1   8  -9   14.70    8.50
  -1  -8   9    5.80    7.90
   1  -8  -9    8.70   10.10
  -1  -8   9    7.50    7.10
   1  -8  -9    9.80    8.30
   1  -8  -9    6.70    6.30
   1   8  -8   46.40    8.10
  -1   8   8   47.40    9.10
   1   8  -8   51.59    8.70
   1  -8  -8   51.39    9.20
   1  -8  -8   40.30    7.10
   1  -8  -8   42.80    7.20
  -1  -8   8   60.39    7.60
  -1  -8   8   38.70   12.70
   1  -8  -8   33.80    6.30
   1   8  -7   42.40    7.00
  -1   8   7   36.10    8.00
   1   8  -7   44.80    7.80
  -1  -8   7   36.70    6.20
   1  -8  -7   42.50    6.50
   1  -8  -7   38.20    5.80
  -1  -8   7   41.30    8.30
   1  -8  -7   50.39    8.30
  -1   8   6   51.99    8.30
   1   8  -6   60.09    7.30
   1   8  -6   55.09    7.60
   1  -8  -6   53.29    8.10
  -1  -8   6   50.39    6.40
  -1  -8   6   55.69    7.90
  -1  -8   6   52.49    7.50
   1  -8  -6   61.59    6.70
   1  -8  -6   46.10    5.50
   1   8  -5  140.89   10.50
  -1   8   5  111.69    6.40
  -1   8   5  116.09    6.50
   1   8  -5  140.39    9.30
   1   8  -5  117.09    9.60
  -1   8   5  117.39   10.20
  -1  -8   5  128.19   11.50
  -1  -8   5  136.69    9.20
   1  -8  -5  125.99   10.10
   1  -8  -5  109.99    8.40
  -1  -8   5  127.99   10.80
   1  -8  -5  113.09    9.90
   1   8  -4    9.70    5.20
  -1   8   4    9.40    5.10
   1   8  -4   11.20    4.70
  -1   8   4    5.20    2.50
   1   8  -4    8.40    5.40
  -1   8   4    7.20    2.40
   1  -8  -4    2.70    5.30
   1  -8  -4    7.40    4.70
  -1  -8   4    9.20    5.10
   1  -8  -4    6.50    3.50
  -1  -8   4   15.60    5.90
  -1  -8   4    9.60    4.00
   1  -8  -4   -1.30    5.70
  -1   8   3   33.80    3.50
   1   8  -3   36.10    4.90
   1   8  -3   27.40    5.90
  -1   8   3   27.90    5.80
   1   8  -3   45.30    5.80
  -1  -8   3   29.70    4.10
  -1  -8   3   32.30    6.70
   1  -8  -3   33.50    3.90
   1  -8  -3   18.30    5.30
   1  -8  -3   19.80    5.80
   1  -8  -3   27.00    5.30
  -1  -8   3   39.80    5.70
  -1   8   2  335.67   15.50
   1   8  -2  329.97   16.80
   1   8  -2  324.47   16.50
   1   8  -2  334.97   17.10
  -1   8   2  322.97   15.40
  -1   8   2  305.37   16.70
   1  -8  -2  332.27   17.70
   1  -8  -2  325.27   15.50
  -1  -8   2  339.47   15.50
   1  -8  -2  298.37   16.70
   1  -8  -2  287.77   21.10
  -1  -8   2  348.37   16.90
  -1  -8   2  307.87   17.00
  -1   8   1  267.67   14.00
  -1   8   1  253.87   13.10
   1   8  -1  261.77   13.80
   1   8  -1  257.77   13.90
  -1   8   1  265.37   18.70
   1   8  -1  248.78   12.80
   1   8  -1  265.87   14.80
  -1  -8   1  270.27   12.70
   1  -8  -1  262.97   14.70
  -1  -8   1  296.07   15.30
  -1  -8   1  255.47   15.00
   1  -8  -1  247.68   13.00
  -1  -8   1  289.17   14.30
   1   8   0  217.98   11.60
   1   8   0  216.68   10.60
  -1   8   0  216.68   11.40
   1   8   0  225.48   11.70
   1   8   0  219.48   12.50
  -1   8   0  206.08   11.50
  -1   8   0  196.78   11.10
  -1  -8   0  208.78   10.30
  -1  -8   0  189.18   13.00
   1  -8   0  209.48   11.20
  -1  -8   0  237.78   13.30
   1  -8   0  201.18   12.50
   1   8   1   47.20    6.30
   1   8   1   38.80    3.50
   1   8   1   38.90    4.20
  -1   8  -1   37.10    4.50
  -1   8  -1   52.19    6.80
  -1   8  -1   37.60    4.70
  -1   8  -1   41.40    4.90
   1  -8   1   46.80    7.10
   1  -8   1   41.60    4.40
  -1  -8  -1   28.00    5.40
  -1  -8  -1   32.30    6.00
  -1  -8  -1   40.80    3.30
   1   8   2    4.00    5.10
  -1   8  -2   -1.30    5.20
  -1   8  -2    3.30    4.20
   1   8   2    7.20    3.50
  -1   8  -2    9.00    4.70
  -1   8  -2    5.50    3.70
   1  -8   2   -0.10    3.30
  -1  -8  -2    2.60    2.30
   1  -8   2    6.50    5.90
  -1  -8  -2    5.30    3.70
  -1  -8  -2    1.70    4.50
  -1  -8  -2    7.30    5.40
   1   8   3   13.70    5.60
  -1   8  -3   16.60    4.40
  -1   8  -3   10.40    4.80
  -1   8  -3   14.10    5.30
  -1  -8  -3   15.60    4.00
  -1  -8  -3    6.90    6.40
  -1  -8  -3   11.90    5.40
   1  -8   3   20.50    6.30
   1  -8   3    8.40    5.50
  -1  -8  -3   11.70    2.60
  -1   8  -4   21.50    5.70
   1   8   4   29.20    4.20
  -1   8  -4   22.30    5.30
   1   8   4   29.10    6.20
  -1  -8  -4   21.00    3.20
  -1  -8  -4   20.80    6.40
  -1  -8  -4   22.00    4.20
   1  -8   4   28.90    6.00
   1  -8   4   23.40    4.80
  -1   8  -5   45.80    6.70
   1   8   5   58.99    8.20
  -1  -8  -5   57.19    5.30
  -1  -8  -5   53.19    7.90
   1  -8   5   53.39    7.80
   1  -8   5   67.99    6.80
  -1  -8  -5   59.99    4.80
  -1   8  -6    7.50    6.30
   1   8   6   -0.70    3.30
   1   8   6   -5.80    6.40
  -1  -8  -6    6.90    6.30
  -1  -8  -6    2.10    3.50
   1  -8   6    9.10    7.00
  -1  -8  -6    8.90    4.00
  -1  -8  -6   -2.80    3.70
  -1  -8  -6    8.10    3.90
   1  -8   6    0.60    5.30
   1   8   7  222.38   15.80
   1   8   7  201.48   11.30
  -1   8  -7  236.78   14.80
  -1  -8  -7  228.18   16.40
  -1  -8  -7  196.68   10.30
   1  -8   7  226.58   15.70
  -1  -8  -7  211.98   12.30
  -1  -8  -7  197.78   12.20
   1  -8   7  220.58   14.10
  -1  -8  -7  201.58   11.70
   1   8   8  492.05   24.00
  -1   8  -8  572.64   27.10
  -1  -8  -8  493.15   25.00
  -1  -8  -8  498.45   24.40
  -1  -8  -8  556.74   28.40
   1  -8   8  555.24   26.60
   1  -8   8  575.94   28.10
  -1  -8  -8  560.64   25.20
  -1  -8  -8  486.65   23.20
  -1   8  -9   15.90    8.30
   1   8   9   24.30    9.20
   1   8   9   20.60    4.70
  -1  -8  -9   22.80    6.40
  -1  -8  -9   10.50    5.30
  -1  -8  -9   22.50   14.80
   1  -8   9   28.30    7.70
   1  -8   9   30.10    9.70
   1   8  10   94.99   12.90
   1   8  10  107.39    9.30
  -1   8 -10   90.99   11.60
  -1  -8 -10  101.79   12.40
   1  -8  10  111.19   11.00
  -1  -8 -10  106.79    8.70
   1  -8  10  114.09   12.90
   1   8  11  100.09    9.60
  -1   8 -11  148.39   14.00
  -1   8 -11  128.29   14.10
  -1  -8 -11  114.59   14.10
   1  -8  11   92.69   12.80
   1  -8  11  117.69   12.40
  -1   8 -12   48.40   11.40
  -1   8 -12   40.40   12.50
  -1  -8 -12   34.70   12.20
   1  -8  12   43.30   11.30
   1  -8  12   45.70   13.50
   1   9 -12   14.70   13.60
   1  -9 -12    0.10   11.40
   1  -9 -12    2.70    9.60
  -1  -9  12   -0.50   11.10
   1   9 -11    1.00    9.90
   1   9 -11   -4.60   11.20
  -1  -9  11   -1.20   10.80
  -1  -9  11    6.20    8.90
   1  -9 -11   -8.00   10.40
   1  -9 -11    0.20    8.40
   1   9 -10   58.79   11.00
   1   9 -10   40.20    9.20
  -1   9  10   42.10   11.50
   1  -9 -10   32.90    8.00
   1  -9 -10   28.50   10.60
  -1  -9  10   65.19    9.80
  -1  -9  10   55.79   10.50
   1  -9 -10   44.20    9.80
   1   9  -9   22.10    8.20
  -1   9   9   22.30    9.70
   1   9  -9   28.50    9.10
   1  -9  -9   30.10    7.20
   1  -9  -9   32.80   10.10
  -1  -9   9   31.40    7.60
  -1  -9   9   39.60   10.10
   1   9  -8  164.08   12.90
  -1   9   8  139.69   18.90
   1   9  -8  119.39   10.80
   1  -9  -8  135.99   12.90
  -1  -9   8  141.69   10.90
   1  -9  -8  128.19   10.50
   1  -9  -8  113.29   11.50
  -1  -9   8  112.39   11.60
   1  -9  -8  140.89   11.30
   1   9  -7    8.00    6.60
   1   9  -7   20.80    7.50
  -1   9   7   18.10    8.20
  -1  -9   7   11.90    5.80
   1  -9  -7   19.60    5.60
  -1  -9   7   18.40   10.10
   1  -9  -7   14.90    7.70
   1  -9  -7   28.50    7.00
  -1   9   6   -1.90    7.10
   1   9  -6    7.50    6.40
   1   9  -6    6.80    6.80
  -1  -9   6   -1.00    5.20
   1  -9  -6   -6.20    6.00
  -1  -9   6   -2.30    7.10
   1  -9  -6    2.10    4.60
   1  -9  -6    5.70    6.90
  -1   9   5    9.30    2.90
   1   9  -5    6.20    6.50
   1   9  -5   15.70    6.10
  -1   9   5    5.50    6.40
  -1   9   5    8.20    2.80
   1   9  -5   14.10    7.00
   1  -9  -5   12.30    6.70
  -1  -9   5    7.30    6.30
  -1  -9   5    7.10    5.00
   1  -9  -5   14.90    4.30
   1  -9  -5    5.40    5.90
   1   9  -4   69.49   11.90
   1   9  -4   60.39    8.00
  -1   9   4   61.29    7.70
   1   9  -4   73.39    7.60
  -1   9   4   62.09    4.60
  -1  -9   4   54.19    6.00
  -1  -9   4   64.29    7.90
   1  -9  -4   57.29    7.10
   1  -9  -4   51.09    8.00
   1  -9  -4   65.19    5.50
   1   9  -3  379.16   20.10
  -1   9   3  373.06   19.80
  -1   9   3  357.56   17.70
   1   9  -3  376.66   18.70
   1   9  -3  386.96   19.50
   1  -9  -3  338.07   25.10
  -1  -9   3  416.46   18.30
  -1  -9   3  395.66   19.90
   1  -9  -3  363.96   17.90
   1  -9  -3  356.26   19.40
   1  -9  -3  379.56   20.80
  -1   9   2   67.89    7.20
  -1   9   2   69.09    5.70
   1   9  -2   54.59    6.10
   1   9  -2   79.99    6.00
  -1   9   2   76.09    5.80
   1   9  -2   59.49    7.60
  -1  -9   2   84.19    7.80
   1  -9  -2   72.39    8.20
   1  -9  -2   64.39    8.10
   1  -9  -2   72.69    7.40
  -1  -9   2   64.69    5.40
   1  -9  -2   69.19    5.50
  -1   9   1  214.38   11.60
  -1   9   1  215.88   13.20
  -1   9   1  193.78   11.50
  -1   9   1  221.68   11.90
   1   9  -1  197.38   13.40
   1   9  -1  230.88   12.40
  -1  -9   1  229.08   12.80
  -1  -9   1  215.88   10.90
  -1  -9   1  212.48   14.10
   1  -9  -1  198.98   13.50
   1  -9  -1  202.28   11.30
   1  -9  -1  198.58   13.60
  -1   9   0  266.67   13.80
   1   9   0  265.77   15.40
  -1   9   0  269.67   14.80
   1   9   0  272.97   14.20
  -1   9   0  253.47   13.70
   1   9   0  249.88   12.80
   1  -9   0  260.97   13.50
  -1  -9   0  268.57   14.40
   1  -9   0  256.17   15.40
  -1  -9   0  263.77   15.60
  -1  -9   0  253.77   12.60
  -1   9  -1  244.68   13.30
   1   9   1  250.47   14.90
   1   9   1  247.18   13.00
  -1   9  -1  246.48   14.10
  -1   9  -1  234.08   13.20
   1   9   1  218.68   12.00
   1  -9   1  226.28   14.70
  -1  -9  -1  266.77   15.40
   1  -9   1  234.98   12.70
  -1  -9  -1  235.08   11.50
   1   9   2   19.90    6.80
   1   9   2   23.30    4.20
  -1   9  -2   33.90    5.30
  -1   9  -2   20.90    5.10
  -1   9  -2   22.80    6.00
  -1  -9  -2   23.60    3.10
  -1  -9  -2   20.00    5.20
  -1  -9  -2   19.80    5.80
   1  -9   2   24.20    5.00
   1  -9   2   34.80    7.20
  -1   9  -3    3.90    5.70
  -1   9  -3    0.50    4.60
   1   9   3   17.90    6.60
   1   9   3    4.30    3.70
  -1   9  -3   -4.20    5.20
  -1  -9  -3    9.80    6.30
  -1  -9  -3    1.00    2.60
   1  -9   3    5.90    4.60
  -1  -9  -3    4.10    4.40
   1  -9   3    1.20    6.00
   1   9   4  347.47   17.60
  -1   9  -4  380.56   19.50
  -1   9  -4  373.06   19.70
  -1   9  -4  374.36   19.30
   1   9   4  351.06   20.20
   1  -9   4  390.06   18.80
  -1  -9  -4  358.36   18.20
  -1  -9  -4  365.86   20.80
   1  -9   4  375.96   20.40
  -1  -9  -4  361.26   17.00
  -1   9  -5  185.38   12.80
  -1   9  -5  173.18   12.80
   1   9   5  158.68   13.10
   1  -9   5  170.08   13.90
   1  -9   5  179.08   12.00
  -1  -9  -5  197.98   15.00
  -1  -9  -5  172.78    9.90
  -1  -9  -5  173.78   10.90
  -1   9  -6   12.30    6.30
   1   9   6    2.10    3.80
   1   9   6    5.60    7.50
  -1   9  -6   -3.40    6.60
  -1  -9  -6    1.90    7.50
   1  -9   6    2.00    6.00
  -1  -9  -6   10.70    4.20
  -1  -9  -6    3.70    4.00
   1  -9   6    4.10    7.40
  -1  -9  -6    5.80    4.50
   1   9   7  305.07   21.70
  -1   9  -7  325.07   18.40
   1   9   7  269.87   14.80
  -1   9  -7  345.07   18.70
   1  -9   7  319.37   19.50
  -1  -9  -7  304.17   15.70
  -1  -9  -7  268.97   15.60
  -1  -9  -7  293.27   15.40
  -1  -9  -7  297.17   20.40
   1  -9   7  311.17   17.90
   1   9   8   21.30    9.30
  -1   9  -8   35.40    8.50
   1   9   8   27.00    4.60
  -1   9  -8   29.10   12.30
  -1  -9  -8   31.00    6.10
   1  -9   8   32.70   14.30
  -1  -9  -8   23.50    5.30
  -1  -9  -8   38.30    9.70
  -1  -9  -8   26.60    6.20
   1  -9   8   51.79   10.20
  -1   9  -9    0.90    7.60
   1   9   9   -1.10    5.70
  -1   9  -9   -4.50    8.30
   1   9   9   -2.30    9.40
   1  -9   9   -2.20    7.80
  -1  -9  -9   15.50    6.50
  -1  -9  -9    4.00    9.00
  -1  -9  -9    4.20   11.50
  -1  -9  -9   -2.50    5.40
   1  -9   9    2.90    9.60
  -1   9 -10   19.90   10.10
   1   9  10   23.10    8.00
  -1   9 -10   17.30    9.60
   1   9  10   29.10   11.60
  -1  -9 -10   28.40    7.80
  -1  -9 -10   33.70   11.60
   1  -9  10   20.00   10.40
  -1  -9 -10   23.30   11.10
   1  -9  10   41.10    9.40
  -1   9 -11    4.70    9.50
  -1   9 -11    5.10   11.00
   1  -9  11   -1.00   10.00
   1  -9  11   12.70   10.90
  -1  -9 -11    8.40   10.80
  -1  -9 -11   18.30    8.80
  -1   9 -12   44.60   16.20
  -1  -9 -12   41.10   14.30
   1  -9  12   46.90   13.70
   1  -9  12   41.70   13.60
   1  10 -11   21.50   12.10
   1  10 -11   31.90   11.60
  -1 -10  11   29.00   18.50
   1 -10 -11   21.80   12.30
  -1 -10  11    8.30    9.50
   1 -10 -11   23.80    9.60
  -1  10  10   20.90   11.50
   1  10 -10   16.90   10.60
   1  10 -10    6.90    9.60
  -1 -10  10   19.30    9.40
  -1 -10  10   25.60   10.70
   1 -10 -10   13.60    8.10
   1 -10 -10   14.40   11.40
   1  10  -9   46.70    9.60
   1  10  -9   62.09   10.70
  -1  10   9   68.09   12.00
   1 -10  -9   47.00    8.20
  -1 -10   9   55.49   11.10
   1 -10  -9   55.79   10.90
  -1 -10   9   64.79    9.30
   1 -10  -9   55.59   11.30
   1  10  -8    5.40    8.40
  -1  10   8   13.40    9.20
   1  10  -8    5.80    8.10
  -1 -10   8   12.30    9.20
   1 -10  -8    4.70    6.10
   1 -10  -8   -2.00    8.70
  -1 -10   8   12.90    7.90
   1  10  -7   28.80    8.80
   1  10  -7   27.10    8.60
  -1  10   7   27.70    9.50
  -1 -10   7   21.20    9.10
   1 -10  -7   30.20   11.00
   1 -10  -7   21.30    5.80
  -1 -10   7   20.90    6.80
   1 -10  -7   20.80    9.30
  -1  10   6    9.40    7.80
   1  10  -6   11.50    7.90
   1  10  -6    1.10    6.60
   1 -10  -6    8.20    8.40
  -1 -10   6    6.30    8.70
   1 -10  -6    7.40    9.40
  -1 -10   6   17.40    6.20
  -1  10   5  212.78   11.00
  -1  10   5  222.88   15.50
   1  10  -5  211.58   15.30
  -1  10   5  208.98   11.10
   1  10  -5  220.08   15.10
  -1 -10   5  223.78   13.50
   1 -10  -5  225.38   16.50
   1 -10  -5  214.08   12.50
   1 -10  -5  214.98   18.90
  -1 -10   5  245.68   16.20
   1  10  -4   -2.70    6.80
  -1  10   4    0.90    3.80
  -1  10   4    4.20    3.50
   1  10  -4   -1.00    6.40
  -1  10   4    7.90    6.50
   1  10  -4   -6.10    5.60
   1 -10  -4    9.90    7.60
  -1 -10   4    3.50    7.00
  -1 -10   4    3.50    4.60
   1 -10  -4    2.80    4.10
  -1  10   3    4.10    6.40
   1  10  -3    5.40    5.50
   1  10  -3    2.90    6.10
   1  10  -3    6.70    6.90
   1 -10  -3   -1.40    6.50
  -1 -10   3    6.00    5.90
   1 -10  -3    0.80    6.30
   1 -10  -3    3.40    3.90
  -1 -10   3   -0.50    6.10
   1  10  -2   15.10    4.80
  -1  10   2   11.50    4.20
   1  10  -2   11.90    6.60
  -1  10   2   16.90    4.80
  -1  10   2    8.10    6.40
   1  10  -2    6.10    5.50
  -1 -10   2   10.00    6.00
   1 -10  -2    9.20    4.10
  -1 -10   2   13.30    4.10
  -1 -10   2    1.00    5.90
   1 -10  -2   12.80    6.70
   1 -10  -2   11.70    7.10
   1  10  -1   95.89    9.60
  -1  10   1   96.19    8.70
   1  10  -1   77.79    7.10
  -1  10   1   87.79    6.80
  -1  10   1   72.69    6.50
   1  10  -1   75.79    6.20
  -1 -10   1  105.49    8.80
  -1 -10   1   84.69    8.90
  -1 -10   1   90.49    6.90
   1 -10  -1   64.39    8.60
   1 -10  -1   84.39    6.40
   1  10   0   -4.00    4.50
  -1  10   0   -9.50    5.70
   1  10   0    0.40    3.40
  -1  10   0   -0.80    4.20
   1  10   0   -9.90    6.40
  -1  10   0    4.20    4.70
  -1 -10   0   -5.90    3.00
  -1 -10   0  -11.20    5.50
   1 -10   0    2.50    4.10
  -1 -10   0    4.10    5.40
   1  10   1  109.69   10.50
   1  10   1  148.79   10.10
  -1  10  -1  130.99   11.50
   1  10   1  138.69    8.40
  -1  10  -1  146.29   10.30
  -1  10  -1  157.48   10.50
  -1 -10  -1  124.39    7.80
   1 -10   1  146.89    9.70
  -1 -10  -1  127.29   11.70
  -1  10  -2  324.47   18.10
  -1  10  -2  317.87   17.40
  -1  10  -2  322.57   17.40
   1  10   2  351.26   18.80
   1  10   2  320.47   16.50
  -1 -10  -2  302.17   15.10
   1 -10   2  337.17   16.60
  -1 -10  -2  333.67   19.50
   1 -10   2  319.37   18.50
  -1 -10  -2  306.17   17.50
  -1  10  -3   91.89   12.70
  -1  10  -3   70.19    8.50
   1  10   3   83.19    9.40
   1  10   3   77.19    7.60
  -1 -10  -3   57.19    8.90
   1 -10   3   58.29    6.70
  -1 -10  -3   56.89    4.60
  -1 -10  -3   70.19    7.10
   1 -10   3   57.99    8.20
  -1  10  -4   -2.10    6.70
   1  10   4    4.20    7.00
  -1  10  -4    3.20    5.70
   1  10   4    0.30    4.00
  -1 -10  -4    2.50    5.40
   1 -10   4   -2.10    5.30
  -1 -10  -4    1.20    6.70
  -1 -10  -4   -0.20    3.20
   1 -10   4   -5.00    6.70
  -1  10  -5   47.90    8.20
   1  10   5   55.99    9.50
   1  10   5   64.39    7.70
  -1  10  -5   54.69    7.30
   1 -10   5   59.29    7.50
   1 -10   5   56.59    8.60
  -1 -10  -5   40.30    9.60
  -1 -10  -5   49.99    4.90
  -1 -10  -5   47.60    6.40
   1  10   6   52.29    5.40
  -1  10  -6   61.29    9.00
  -1  10  -6   61.69    9.10
  -1 -10  -6   48.80    5.30
  -1 -10  -6   51.49    5.30
   1 -10   6   55.99    8.00
   1 -10   6   34.30    8.70
  -1 -10  -6   46.80    6.10
  -1 -10  -6   49.99    9.40
  -1  10  -7   62.99    9.10
   1  10   7   60.99    5.70
   1  10   7   71.89   11.00
   1 -10   7   65.79    8.90
  -1 -10  -7   64.99    6.50
   1 -10   7   59.19   10.30
  -1 -10  -7   57.99   10.50
  -1 -10  -7   61.69    6.40
  -1 -10  -7   57.69    6.20
  -1  10  -8   30.70    8.90
   1  10   8   36.90   10.80
  -1  10  -8   29.90    8.60
  -1 -10  -8   22.90    5.60
  -1 -10  -8   27.70   10.20
  -1 -10  -8   26.60    7.10
   1 -10   8   28.90    8.80
  -1 -10  -8   27.00   11.40
   1 -10   8   38.10   10.80
   1  10   9    3.20   10.40
  -1  10  -9   19.30    9.90
   1  10   9    4.30    4.70
  -1  10  -9   10.20    9.60
  -1 -10  -9    4.60    9.80
   1 -10   9   13.60   11.20
  -1 -10  -9   12.60    6.70
   1 -10   9    9.60    9.20
  -1 -10  -9    7.30    8.50
  -1 -10  -9    8.30    6.80
  -1  10 -10  120.89   13.60
  -1  10 -10   73.49   12.10
   1  10  10  100.09   14.70
   1 -10  10   90.99   11.60
  -1 -10 -10  101.39   14.70
   1 -10  10   82.19   13.30
  -1 -10 -10   81.29    9.60
  -1  10 -11   52.69   11.70
  -1  10 -11   59.29   12.70
  -1 -10 -11   43.30   12.80
   1 -10  11   59.99   13.80
   1 -10  11   77.89   12.40
  -1 -10 -11   59.99   10.00
  -1  11  10   63.59   13.80
   1  11 -10  137.89   15.40
   1  11 -10   83.09   13.60
   1 -11 -10   56.49   13.10
   1 -11 -10   76.39   10.20
  -1 -11  10   92.09   11.30
   1  11  -9   -3.30   10.70
   1  11  -9    7.70   10.60
  -1  11   9    4.20   11.10
   1 -11  -9   11.50   11.20
   1 -11  -9    3.70    7.60
  -1 -11   9    7.30    8.90
  -1 -11   9   -2.20   10.80
   1  11  -8   27.20   10.10
   1  11  -8   27.50   10.40
  -1  11   8   15.30   10.20
  -1 -11   8   13.40   10.00
   1 -11  -8   16.40   10.50
   1 -11  -8   25.00    7.00
  -1 -11   8   31.80    8.20
   1 -11  -8   23.80    9.30
   1  11  -7   26.70   10.10
   1  11  -7   15.00    9.40
  -1  11   7   23.70   10.00
  -1 -11   7   31.70   10.50
  -1 -11   7   32.70    7.90
   1 -11  -7   27.40   10.30
   1 -11  -7   33.90    9.30
   1  11  -6    7.50    8.50
   1  11  -6   12.40    8.90
  -1 -11   6   -1.70    6.20
   1 -11  -6    7.80    8.40
   1 -11  -6   -0.30    8.90
   1 -11  -6   -2.00    5.90
  -1 -11   6    7.10    8.30
  -1  11   5   20.40    4.10
   1  11  -5   19.30    7.80
  -1  11   5   24.40    8.40
   1 -11  -5   22.20    8.40
   1 -11  -5   12.30    5.00
  -1 -11   5   19.40    6.20
   1 -11  -5   17.40    9.00
   1  11  -4  403.36   21.60
   1  11  -4  414.46   21.90
   1  11  -4  364.96   21.70
  -1  11   4  364.46   18.80
  -1  11   4  353.26   21.80
   1 -11  -4  433.96   23.70
  -1 -11   4  433.86   20.10
   1 -11  -4  387.76   22.20
   1 -11  -4  377.26   19.30
  -1 -11   4  420.96   22.60
   1  11  -3   51.49    7.30
  -1  11   3   72.29    7.20
   1  11  -3   71.59    9.30
  -1  11   3   73.49    9.50
   1  11  -3   69.39    9.50
   1 -11  -3   50.59    9.00
  -1 -11   3   91.79    9.70
  -1 -11   3   68.39    6.50
  -1 -11   3   83.89    9.90
   1 -11  -3   69.49    6.20
  -1  11   2   -6.30    6.50
  -1  11   2    0.20    6.20
   1  11  -2   -4.50    5.50
   1  11  -2   -9.20    5.30
   1  11  -2    0.70    7.50
  -1 -11   2   -3.90    6.40
   1 -11  -2  -10.00    7.30
  -1 -11   2   -1.00    4.10
   1 -11  -2   -3.90    4.20
  -1 -11   2    5.70    6.30
   1  11  -1    3.30    4.60
  -1  11   1   -1.10    5.20
  -1  11   1    0.30    4.70
   1  11  -1   -3.20    5.60
   1  11  -1   -4.80    7.20
  -1  11   1   -9.00    6.40
  -1 -11   1    0.50    6.20
   1 -11  -1   -4.50    6.80
  -1 -11   1   -3.00    3.70
   1 -11  -1    0.50    4.30
  -1 -11   1   -1.20    6.50
  -1  11   0   64.59    6.90
   1  11   0   77.89    7.60
   1  11   0   57.49    9.60
  -1  11   0   58.89    6.90
  -1  11   0   75.09    9.20
  -1 -11   0   70.69    7.90
  -1 -11   0   64.19    9.00
  -1 -11   0   70.09    5.30
   1 -11   0   44.20    8.50
   1 -11   0   82.29    8.60
   1  11   1   64.49    7.00
  -1  11  -1   67.19    7.40
  -1  11  -1   65.79    8.20
   1  11   1   53.09    8.80
  -1  11  -1   59.49    8.50
  -1 -11  -1   61.09    4.80
  -1 -11  -1   57.49    9.00
   1 -11   1   56.49    6.20
  -1 -11  -1   64.09    7.70
  -1  11  -2    9.60    6.60
  -1  11  -2   16.50    6.30
   1  11   2   20.80    5.30
   1  11   2   18.50    8.20
  -1  11  -2   28.10    7.80
  -1 -11  -2   19.00    7.60
  -1 -11  -2   42.30   12.80
   1 -11   2   19.50    5.40
   1 -11   2   22.90    7.30
  -1 -11  -2   18.80    3.50
  -1  11  -3   77.09    9.20
   1  11   3   75.49   10.10
  -1  11  -3   92.79    8.90
  -1 -11  -3   74.09   11.00
  -1 -11  -3  106.99    9.10
   1 -11   3   67.49    9.40
   1 -11   3   92.49    8.00
  -1 -11  -3   83.59    5.60
   1  11   4   25.00    8.50
   1  11   4   34.90    5.40
  -1  11  -4   29.80    8.20
  -1  11  -4   49.20    8.20
  -1 -11  -4   36.60    4.10
   1 -11   4   38.20    6.70
  -1 -11  -4   55.39    7.40
   1 -11   4   32.00    8.80
  -1 -11  -4   25.00    8.50
   1  11   5    0.00    6.20
  -1  11  -5    8.70    8.20
  -1  11  -5    1.20    6.80
   1  11   5   10.80    8.80
   1 -11   5    5.20    8.60
  -1 -11  -5   -0.20    3.60
   1 -11   5    1.80    6.40
  -1 -11  -5    8.90    9.00
  -1 -11  -5    6.70    6.50
   1  11   6   14.30    4.90
   1  11   6   33.70    9.80
  -1  11  -6   10.10    9.20
  -1  11  -6    6.50    7.80
  -1 -11  -6   18.30    4.70
   1 -11   6   16.60    7.50
   1 -11   6   15.40    9.60
  -1 -11  -6    1.00    9.60
  -1 -11  -6   17.40    6.40
  -1 -11  -6   10.00    4.50
   1  11   7   52.19   11.00
   1  11   7   44.80    7.30
  -1  11  -7   47.70   10.20
  -1  11  -7   52.69    9.90
  -1 -11  -7   34.40   10.40
  -1 -11  -7   44.70    6.00
  -1 -11  -7   51.49    6.30
  -1 -11  -7   46.70    6.70
   1 -11   7   40.00   10.40
   1 -11   7   49.80    8.80
  -1  11  -8   26.10   10.20
  -1  11  -8   35.50    9.20
   1  11   8   33.60   11.10
   1  11   8   14.40    5.30
   1 -11   8   26.80   10.90
   1 -11   8   39.30    9.10
  -1 -11  -8   19.90   11.00
  -1  11  -9   11.00    9.60
  -1  11  -9   17.80   10.80
   1  11   9  -13.50   11.50
  -1 -11  -9   -1.10    6.80
  -1 -11  -9    7.90   12.30
   1 -11   9  -18.40   11.90
   1 -11   9    4.80    9.50
  -1  11 -10  115.89   14.20
   1  11  10   79.59   19.80
  -1  11 -10   80.39   12.90
   1 -11  10  107.79   13.10
  -1 -11 -10   90.19   10.10
  -1 -11 -10   67.69   14.30
   1 -11  10   77.69   14.30
   1  12  -9   38.50   12.50
   1  12  -9   45.80   11.80
  -1  12   9   49.20   13.80
   1 -12  -9   41.80    8.90
   1 -12  -9   27.80   12.50
  -1 -12   9   41.60   10.10
   1  12  -8    2.50   11.00
   1  12  -8    2.00    9.80
  -1  12   8   16.50   11.40
  -1 -12   8   -4.80   10.70
   1 -12  -8   -2.10   11.70
  -1 -12   8    3.30    8.90
   1 -12  -8   -5.20    7.10
   1  12  -7   71.79   11.70
   1  12  -7   42.80   11.20
  -1  12   7   34.60   10.70
   1 -12  -7   43.30    7.20
   1 -12  -7   46.70   12.30
  -1 -12   7   52.99   11.70
   1  12  -6   33.10   10.50
  -1  12   6   29.10   10.00
   1  12  -6   22.80    8.90
  -1 -12   6   28.00   10.70
  -1 -12   6   19.90    7.40
   1 -12  -6   22.90    9.90
   1 -12  -6   11.00    6.00
   1 -12  -6   20.70   10.30
  -1  12   5   -2.90    4.80
   1  12  -5    4.00    7.60
   1  12  -5   -5.00    9.10
  -1  12   5   12.70    9.00
  -1 -12   5   -4.40    8.50
   1 -12  -5   13.20   10.00
  -1 -12   5    9.50    6.70
   1  12  -4   53.29   10.00
  -1  12   4   65.79    6.20
   1  12  -4   54.69    8.30
   1 -12  -4   45.90    6.50
  -1 -12   4   91.99   14.70
  -1 -12   4   72.39    7.40
   1 -12  -4   66.29   11.30
  -1 -12   4   71.69   10.60
   1  12  -3   11.50    7.80
  -1  12   3    9.20    5.10
   1  12  -3   13.50    8.90
  -1  12   3    7.00    8.00
   1  12  -3   12.40    7.30
   1 -12  -3   13.50    8.90
   1 -12  -3    8.60    5.00
  -1 -12   3    8.80    5.40
  -1 -12   3   12.20    8.00
  -1 -12   3   18.90    8.30
   1  12  -2    3.40    6.20
  -1  12   2   -1.10    5.30
   1  12  -2   -3.40    6.90
  -1  12   2  -11.10    7.70
  -1 -12   2   -1.40    7.30
   1 -12  -2   -3.70    4.90
  -1 -12   2    1.00    7.90
   1 -12  -2   -3.50    8.00
  -1  12   1   -4.30    5.40
   1  12  -1    0.80    5.40
  -1  12   1    7.70    7.80
  -1  12   1   -3.60    6.10
   1  12  -1   -9.20    9.30
   1  12  -1   -5.00    6.20
  -1 -12   1    2.60    4.20
  -1 -12   1    0.00    7.10
   1 -12  -1   -6.10    7.70
  -1 -12   1    2.10    7.40
   1  12   0   67.89    7.70
   1  12   0   71.49   10.70
  -1  12   0   47.80    9.40
  -1  12   0   38.50    8.90
  -1  12   0   45.90    6.80
   1  12   0   51.29    5.80
   1 -12   0   58.59   10.00
  -1 -12   0   51.09    5.10
  -1 -12   0   54.79    8.20
   1 -12   0   51.29    6.20
  -1 -12   0   45.10    9.60
  -1  12  -1    3.30    6.90
   1  12   1    2.00    9.20
  -1  12  -1    1.90    8.00
   1  12   1   12.20    6.00
  -1  12  -1    3.20    6.20
  -1 -12  -1    0.60    3.50
   1 -12   1    4.60    5.30
  -1 -12  -1    1.20    6.50
   1 -12   1    6.10    8.00
   1 -12   1    6.10    8.50
  -1 -12  -1    8.10    8.30
  -1  12  -2   47.10    7.90
   1  12   2   45.90    6.60
   1  12   2   37.90   14.20
  -1 -12  -2   36.10    7.30
  -1 -12  -2   25.00    8.90
   1 -12   2   38.20    9.00
   1 -12   2   24.00    6.30
  -1 -12  -2   32.00    4.00
  -1 -12  -2   45.40    9.50
  -1  12  -3   35.60    8.80
  -1  12  -3   37.70    8.20
   1  12   3   20.00    9.20
   1  12   3   27.40    7.30
   1 -12   3   34.40    6.70
  -1 -12  -3   27.60    8.40
  -1 -12  -3   26.70    9.20
  -1 -12  -3   27.10    3.70
   1 -12   3   20.30   14.20
  -1 -12  -3   34.30    7.00
   1  12   4  104.99   12.20
  -1  12  -4  165.48   12.40
   1  12   4  127.59   10.50
  -1 -12  -4  110.29   12.90
  -1 -12  -4  101.89    8.00
   1 -12   4  146.29   13.60
  -1 -12  -4  124.59   14.90
   1 -12   4  125.99   10.10
  -1  12  -5    1.00    8.80
   1  12   5   24.10   10.30
  -1  12  -5   24.90    9.20
   1  12   5   15.60    6.10
   1 -12   5   28.40   10.10
  -1 -12  -5   24.00   10.30
  -1 -12  -5   19.80    7.90
   1 -12   5   24.90    7.70
  -1 -12  -5   18.60    4.40
  -1 -12  -5    9.90    3.90
   1  12   6   23.70    5.80
  -1  12  -6   36.40   10.00
   1  12   6   27.50   10.70
  -1  12  -6   33.50    8.80
  -1 -12  -6   29.50    4.80
   1 -12   6   28.10   10.20
  -1 -12  -6   29.80    5.20
  -1 -12  -6   45.40   11.80
  -1 -12  -6   33.80    7.80
  -1  12  -7   10.90   10.00
   1  12   7   14.50   10.80
  -1  12  -7   10.10   10.10
  -1 -12  -7    9.60    5.20
   1 -12   7   20.50   12.10
  -1 -12  -7   15.30   11.40
   1 -12   7   19.20    8.90
   1  12   8   22.30   12.80
  -1  12  -8   28.60   11.90
  -1  12  -8    7.60   11.10
   1 -12   8   20.90   10.30
   1 -12   8   14.00   11.90
  -1 -12  -8   14.00   11.50
  -1 -12  -8   14.00    7.20
  -1  12  -9   15.10   11.80
  -1  12  -9   30.50   12.60
   1 -12   9   27.20   11.10
   1 -12   9   23.50   13.90
  -1 -12  -9   23.40   22.90
  -1 -12  -9   16.50    9.90
   1  13  -8   46.10   13.40
  -1  13   8   51.39   13.70
   1  13  -8   34.60   14.90
   1 -13  -8   23.10    8.20
  -1 -13   8   39.80   10.60
  -1 -13   8   28.30   20.30
   1  13  -7   -0.30   11.30
   1  13  -7    0.40    9.90
  -1  13   7    3.50   11.00
   1 -13  -7   -3.70    7.00
  -1 -13   7    1.20   11.60
   1 -13  -7    6.90   12.90
  -1 -13   7    8.00    8.80
   1  13  -6    9.80   10.90
  -1  13   6   19.50   11.20
   1  13  -6   14.60   13.20
   1 -13  -6   18.20   12.30
   1 -13  -6    4.00    6.20
  -1 -13   6    9.50    7.90
  -1 -13   6    4.60   10.50
  -1  13   5    3.70   10.40
   1  13  -5   21.70   10.30
   1  13  -5   13.30   10.50
  -1 -13   5   11.10    7.60
  -1 -13   5   17.80   11.00
   1 -13  -5   25.00   10.70
  -1 -13   5    8.60    9.20
   1  13  -4   53.39   10.70
  -1  13   4   33.10    6.10
   1  13  -4   36.20   10.30
  -1  13   4   41.90   10.70
  -1 -13   4   30.40    7.10
   1 -13  -4   17.10   10.30
  -1 -13   4   45.80   11.10
  -1 -13   4   32.30    9.50
   1  13  -3    0.20    8.30
   1  13  -3  -11.00    7.40
  -1  13   3  -11.50    9.20
  -1  13   3    0.60    5.90
   1  13  -3    1.30   10.10
  -1 -13   3    3.70    8.70
   1 -13  -3    4.70    9.70
  -1 -13   3    5.00    5.90
  -1 -13   3   -1.80    8.80
  -1  13   2   46.80   10.10
   1  13  -2   26.40    7.90
  -1  13   2   36.50    6.80
   1  13  -2   27.40   10.00
  -1 -13   2   34.20    6.00
  -1 -13   2   47.60   10.50
   1 -13  -2   33.70   10.10
  -1 -13   2   40.30    9.30
  -1  13   1   -5.00    9.30
   1  13  -1    6.50    6.30
   1  13  -1   -3.50    9.10
  -1  13   1    1.60    6.30
   1  13  -1    0.20    7.30
  -1  13   1    7.10    8.90
  -1 -13   1   -2.70    8.40
  -1 -13   1   -2.60    4.70
   1 -13  -1    3.00    5.30
  -1 -13   1   -0.20    8.10
   1 -13  -1    9.40    9.50
   1  13   0    2.70    7.10
   1  13   0    4.80    5.70
  -1  13   0    3.10    6.60
  -1  13   0   -0.60    7.30
  -1  13   0   -1.20    9.40
   1  13   0   -5.30    9.30
   1 -13   0    2.30    8.60
  -1 -13   0    7.10    7.90
  -1 -13   0    7.10    9.60
   1 -13   0    8.90    9.70
   1 -13   0    0.30    5.50
  -1 -13   0    4.30    4.30
  -1  13  -1   -6.00    9.10
   1  13   1    2.30    9.50
  -1  13  -1    6.50    7.10
   1  13   1    9.80    7.10
  -1  13  -1   -3.20   10.00
  -1 -13  -1    7.80    3.90
   1 -13   1   -0.80    9.60
   1 -13   1    5.70    9.00
  -1 -13  -1    6.70    7.50
  -1 -13  -1   15.10    9.30
   1 -13   1   -4.70    6.00
  -1  13  -2   39.30    8.40
   1  13   2   36.30    7.40
   1  13   2   42.10   10.70
  -1  13  -2   22.30    9.30
   1 -13   2   40.40   11.10
  -1 -13  -2   23.40    9.50
   1 -13   2   35.50    7.00
   1 -13   2   45.70   10.40
  -1 -13  -2   39.70    8.00
  -1 -13  -2   34.50    4.20
   1  13   3   10.70   10.30
   1  13   3    6.60    7.40
  -1  13  -3   14.00    8.70
  -1  13  -3   22.60    9.90
  -1 -13  -3    9.80    3.20
  -1 -13  -3   11.20   10.00
   1 -13   3    9.00    7.10
  -1 -13  -3    4.90    7.30
   1 -13   3    7.40    9.10
   1  13   4   -1.80   10.30
  -1  13  -4    1.20    9.00
   1  13   4   12.70    7.60
  -1  13  -4    4.90   10.00
  -1 -13  -4   -0.40   10.60
  -1 -13  -4   16.00    9.60
   1 -13   4    7.30    7.70
  -1 -13  -4    2.20    7.10
  -1 -13  -4    3.50    3.20
   1 -13   4    0.40   10.40
  -1  13  -5   52.19   11.60
   1  13   5   49.40   12.40
   1  13   5   49.00    7.80
  -1  13  -5   64.59   11.40
  -1 -13  -5   35.00    4.30
  -1 -13  -5   42.90   12.20
   1 -13   5   50.89    9.20
   1 -13   5   33.90   11.00
   1  13   6   39.20   12.10
  -1  13  -6   41.10   11.60
  -1 -13  -6   19.40    6.10
  -1 -13  -6   33.90   12.80
   1 -13   6   41.50   13.00
   1 -13   6   25.80    9.20
  -1  13  -7   72.79   13.20
   1  13   7   62.09   13.40
  -1  13  -7   82.99   13.70
   1 -13   7   55.89   13.50
  -1 -13  -7   69.69   22.10
   1 -13   7   65.89   11.00
  -1  13  -8   79.19   13.70
  -1  13  -8   54.19   12.90
   1 -13   8   78.89   16.30
   1 -13   8   89.59   12.80
  -1 -13  -8   56.99   14.80
   1  14  -6   35.20   12.60
  -1  14   6   28.60   13.20
   1  14  -6   32.40   11.40
  -1 -14   6   13.70   13.60
   1 -14  -6   25.40   14.20
  -1 -14   6   37.50   12.00
  -1 -14   6   37.40   11.50
  -1  14   5    8.40   11.60
   1  14  -5    1.70   10.10
   1  14  -5  -10.20   11.10
  -1 -14   5   -4.70   11.60
  -1 -14   5   12.80    8.10
  -1 -14   5   -3.00   11.10
   1  14  -4    3.00   11.00
  -1  14   4   -4.20   10.40
   1  14  -4    0.80    9.90
   1 -14  -4    5.80   11.80
  -1 -14   4   10.30   10.90
  -1 -14   4    8.00   10.80
  -1 -14   4   15.10    7.50
   1  14  -3    8.90   11.60
   1  14  -3    3.90   10.00
  -1  14   3    0.00   10.00
  -1 -14   3   14.10   11.10
  -1 -14   3   10.30    6.70
  -1 -14   3   -2.40    9.90
   1 -14  -3    5.40   11.00
   1  14  -2   28.80   10.20
  -1  14   2   31.50    8.00
   1  14  -2    7.50   10.90
  -1  14   2   18.60   10.30
   1 -14  -2   15.00    6.10
  -1 -14   2   19.80   10.00
  -1 -14   2   24.30    6.30
   1 -14  -2   13.50   10.60
  -1 -14   2   23.50   10.90
   1  14  -1   25.50    9.10
   1  14  -1   28.30   12.10
  -1  14   1   40.70    8.50
  -1  14   1   39.90   11.00
  -1 -14   1   39.20   10.90
   1 -14  -1   33.60    6.70
   1 -14  -1   39.50   11.10
  -1 -14   1   37.30    8.40
   1 -14  -1   31.60   11.90
   1  14   0   12.10   10.80
  -1  14   0    6.40   10.40
   1  14   0    0.80    8.70
  -1  14   0    3.90    7.70
   1 -14   0    6.50    9.60
   1 -14   0    4.50    6.40
  -1 -14   0   10.20   10.60
  -1 -14   0    5.90    4.80
  -1 -14   0    3.80    9.00
   1 -14   0    3.90   10.20
   1  14   1  220.08   17.20
   1  14   1  218.88   19.90
  -1  14  -1  245.58   18.10
  -1  14  -1  236.28   19.70
   1 -14   1  218.08   15.00
   1 -14   1  205.18   19.30
  -1 -14  -1  218.38   12.20
  -1 -14  -1  229.88   21.70
  -1 -14  -1  224.68   17.50
   1 -14   1  269.87   21.90
   1  14   2   39.10   12.40
   1  14   2   34.00    8.60
  -1  14  -2   55.39   11.60
  -1  14  -2   42.80    9.50
  -1 -14  -2   39.80   12.00
   1 -14   2   30.30   11.10
   1 -14   2   38.40   11.30
  -1 -14  -2   37.10    4.20
   1 -14   2   42.60    7.80
  -1 -14  -2   52.69    9.30
   1  14   3    3.00    9.00
   1  14   3    2.70   11.70
  -1  14  -3    4.90    9.70
  -1  14  -3    2.20   10.80
   1 -14   3    0.50   10.30
   1 -14   3    2.60   10.90
  -1 -14  -3   -0.60   11.30
   1 -14   3   11.60    7.80
  -1 -14  -3   -2.00    8.10
  -1  14  -4   -2.70    9.30
   1  14   4   -4.20   11.20
   1 -14   4   -7.70   11.40
   1 -14   4   11.60    8.40
  -1 -14  -4   -6.90   11.80
  -1 -14  -4    5.30    8.20
   1  14   5   38.00   12.90
  -1  14  -5   38.40   11.40
  -1  14  -5   47.40   12.90
  -1 -14  -5   50.39    8.90
  -1 -14  -5   41.20   16.40
   1 -14   5   31.80    9.70
   1 -14   5   34.00   12.70
  -1  14  -6   34.80   13.50
   1  14   6   36.70   15.80
  -1  14  -6   30.70   13.20
  -1 -14  -6   11.30   12.90
   1 -14   6   23.60   10.30
  -1  15   4    4.60   12.90
   1  15  -4   11.00   13.30
   1  15  -4    6.40   12.00
   1  15  -3    5.30   11.60
  -1  15   3   26.40   12.00
   1  15  -3   15.30   12.80
  -1 -15   3    9.50   11.60
  -1 -15   3    8.20    7.50
   1 -15  -3    0.20   13.00
  -1  15   2   19.00   11.60
   1  15  -2   30.90   13.80
   1  15  -2   13.70   10.90
  -1 -15   2   -2.20   11.20
   1 -15  -2   15.60   12.60
   1 -15  -2   13.30    6.80
  -1 -15   2   18.90   14.30
  -1 -15   2   20.00    6.80
   1 -15  -2   11.50   10.90
   1  15  -1    8.70   12.50
   1  15  -1    3.60   10.70
  -1  15   1   20.70   12.00
   1 -15  -1    7.30    6.80
  -1 -15   1   -1.90   10.90
   1 -15  -1    4.60   13.60
   1 -15  -1    8.50   11.10
  -1  15   0   51.39   12.00
   1  15   0   66.89   14.10
  -1  15   0   66.89   13.30
   1  15   0   63.29   11.60
  -1 -15   0   67.89   19.50
   1 -15   0   60.79   12.40
  -1 -15   0   75.89   12.20
   1 -15   0   42.30   14.80
   1 -15   0   54.89    8.20
   1  15   1   41.10   12.80
  -1  15  -1   42.40   13.30
  -1  15  -1   45.90   12.20
   1 -15   1   22.20   17.10
   1 -15   1   34.50    8.10
  -1 -15  -1   22.40   12.40
  -1 -15  -1   33.60   10.80
   1 -15   1   45.60   12.10
   1  15   2   19.20   13.50
  -1  15  -2   25.30   12.80
  -1  15  -2    4.50   10.60
   1 -15   2    9.80   11.40
   1 -15   2   25.40   16.00
  -1 -15  -2   16.00   10.00
  -1 -15  -2   12.00   13.40
   1 -15   2    2.50    8.10
   1  15   3   27.40   13.00
  -1  15  -3   34.20   12.10
  -1  15  -3   14.40   12.20
   1 -15   3   50.59    9.70
   1 -15   3   31.90   13.70
   1 -15   3   36.00   13.30
  -1 -15  -3   24.00   10.10
  -1 -15  -3   16.60   12.80
   2   0 -15   -3.40    8.00
  -2   0  15   -9.10   10.80
   2   0 -15   -1.20    8.60
  -2   0  14    6.20    9.80
   2   0 -14   -2.70    7.30
   2   0 -14    6.70    6.80
   2   0 -13   -0.40    8.90
   2   0 -13   -5.90    6.40
  -2   0  13   -3.90    7.80
  -2   0  13    1.60    7.50
   2   0 -13    4.10    6.10
   2   0 -12  338.37   19.00
  -2   0  12  305.87   17.60
   2   0 -12  276.67   19.10
   2   0 -12  278.57   22.50
  -2   0  12  299.67   19.10
  -2   0  11   -0.80    6.00
   2   0 -11   -3.90    6.00
   2   0 -11    2.40    4.70
   2   0 -11   -7.00    4.80
  -2   0  11    2.00    5.10
  -2   0  10   71.19    7.80
  -2   0  10   60.79    6.00
   2   0 -10   60.09    5.90
   2   0 -10   58.09    6.00
   2   0 -10   64.89    7.00
   2   0  -9   -3.60    3.50
  -2   0   9   -0.40    3.10
   2   0  -9    2.20    4.20
  -2   0   9    0.00    5.10
   2   0  -9   -0.50    3.70
   2   0  -9    1.40    6.60
  -2   0   8   21.50    3.50
   2   0  -8   18.80    5.40
   2   0  -8   14.20    5.90
  -2   0   8   24.60    5.00
  -2   0   8   19.40    4.20
   2   0  -8   24.10    3.80
  -2   0   7    1.70    3.80
   2   0  -7   -1.30    2.60
   2   0  -7    4.60    4.60
   2   0  -7    1.00    2.80
  -2   0   7   -2.80    2.90
   2   0  -6    2.80    2.60
  -2   0   6    8.50    3.60
   2   0  -6    7.50    3.60
   2   0  -6    5.00    2.60
  -2   0   6    3.00    2.10
   2   0  -6    5.90    3.90
   2   0  -6    8.60    2.30
   2   0  -5    3.10    2.20
   2   0  -5   -0.50    2.30
  -2   0   5    2.90    3.10
  -2   0   5   -0.20    1.60
   2   0  -5   -1.50    1.70
   2   0  -5   -1.50    3.30
   2   0  -5   -0.70    2.10
  -2   0   4 6298.57  267.37
   2   0  -4 6196.58  267.67
   2   0  -4 6055.39  267.67
   2   0  -4 6381.56  267.47
  -2   0   4 6344.37  268.07
   2   0  -4 6181.98  268.07
  -2   0   3   -1.80    2.30
   2   0  -3   -2.40    1.50
  -2   0   3    0.40    0.90
   2   0  -3    0.80    1.60
   2   0  -3    4.20    2.50
   2   0  -3    0.80    0.90
   2   0  -2    0.10    1.10
  -2   0   1   -0.60    1.00
   2   0  -1    1.10    1.50
   2   0  -1    2.10    0.90
   2   0  -1    0.70    1.10
  -2   0   1   -0.60    1.40
   2   0  -1   -2.60    1.40
   2   0   0   57.29    3.20
  -2   0   0   62.79    3.40
   2   0   0   59.49    3.80
   2   0   0   59.19    3.00
  -2   0   0   53.59    3.10
   2   0   0   59.19    3.50
  -2   0   0   61.29    3.50
   2   0   0   63.59    3.40
  -2   0   0   56.59    3.00
   2   0   1    5.80    1.70
  -2   0  -1    9.40    1.70
  -2   0  -1    6.10    1.60
   2   0   1   10.20    1.60
  -2   0  -1    5.50    1.50
   2   0   2 6549.74  279.27
   2   0   2 6395.96  279.17
  -2   0  -2 6588.44  279.37
  -2   0  -3   -2.40    2.30
   2   0   3    0.30    2.10
   2   0   3   -1.60    2.10
   2   0   3    0.00    2.30
  -2   0  -3   -1.00    2.10
   2   0   3   -1.10    1.90
  -2   0  -3    7.20    2.50
  -2   0  -3   -0.40    2.20
   2   0   4  186.18    9.90
   2   0   4  201.88   10.20
   2   0   4  198.18   10.50
  -2   0  -4  208.88   10.20
   2   0   4  185.78    9.90
  -2   0  -4  213.28   10.20
  -2   0  -4  224.58   10.90
   2   0   5    6.60    3.00
  -2   0  -5    5.00    3.40
  -2   0  -5   -5.50    2.70
   2   0   5   -1.60    2.80
   2   0   5   -0.80    2.70
  -2   0  -5   -2.40    3.50
   2   0   5    1.50    2.80
  -2   0  -5    0.20    3.20
   2   0   6  197.08   10.90
   2   0   6  203.48   11.60
  -2   0  -6  232.78   11.90
   2   0   6  190.68   11.10
  -2   0  -6  192.48   10.80
   2   0   6  210.98   11.00
  -2   0  -6  192.38   11.70
  -2   0  -6  201.18   11.00
   2   0   7   -3.80    3.80
   2   0   7   -3.40    4.10
  -2   0  -7    5.00    4.00
  -2   0  -7   -3.20    4.00
  -2   0  -7    2.20    4.70
  -2   0  -7   -4.00    3.80
   2   0   7    3.00    3.90
   2   0   7   -0.70    3.80
  -2   0  -8  553.34   26.80
   2   0   8  556.34   30.00
   2   0   8  580.14   26.80
   2   0   8  573.44   27.00
  -2   0  -8  580.34   27.60
   2   0   9    3.90    5.00
  -2   0  -9   -2.70    5.30
   2   0   9    2.10    5.80
  -2   0  -9    0.20    5.20
   2   0   9   -3.30    5.10
   2   0   9    2.30    5.10
   2   0  10   -1.50    6.30
   2   0  10    9.40    6.10
  -2   0 -10   -1.30    6.50
  -2   0 -10   -0.30    6.10
   2   0  11   -1.10    7.70
   2   0  11    5.40    6.80
  -2   0 -11    5.00    7.80
  -2   0 -11   -2.60    6.70
  -2   0 -12   10.90    8.20
   2   0  12   17.60    8.10
  -2   0 -12   29.50   12.60
   2   0  12   18.30    9.00
   2   0  13    1.10    9.40
   2   0  13    2.20   13.20
  -2   0 -13  -13.10    8.80
  -2   0 -13    4.10   10.90
  -2   0 -14   30.70   11.20
   2   0  14   32.20   11.70
   2   0  14   31.30   10.80
   2   1 -15    9.80    8.20
   2   1 -15    3.50    8.00
  -2   1  15   -2.10   10.80
   2  -1 -15   -5.90    9.00
  -2  -1  15   -0.50   10.90
   2  -1 -15   -4.20    7.00
   2   1 -14    0.10    7.10
   2   1 -14    1.80    7.00
  -2   1  14   -0.20    9.40
   2  -1 -14   -9.10    8.00
  -2  -1  14   -4.00    9.20
   2  -1 -14   -7.70    6.30
   2   1 -13   16.10    9.60
  -2   1  13   17.90    8.10
   2   1 -13   43.70    7.50
   2   1 -13   28.50    7.60
   2  -1 -13   20.00    8.10
  -2  -1  13   33.60    9.60
   2  -1 -13   28.40    6.50
   2  -1 -13   17.30    7.30
   2   1 -12   10.40    6.00
  -2   1  12   -1.90    7.10
   2   1 -12    4.50    7.60
   2   1 -12   -3.30    5.40
   2  -1 -12    2.40    4.80
   2  -1 -12    3.80    6.30
  -2  -1  12   -1.10    7.80
  -2  -1  12   -4.50    6.00
   2  -1 -12   -1.10    6.70
  -2   1  11   18.30    6.60
   2   1 -11   24.50    5.60
   2   1 -11   18.40    5.20
   2   1 -11   22.90    7.00
  -2   1  11   31.00    6.00
   2  -1 -11   32.40    6.10
   2  -1 -11   27.70    6.10
  -2  -1  11   19.10    7.40
   2  -1 -11   28.40    5.00
  -2  -1  11   19.20    5.50
  -2   1  10   -0.50    4.50
   2   1 -10    4.40    4.00
   2   1 -10   -0.60    5.40
  -2   1  10   -1.20    5.60
   2   1 -10   -1.60    4.40
   2  -1 -10    2.90    4.70
   2  -1 -10   -0.60    3.90
   2  -1 -10   -3.60    4.40
  -2  -1  10   -0.40    4.00
  -2  -1  10    0.00    6.00
   2   1  -9   43.80    4.50
  -2   1   9   29.10    4.50
   2   1  -9   45.40    5.20
   2   1  -9   39.80    5.80
  -2   1   9   28.60    4.70
  -2   1   9   26.80    5.40
   2  -1  -9   37.40    4.70
   2  -1  -9   22.30    4.10
  -2  -1   9   47.40    6.60
   2  -1  -9   39.70    5.00
   2  -1  -9   30.40    6.60
  -2   1   8 1118.49   48.90
   2   1  -8 1119.59   48.80
   2   1  -8 1102.79   49.99
  -2   1   8 1131.09   49.70
   2   1  -8 1121.19   49.30
   2  -1  -8 1143.79   48.90
  -2  -1   8 1121.59   49.80
   2  -1  -8 1071.79   49.99
   2  -1  -8 1053.79   49.50
   2  -1  -8 1143.19   49.10
   2  -1  -8 1063.29   53.39
  -2  -1   8 1109.49   48.70
   2   1  -7  337.07   16.90
   2   1  -7  326.37   15.90
   2   1  -7  323.57   15.30
  -2   1   7  313.57   15.40
  -2   1   7  330.57   15.40
   2   1  -7  319.47   15.80
  -2   1   7  341.47   16.30
   2  -1  -7  320.17   16.80
  -2  -1   7  296.77   16.30
   2  -1  -7  326.87   16.60
   2  -1  -7  331.77   16.90
   2  -1  -7  307.97   15.30
  -2  -1   7  326.57   18.30
   2  -1  -7  341.47   15.70
  -2   1   6  713.23   31.50
  -2   1   6  652.43   31.90
   2   1  -6  684.63   31.20
   2   1  -6  641.34   31.30
   2   1  -6  713.13   31.70
   2   1  -6  722.53   30.80
  -2   1   6  721.83   31.00
   2  -1  -6  704.43   30.90
   2  -1  -6  711.53   31.00
   2  -1  -6  722.43   31.40
   2  -1  -6  660.03   30.80
  -2  -1   6  728.23   31.70
  -2  -1   6  716.03   30.70
   2  -1  -6  678.83   31.60
   2  -1  -6  692.03   31.80
   2   1  -5  146.59    6.80
  -2   1   5  135.39    8.00
  -2   1   5  131.89    7.00
   2   1  -5  132.99    8.30
   2   1  -5  135.19    7.60
   2   1  -5  139.19    7.60
  -2  -1   5  133.09    6.70
   2  -1  -5  132.19    7.20
   2  -1  -5  134.69    8.00
   2  -1  -5  126.19    6.90
   2  -1  -5  133.89    8.10
  -2  -1   5  133.59    8.20
   2  -1  -5  122.19    6.90
   2   1  -4 3044.40  126.09
  -2   1   4 2940.81  126.29
   2   1  -4 2961.20  126.79
  -2   1   4 3007.00  126.69
   2   1  -4 2837.02  126.49
   2   1  -4 2961.30  126.49
   2  -1  -4 2965.00  126.69
   2  -1  -4 2982.80  126.29
  -2  -1   4 2959.50  126.09
   2  -1  -4 2784.42  126.19
  -2  -1   4 3041.70  126.79
   2  -1  -4 2782.82  126.19
  -2   1   3 1562.24   63.89
   2   1  -3 1473.85   63.69
  -2  -1   3 1515.85   63.89
   2  -1  -3 1522.75   63.89
   2  -1  -3 1438.26   63.39
  -2  -1   3 1436.16   63.19
   2  -1  -3 1368.86   63.29
  -2  -1   2    1.60    0.90
  -2   1   1 1915.11   81.79
   2   1  -1 1869.81   81.99
   2   1  -1 1850.11   81.99
   2   1  -1 1993.80   82.09
   2   1  -1 1884.01   81.89
  -2   1   1 1972.80   82.09
  -2  -1   1 1894.31   81.99
  -2  -1   1 1787.12   82.09
   2  -1  -1 1973.30   81.99
   2  -1  -1 1724.23   81.89
  -2  -1   1 1918.61   81.99
  -2  -1   1 1990.60   82.09
   2  -1  -1 1899.21   81.69
   2  -1  -1 2021.00   81.89
   2   1   0 1272.17   56.59
   2   1   0 1455.85   56.99
   2   1   0 1401.96   56.59
  -2   1   0 1146.59   56.79
   2   1   0 1282.47   56.79
  -2   1   0 1342.37   56.69
   2  -1   0 1213.88   56.79
  -2  -1   0 1348.86   56.89
  -2  -1   0 1307.77   56.69
   2  -1   0 1340.67   56.89
   2  -1   0 1321.77   56.69
  -2  -1   0 1321.07   56.49
   2  -1   0 1308.57   56.69
  -2  -1   0 1370.26   56.79
   2   1   1 3858.61  165.48
  -2   1  -1 3531.55  165.58
  -2   1  -1 3971.30  165.48
   2   1   1 3941.81  165.08
   2  -1   1 3778.72  165.48
   2  -1   1 3805.72  165.38
  -2  -1  -1 3956.30  165.48
  -2  -1  -1 3992.70  165.48
  -2  -1  -1 3869.01  165.58
   2   1   2 8033.80  355.66
   2  -1   2 8284.57  355.66
  -2  -1  -2 8569.44  355.76
   2   1   3   59.79    4.90
  -2   1  -3   69.39    5.40
   2   1   3   50.79    4.10
   2   1   3   53.99    5.10
   2   1   3   53.69    3.70
  -2   1  -3   68.49    5.20
  -2   1  -3   54.79    4.30
   2   1   3   57.09    4.60
  -2  -1  -3   57.09    4.40
  -2  -1  -3   52.59    4.10
   2  -1   3   63.29    5.00
   2  -1   3   49.99    4.30
  -2  -1  -3   58.89    4.60
  -2  -1  -3   72.29    5.50
   2  -1   3   60.49    4.60
   2  -1   3   62.19    4.90
   2   1   4  158.08    8.30
   2   1   4  160.48    9.10
   2   1   4  159.78    8.20
  -2   1  -4  175.68    9.40
   2   1   4  149.19    8.70
  -2   1  -4  167.38    8.60
  -2   1  -4  176.78    9.00
  -2  -1  -4  171.38    8.60
   2  -1   4  173.08    8.70
   2  -1   4  182.28    9.20
   2  -1   4  142.49    8.60
   2  -1   4  163.28    9.00
  -2  -1  -4  151.98    8.50
  -2  -1  -4  186.28    9.50
  -2   1  -5    8.00    3.10
   2   1   5    3.70    2.70
  -2   1  -5    8.90    3.30
   2   1   5   10.00    2.90
  -2   1  -5    9.00    3.30
   2   1   5    5.50    3.00
   2   1   5    3.40    3.40
   2  -1   5    7.40    3.50
   2  -1   5   12.30    3.30
  -2  -1  -5   13.80    3.60
  -2  -1  -5   13.90    2.90
  -2  -1  -5   10.70    3.90
  -2  -1  -5   11.80    2.90
  -2  -1  -5    5.50    3.00
   2  -1   5   10.10    3.20
   2  -1   5   10.30    3.20
   2   1   6  224.18   11.70
   2   1   6  215.58   12.40
  -2   1  -6  222.28   12.00
  -2   1  -6  227.08   12.40
  -2   1  -6  211.98   11.70
   2   1   6  222.78   11.60
   2   1   6  201.58   11.20
  -2   1  -6  216.88   12.40
  -2  -1  -6  208.88   12.10
  -2  -1  -6  261.27   12.70
   2  -1   6  214.28   11.50
   2  -1   6  234.28   12.20
  -2  -1  -6  216.98   11.50
  -2  -1  -6  218.98   11.50
   2  -1   6  224.48   11.90
   2  -1   6  226.08   12.30
   2   1   7  208.08   11.50
  -2   1  -7  211.58   12.90
  -2   1  -7  232.88   12.70
   2   1   7  205.18   12.00
   2   1   7  208.18   11.50
  -2   1  -7  233.18   12.40
  -2   1  -7  204.68   12.00
   2   1   7  220.08   12.80
  -2  -1  -7  220.08   12.00
  -2  -1  -7  196.88   12.50
   2  -1   7  220.68   12.30
  -2  -1  -7  225.28   11.80
   2  -1   7  201.68   12.70
  -2  -1  -7  222.78   12.80
   2  -1   7  198.98   11.70
   2  -1   7  201.08   12.00
  -2   1  -8   10.20    4.90
   2   1   8    8.50    4.30
   2   1   8    7.20    4.60
   2   1   8   16.60    4.70
  -2   1  -8    5.70    4.70
   2   1   8    9.70    5.30
  -2  -1  -8    8.30    4.20
   2  -1   8    7.30    4.50
  -2  -1  -8   10.70    5.10
   2  -1   8    5.10    4.60
  -2  -1  -8   16.60    5.10
  -2  -1  -8   15.50    5.10
   2  -1   8   12.10    5.00
  -2   1  -9   16.20    5.80
   2   1   9    9.00    5.60
   2   1   9   20.60    6.40
  -2   1  -9    8.20    5.60
   2   1   9   12.40    5.20
  -2  -1  -9    9.30    5.90
   2  -1   9    9.80    5.80
  -2  -1  -9    9.50    5.00
   2  -1   9    6.80    6.10
   2  -1   9   18.50    6.20
   2  -1   9   12.60    5.50
  -2   1 -10   -8.90    6.10
   2   1  10    0.00    6.40
   2   1  10    3.60    5.60
  -2   1 -10   -0.60    6.40
   2  -1  10    5.10    6.40
   2  -1  10    4.30    5.80
  -2  -1 -10    1.50    6.30
   2  -1  10   -2.70    6.40
  -2  -1 -10    2.00    5.70
   2   1  11   24.90    6.90
  -2   1 -11   26.90    8.30
  -2   1 -11   16.70    7.40
   2   1  11   25.40    7.90
  -2  -1 -11   35.80    7.80
  -2  -1 -11   29.70    8.00
   2  -1  11   35.90    8.40
   2  -1  11   35.30    8.00
  -2   1 -12    5.30   10.00
   2   1  12    4.90    7.40
  -2   1 -12   -0.60    7.70
  -2  -1 -12   -6.80    8.00
   2  -1  12   -1.20    7.90
   2  -1  12    3.10    9.10
  -2  -1 -12   -4.50    8.60
   2   1  13   11.70    9.90
   2   1  13    3.60    8.20
  -2   1 -13   -6.30    8.90
  -2  -1 -13   -8.70    9.10
   2  -1  13   -0.30    9.70
  -2  -1 -13   -3.30   11.00
   2  -1  13    3.40    9.30
   2   1  14   45.50   11.90
   2   1  14   39.30   10.30
  -2   1 -14   20.50   11.90
  -2  -1 -14   22.20   11.40
   2  -1  14   43.10   12.40
   2  -1  14   43.30   11.70
   2   2 -15   21.70    8.50
   2   2 -15   12.90   15.40
  -2   2  15    9.30   11.10
  -2  -2  15   10.00   11.70
   2  -2 -15    0.60    6.90
   2  -2 -15   -6.10   10.00
  -2   2  14   61.29   11.20
   2   2 -14   52.09    8.80
   2   2 -14   67.39    8.40
   2  -2 -14   55.89    7.60
   2  -2 -14   28.00    9.30
  -2  -2  14   68.19   11.40
   2   2 -13  194.48   14.90
   2   2 -13  189.38   16.40
   2   2 -13  155.78   14.60
  -2   2  13  145.89   14.00
  -2   2  13  189.78   16.20
  -2  -2  13  191.48   16.70
   2  -2 -13  187.68   12.70
   2  -2 -13  198.08   15.00
   2  -2 -13  209.78   16.50
   2   2 -12  190.98   13.80
   2   2 -12  177.58   13.00
  -2   2  12  171.38   14.70
  -2   2  12  163.88   14.60
   2   2 -12  160.18   13.20
   2  -2 -12  187.88   13.10
  -2  -2  12  173.48   13.50
   2  -2 -12  165.48   14.40
   2  -2 -12  170.38   11.60
  -2  -2  12  187.58   15.00
  -2   2  11  253.47   15.80
  -2   2  11  234.98   16.50
   2   2 -11  255.77   14.50
   2   2 -11  275.77   17.40
   2   2 -11  233.88   15.20
  -2  -2  11  239.78   14.70
   2  -2 -11  248.08   13.60
   2  -2 -11  221.08   14.30
  -2  -2  11  252.87   16.60
   2  -2 -11  287.17   21.50
   2   2 -10   57.39    6.90
   2   2 -10   46.00    7.00
  -2   2  10   51.59    6.90
   2   2 -10   44.50    5.40
  -2   2  10   47.50    6.20
  -2  -2  10   43.30    5.40
   2  -2 -10   55.89    6.40
  -2  -2  10   53.39    7.50
   2  -2 -10   47.00    5.00
   2  -2 -10   44.40    5.40
  -2   2   9    0.50    4.60
  -2   2   9    6.30    3.80
  -2   2   9    3.10    4.20
   2   2  -9    0.30    4.10
   2   2  -9   11.60    5.50
   2   2  -9    5.00    3.60
  -2  -2   9   -2.10    3.10
   2  -2  -9    9.10    4.40
   2  -2  -9    3.20    3.10
  -2  -2   9    7.70    5.50
   2  -2  -9   -0.20    3.40
   2  -2  -9    9.10    6.30
   2   2  -8  472.35   24.30
  -2   2   8  475.05   24.40
   2   2  -8  519.45   22.80
  -2   2   8  456.15   23.00
  -2   2   8  476.35   27.40
   2   2  -8  548.45   24.80
   2   2  -8  531.25   23.60
   2   2  -8  523.75   23.40
  -2  -2   8  511.95   24.10
  -2  -2   8  513.35   22.70
   2  -2  -8  457.55   24.40
   2  -2  -8  485.65   23.60
   2  -2  -8  484.35   22.60
   2  -2  -8  465.15   23.80
   2  -2  -8  491.05   23.30
   2  -2  -8  473.75   22.50
   2   2  -7   18.30    4.50
   2   2  -7   29.80    4.60
  -2   2   7   25.40    4.40
   2   2  -7   19.30    3.80
   2   2  -7   21.40    3.10
  -2   2   7    7.10    3.20
   2   2  -7   17.40    6.20
   2  -2  -7   21.60    3.00
  -2  -2   7   26.00    5.00
   2  -2  -7   23.40    2.90
   2  -2  -7   20.90    3.70
  -2  -2   7   21.80    4.90
   2  -2  -7   13.60    4.60
   2  -2  -7   23.00    5.10
  -2   2   6   87.69    6.80
   2   2  -6   86.09    7.00
   2   2  -6   75.39    5.50
  -2   2   6   72.39    5.10
   2   2  -6   73.89    6.20
  -2   2   6   84.19    6.00
   2   2  -6   84.29    6.60
   2   2  -6   88.19    7.80
  -2  -2   6   90.99    7.20
   2  -2  -6   75.09    5.00
   2  -2  -6   88.89    6.30
  -2  -2   6   86.79    5.50
   2  -2  -6   78.29    6.50
   2  -2  -6   67.09    5.00
   2  -2  -6   77.09    7.00
   2   2  -5  178.78    9.30
   2   2  -5  165.48   10.00
  -2   2   5  172.18    9.50
   2   2  -5  174.78    9.40
   2   2  -5  167.38    9.30
   2  -2  -5  168.48    8.10
   2  -2  -5  157.28    8.10
  -2  -2   5  180.38    8.50
   2  -2  -5  173.28    9.00
   2  -2  -5  177.88    9.80
   2  -2  -5  168.48    9.40
  -2  -2   5  166.18    9.70
  -2   2   4  264.77   12.80
   2   2  -4  267.67   12.70
   2   2  -4  265.27   12.70
  -2  -2   4  259.17   12.00
   2  -2  -4  263.47   12.60
   2  -2  -4  263.17   11.70
   2  -2  -4  252.97   12.80
   2  -2  -4  258.17   11.70
  -2  -2   4  276.77   13.10
   2  -2  -4  279.97   12.90
  -2   2   3  506.85   21.90
   2   2  -3  517.55   21.90
   2   2  -3  489.95   21.80
   2   2  -3  511.75   21.90
  -2   2   3  484.85   21.70
   2  -2  -3  508.95   21.70
  -2  -2   3  491.45   21.30
   2  -2  -3  405.26   21.10
   2  -2  -3  425.46   23.60
   2  -2  -3  484.85   21.60
  -2  -2   3  502.15   22.00
   2  -2  -3  485.65   20.90
   2   2  -2 2959.70  125.49
  -2   2   2 2889.31  124.79
   2   2  -2 2987.30  125.19
   2   2  -2 2895.01  125.39
   2   2  -2 2993.40  125.39
  -2   2   2 3062.69  125.49
  -2   2   2 2949.10  125.19
  -2  -2   2 2946.71  125.39
  -2  -2   2 2864.11  125.39
   2  -2  -2 2758.22  125.19
  -2  -2   2 2903.21  125.39
   2  -2  -2 2619.94  125.39
   2  -2  -2 2955.50  125.19
   2  -2  -2 3019.10  124.79
   2   2  -1  608.94   26.50
  -2   2   1  642.14   26.60
  -2   2   1  613.54   26.30
   2   2  -1  583.94   26.40
   2   2  -1  580.34   26.30
  -2   2   1  622.74   26.10
   2   2  -1  607.24   26.50
  -2   2   1  606.14   26.00
   2   2  -1  569.84   26.00
  -2  -2   1  594.54   26.40
   2  -2  -1  617.24   26.40
   2  -2  -1  608.84   26.60
  -2  -2   1  578.44   26.30
  -2  -2   1  631.64   26.50
   2  -2  -1  602.34   26.00
   2  -2  -1  566.04   26.00
  -2  -2   1  580.24   26.40
   2   2   0 2840.42  114.29
   2   2   0 2478.95  113.89
   2   2   0 2751.22  113.79
  -2   2   0 2713.13  114.09
  -2   2   0 2764.92  114.19
   2   2   0 2780.72  114.39
   2   2   0 2647.73  114.39
  -2  -2   0 2774.62  114.29
  -2  -2   0 2664.03  114.39
  -2  -2   0 2689.53  114.19
   2  -2   0 2579.84  114.09
   2  -2   0 2530.85  114.39
  -2  -2   0 2512.55  113.99
   2  -2   0 2366.66  113.89
   2  -2   0 2770.42  114.19
  -2   2  -1  475.65   21.30
   2   2   1  528.05   22.20
   2   2   1  428.76   20.30
  -2   2  -1  506.95   20.90
   2   2   1  480.85   21.10
  -2  -2  -1  422.26   20.30
   2  -2   1  417.26   21.10
  -2  -2  -1  499.15   20.90
   2  -2   1  464.05   20.90
  -2  -2  -1  465.85   21.30
  -2  -2  -1  511.25   21.10
   2  -2   1  489.05   21.00
  -2   2  -2  243.78   10.80
   2   2   2  217.58   11.10
  -2   2  -2  206.18   10.40
   2   2   2  220.18   11.00
   2   2   2  263.77   12.00
  -2   2  -2  220.08   11.20
   2   2   2  212.28   10.10
  -2  -2  -2  214.98   11.20
   2  -2   2  223.88   10.70
   2  -2   2  234.28   11.10
  -2  -2  -2  193.48   10.00
   2  -2   2  222.58   10.80
  -2  -2  -2  239.38   10.90
  -2  -2  -2  240.58   10.50
   2   2   3  210.98   10.50
   2   2   3  190.58    9.50
   2   2   3  213.48   10.00
   2   2   3  191.98   10.50
  -2   2  -3  223.68   10.70
   2   2   3  196.58    9.20
  -2   2  -3  216.18   10.30
   2  -2   3  214.48   10.30
  -2  -2  -3  206.78    9.90
   2  -2   3  188.28   10.40
  -2  -2  -3  187.68    9.20
  -2  -2  -3  228.78   10.80
   2  -2   3  206.98   10.10
  -2   2  -4  156.88    8.80
   2   2   4  143.19    7.70
   2   2   4  150.38    8.00
  -2   2  -4  162.48    8.50
   2   2   4  151.98    8.70
   2   2   4  137.99    7.30
  -2  -2  -4  165.68    9.20
   2  -2   4  153.18    8.60
   2  -2   4  150.08    8.40
  -2  -2  -4  151.88    7.90
   2  -2   4  148.39    8.50
  -2  -2  -4  119.89    7.70
  -2  -2  -4  144.09    7.30
  -2   2  -5  477.55   20.70
   2   2   5  418.16   19.90
  -2   2  -5  447.96   20.30
   2   2   5  426.86   20.60
   2   2   5  414.46   19.70
   2   2   5  421.76   19.50
   2   2   5  430.66   20.60
   2  -2   5  447.96   20.10
  -2  -2  -5  420.36   19.80
   2  -2   5  424.26   20.50
  -2  -2  -5  432.06   19.50
  -2  -2  -5  442.26   20.80
   2  -2   5  429.36   20.30
  -2  -2  -5  434.96   20.60
   2  -2   5  448.26   20.40
  -2  -2  -5  399.26   19.70
  -2   2  -6  231.18   12.40
   2   2   6  196.58   12.40
  -2   2  -6  235.58   12.20
   2   2   6  221.38   11.50
   2   2   6  211.28   11.00
  -2  -2  -6  241.98   12.80
   2  -2   6  218.88   12.20
   2  -2   6  215.68   12.00
   2  -2   6  212.58   12.40
  -2  -2  -6  205.78   11.20
   2  -2   6  232.78   11.70
  -2  -2  -6  209.28   11.50
  -2  -2  -6  216.58   11.30
   2   2   7    3.80    4.40
  -2   2  -7    0.60    4.00
   2   2   7    2.90    3.30
  -2   2  -7    3.50    4.40
   2   2   7    0.30    3.60
  -2   2  -7   -1.90    4.60
   2  -2   7   -0.30    4.10
  -2  -2  -7    0.10    3.90
   2  -2   7    0.20    4.30
  -2  -2  -7    4.40    3.50
   2  -2   7   -3.50    3.90
  -2  -2  -7   -7.90    4.90
  -2  -2  -7    4.70    3.70
   2  -2   7   -1.10    4.50
  -2   2  -8  323.37   16.90
   2   2   8  294.67   15.30
  -2   2  -8  312.97   16.90
   2   2   8  283.67   15.90
   2   2   8  288.07   17.40
   2  -2   8  285.37   16.40
   2  -2   8  322.07   16.30
  -2  -2  -8  298.67   16.20
   2  -2   8  303.67   22.40
  -2  -2  -8  317.57   16.00
  -2  -2  -8  314.47   17.30
   2  -2   8  332.17   18.00
  -2  -2  -8  286.47   16.20
   2   2   9    8.20    4.70
   2   2   9    4.70    5.30
  -2   2  -9    2.40    5.20
   2   2   9    1.70    7.00
  -2  -2  -9    6.80    5.80
  -2  -2  -9    6.50    4.70
   2  -2   9    6.20    6.00
   2  -2   9   -3.50    5.40
  -2  -2  -9    6.90    5.60
   2  -2   9    2.30    6.10
   2  -2   9   -0.10    5.50
  -2   2 -10  120.79   10.90
   2   2  10  122.29    9.70
  -2   2 -10  139.49   13.00
   2   2  10  123.59   10.70
   2  -2  10  128.99   11.00
   2  -2  10  145.09   11.20
  -2  -2 -10  139.59    9.80
   2  -2  10  126.59   10.20
  -2  -2 -10  109.69   10.40
   2   2  11    8.10    5.90
  -2   2 -11   -0.10    9.70
  -2   2 -11    2.30    6.80
   2   2  11    6.40    7.30
  -2  -2 -11    2.50    7.60
  -2  -2 -11    3.00    6.40
   2  -2  11    5.10    7.70
   2  -2  11   12.80    7.70
   2  -2  11   19.00    6.70
  -2   2 -12   13.30    8.00
   2   2  12   18.20    8.60
   2   2  12   21.80    7.40
  -2  -2 -12   17.00    7.90
   2  -2  12   10.80    9.60
  -2  -2 -12    5.80    8.80
   2   2  13   15.70    9.30
   2   2  13    4.90    8.30
  -2   2 -13    2.90    8.70
  -2  -2 -13  -13.20   11.80
   2  -2  13    9.00    9.60
   2  -2  13    9.10    9.90
   2   2  14    2.60   10.70
  -2   2 -14    4.30   11.30
   2   2  14   -5.40   11.80
   2  -2  14    5.10   12.30
   2  -2  14    1.80   10.90
  -2  -2 -14  -22.90   10.80
  -2   3  15    5.20   10.80
   2   3 -15    7.60    9.00
   2  -3 -15    9.10    6.90
   2  -3 -15  -14.30   10.50
  -2  -3  15   -5.50   13.00
  -2   3  14   19.80    9.40
   2   3 -14    9.40    7.80
   2  -3 -14   18.30    6.10
   2  -3 -14    4.20    9.50
  -2  -3  14   20.70   10.40
   2   3 -13  185.98   14.90
  -2   3  13  134.79   12.40
  -2  -3  13  145.29   13.60
   2  -3 -13  147.29   12.90
   2  -3 -13  144.89   12.30
   2  -3 -13  175.48   14.00
   2   3 -12   79.19    7.60
   2   3 -12   80.59    8.40
  -2   3  12   54.79    8.90
  -2   3  12   70.59    9.30
  -2  -3  12   60.39    7.80
  -2  -3  12   93.79   11.00
   2  -3 -12   77.29    6.60
   2  -3 -12   73.59    8.60
   2  -3 -12   70.49    7.20
   2   3 -11  356.76   20.90
   2   3 -11  348.47   17.90
  -2   3  11  316.97   19.00
  -2   3  11  324.07   19.30
   2  -3 -11  320.97   17.20
  -2  -3  11  370.46   19.90
  -2  -3  11  339.27   18.30
   2  -3 -11  324.27   16.70
   2  -3 -11  343.07   19.50
   2   3 -10  126.19   10.70
   2   3 -10  131.79   10.70
   2   3 -10  112.29    9.50
  -2   3  10  116.99   11.20
  -2   3  10  123.29   10.90
   2  -3 -10   93.59   14.90
   2  -3 -10  114.29    8.60
   2  -3 -10  114.59   12.90
   2  -3 -10  119.29    8.10
  -2  -3  10  117.79   10.10
  -2  -3  10  125.29   10.50
   2   3  -9  273.97   13.70
  -2   3   9  253.97   14.40
   2   3  -9  280.67   15.40
  -2   3   9  271.67   14.70
   2   3  -9  257.47   14.50
   2  -3  -9  235.58   15.60
   2  -3  -9  242.28   12.60
   2  -3  -9  272.37   14.80
  -2  -3   9  245.28   15.30
   2  -3  -9  226.98   12.80
  -2   3   8  250.97   12.40
  -2   3   8  246.58   13.90
   2   3  -8  269.97   13.90
  -2   3   8  258.17   13.80
   2   3  -8  257.47   14.40
   2  -3  -8  259.57   14.50
   2  -3  -8  255.87   13.90
   2  -3  -8  239.18   12.10
   2  -3  -8  235.88   12.20
  -2  -3   8  263.47   14.40
   2  -3  -8  244.18   13.60
   2  -3  -8  245.48   15.40
   2   3  -7   11.70    4.10
  -2   3   7    8.60    3.60
  -2   3   7   13.90    4.10
   2   3  -7    8.50    4.10
   2   3  -7   22.80    4.90
   2   3  -7   18.00    5.80
   2  -3  -7    3.60    4.90
   2  -3  -7   18.10    2.40
   2  -3  -7    1.80    4.50
   2  -3  -7   12.30    4.60
   2  -3  -7    8.20    3.70
  -2  -3   7   14.10    4.50
   2  -3  -7   11.80    2.30
  -2  -3   7   12.30    3.20
   2   3  -6   10.40    4.40
  -2   3   6   13.00    3.50
  -2   3   6    0.10    2.60
   2   3  -6   17.60    5.50
   2   3  -6   13.40    3.90
   2   3  -6   18.80    4.10
   2  -3  -6    9.80    3.80
   2  -3  -6   12.90    4.60
   2  -3  -6   12.10    3.40
  -2  -3   6   21.30    5.90
  -2  -3   6   10.30    3.50
   2  -3  -6   11.50    1.90
   2  -3  -6   12.60    2.40
  -2  -3   6    5.90    3.10
  -2   3   5   24.80    3.70
   2   3  -5   27.50    3.70
   2   3  -5   31.90    3.90
   2   3  -5   31.30    3.90
   2  -3  -5   28.10    2.00
  -2  -3   5   27.80    3.80
   2  -3  -5   19.80    3.60
  -2  -3   5   17.70    4.00
   2  -3  -5   16.30    3.30
   2  -3  -5   23.60    1.80
   2  -3  -5   20.40    4.10
  -2  -3   5   25.10    2.90
   2   3  -4  586.14   26.90
  -2   3   4  574.54   26.70
   2   3  -4  591.64   26.70
  -2   3   4  599.14   26.70
   2   3  -4  598.04   26.80
   2  -3  -4  601.74   26.70
  -2  -3   4  535.85   26.20
   2  -3  -4  592.74   26.70
  -2  -3   4  612.64   27.00
   2  -3  -4  608.04   26.80
  -2  -3   4  635.04   26.50
   2   3  -3  522.85   24.10
   2   3  -3  554.34   23.90
   2   3  -3  531.45   24.20
  -2   3   3  518.95   24.00
  -2   3   3  554.74   24.20
   2   3  -3  546.35   24.30
   2  -3  -3  546.15   24.30
  -2  -3   3  550.64   23.90
  -2  -3   3  547.95   24.30
   2  -3  -3  525.75   24.10
   2  -3  -3  527.95   24.00
   2  -3  -3  526.15   24.10
   2   3  -2   45.20    3.70
   2   3  -2   38.50    2.70
  -2   3   2   39.00    3.40
   2   3  -2   34.60    3.70
  -2   3   2   43.50    3.70
  -2   3   2   45.40    3.10
  -2   3   2   24.60    2.10
   2   3  -2   31.60    3.30
   2  -3  -2   32.80    2.90
   2  -3  -2   26.10    2.80
  -2  -3   2   32.80    3.40
  -2  -3   2   33.60    2.60
  -2   3   1   58.89    3.50
   2   3  -1   58.69    4.60
   2   3  -1   61.39    4.80
  -2   3   1   72.79    4.20
   2   3  -1   62.79    3.40
   2   3  -1   59.89    4.30
  -2   3   1   66.49    4.00
  -2  -3   1   64.39    4.60
   2  -3  -1   51.99    3.90
   2  -3  -1   63.99    5.60
   2  -3  -1   57.59    4.40
   2  -3  -1   56.99    3.50
  -2  -3   1   62.29    4.30
  -2  -3   1   69.79    4.60
  -2   3   0 1204.98   50.09
   2   3   0 1150.78   49.60
  -2   3   0 1159.78   49.90
   2   3   0 1154.38   50.39
   2   3   0 1168.08   50.19
  -2   3   0 1138.39   50.19
   2  -3   0 1212.38   50.19
   2  -3   0 1085.49   49.99
   2  -3   0 1107.49   49.90
  -2  -3   0 1194.88   50.49
  -2  -3   0 1175.68   50.19
  -2  -3   0 1117.89   49.90
   2   3   1  693.23   30.30
  -2   3  -1  679.53   29.80
  -2   3  -1  726.73   30.00
  -2   3  -1  682.83   29.90
   2   3   1  649.24   31.00
   2   3   1  603.74   30.30
  -2  -3  -1  704.13   29.90
  -2  -3  -1  672.03   29.50
  -2  -3  -1  708.23   30.40
   2  -3   1  697.93   30.00
   2  -3   1  714.83   30.00
   2  -3   1  647.64   30.30
  -2   3  -2   17.60    2.60
  -2   3  -2   19.20    2.50
   2   3   2   15.40    3.20
   2   3   2   18.40    2.40
  -2   3  -2   17.00    2.60
  -2   3  -2   21.20    3.20
   2  -3   2   15.10    3.00
  -2  -3  -2   11.40    1.40
  -2  -3  -2   17.00    2.30
   2  -3   2   11.50    2.60
   2  -3   2   17.70    2.90
  -2  -3  -2   10.70    2.80
   2   3   3  155.68    9.30
   2   3   3  176.98    7.60
  -2   3  -3  170.88    9.40
   2   3   3  168.98    8.40
  -2   3  -3  164.78    9.00
   2  -3   3  165.48    9.00
  -2  -3  -3  174.08    9.50
  -2  -3  -3  148.79    7.40
  -2  -3  -3  152.98    7.80
  -2  -3  -3  167.88    8.30
   2  -3   3  174.58    8.90
   2   3   4  381.96   19.30
   2   3   4  412.56   19.20
  -2   3  -4  401.16   18.90
   2   3   4  453.45   20.30
  -2   3  -4  406.76   18.80
  -2   3  -4  449.76   19.40
   2   3   4  382.16   18.20
   2  -3   4  408.06   18.70
   2  -3   4  405.76   19.00
  -2  -3  -4  410.46   19.40
  -2  -3  -4  410.96   18.30
  -2  -3  -4  371.06   18.00
  -2  -3  -4  374.96   17.70
   2  -3   4  399.86   19.10
   2  -3   4  388.96   19.10
   2   3   5  113.69    8.40
   2   3   5  117.79    6.50
  -2   3  -5  130.19    8.70
  -2   3  -5  112.09    8.10
   2   3   5  121.79    9.00
  -2   3  -5  114.09    8.40
   2   3   5  128.19    7.40
   2  -3   5  127.59    8.50
  -2  -3  -5  130.99    8.90
   2  -3   5  120.19    8.40
  -2  -3  -5  114.69    6.50
  -2  -3  -5  106.59    7.10
   2  -3   5  131.09    8.10
   2  -3   5  125.89    8.70
  -2  -3  -5  117.09    7.20
  -2   3  -6  134.09    9.40
   2   3   6  132.19    9.80
   2   3   6  133.49    8.30
  -2   3  -6  104.09    8.70
   2   3   6  135.69   10.00
   2   3   6  133.19    7.50
  -2   3  -6  148.69    9.70
  -2  -3  -6  132.19    7.70
  -2  -3  -6  145.99   10.00
   2  -3   6  134.09    9.40
   2  -3   6  133.89    9.30
   2  -3   6  133.49    9.00
  -2  -3  -6  132.79    8.10
   2  -3   6  135.89    9.90
  -2  -3  -6  132.99    8.20
   2   3   7    6.60    3.20
  -2   3  -7   -2.70    4.90
   2   3   7   -0.80    3.50
  -2   3  -7    3.70    4.90
   2   3   7   -2.80    4.90
  -2   3  -7    0.70    4.50
   2  -3   7    5.90    4.20
   2  -3   7    5.60    4.80
  -2  -3  -7    2.90    6.30
  -2  -3  -7   -0.70    4.70
  -2  -3  -7   -0.40    4.10
   2  -3   7    0.10    6.50
  -2  -3  -7    2.30    3.40
   2  -3   7    0.20    4.70
  -2  -3  -7    4.20    3.40
   2   3   8  197.98   12.20
   2   3   8  208.08   14.80
  -2   3  -8  208.38   13.90
  -2   3  -8  220.98   13.50
   2   3   8  204.18   11.70
  -2  -3  -8  203.28   12.70
  -2  -3  -8  212.78   14.20
   2  -3   8  234.78   12.70
  -2  -3  -8  207.98   12.10
  -2  -3  -8  221.38   12.10
   2  -3   8  221.08   13.80
   2  -3   8  223.68   13.20
   2  -3   8  205.18   13.70
  -2   3  -9    1.60    5.40
  -2   3  -9    5.30    6.70
   2   3   9    4.50    5.10
   2   3   9    1.10    4.30
  -2  -3  -9   -1.70    5.30
   2  -3   9   -1.00    5.30
   2  -3   9    9.60    5.90
   2  -3   9   -0.20    6.40
  -2  -3  -9   -1.10    4.60
  -2  -3  -9    2.20    6.20
   2  -3   9    7.30    6.20
   2   3  10  319.77   17.50
  -2   3 -10  289.97   18.60
   2   3  10  303.47   17.30
  -2  -3 -10  295.37   19.30
  -2  -3 -10  308.27   23.50
   2  -3  10  316.87   18.90
   2  -3  10  318.97   18.40
   2  -3  10  292.07   17.20
   2   3  11  217.08   15.80
   2   3  11  215.78   14.60
  -2   3 -11  248.68   17.10
  -2  -3 -11  212.28   15.30
   2  -3  11  269.57   17.90
   2  -3  11  212.88   15.30
   2  -3  11  253.07   16.90
  -2  -3 -11  230.08   17.90
   2   3  12  182.78   14.20
   2   3  12  222.38   15.90
  -2   3 -12  210.08   17.00
  -2  -3 -12  148.99   12.40
   2  -3  12  222.38   17.90
   2  -3  12  222.88   15.90
  -2  -3 -12  121.89   13.40
   2  -3  12  196.58   16.70
   2   3  13  135.69   12.90
  -2   3 -13  222.28   18.40
   2   3  13  165.08   12.90
  -2  -3 -13  165.38   15.20
   2  -3  13  140.09   14.20
   2  -3  13  207.48   16.20
   2   3  14   -0.80    9.50
  -2   3 -14   10.10   10.50
   2   3  14   14.90   11.20
  -2  -3 -14   -9.20   12.00
   2  -3  14   -4.80   11.40
   2  -3  14    4.40   12.80
   2   4 -14   28.90    9.70
  -2   4  14   27.20    9.70
  -2  -4  14   22.20   11.30
   2  -4 -14   30.20    6.00
   2  -4 -14    7.30    9.80
   2   4 -13   15.00    8.60
  -2   4  13    0.20    7.90
   2  -4 -13    4.40    9.60
   2  -4 -13   -6.30    8.40
  -2  -4  13    2.00    9.50
   2  -4 -13    6.30    5.00
  -2  -4  13    5.80    8.40
  -2   4  12   76.79    9.30
   2   4 -12   82.99    9.50
   2  -4 -12   58.59    5.70
  -2  -4  12   62.69    9.70
  -2  -4  12   71.19   11.30
   2  -4 -12   65.89    9.10
   2  -4 -12   59.29    8.90
  -2   4  11    2.40    6.30
  -2   4  11   -0.10    7.50
   2   4 -11    1.40    5.90
  -2  -4  11    7.80    9.90
   2  -4 -11    0.40    6.50
   2  -4 -11    3.40    6.50
  -2  -4  11   -2.30    5.70
   2  -4 -11    1.30    3.60
   2   4 -10  202.88   13.80
  -2   4  10  189.78   13.50
  -2   4  10  212.28   15.10
   2   4 -10  218.08   15.60
   2  -4 -10  203.98   10.70
  -2  -4  10  220.08   13.50
  -2  -4  10  212.38   14.20
   2  -4 -10  177.58   15.30
   2  -4 -10  209.58   14.40
   2   4  -9  271.77   16.20
   2   4  -9  256.67   15.00
  -2   4   9  265.77   14.80
   2  -4  -9  240.78   15.30
  -2  -4   9  264.97   14.40
  -2  -4   9  283.37   16.00
   2  -4  -9  256.27   12.60
   2  -4  -9  241.38   15.70
   2   4  -8    3.90    4.20
  -2   4   8    2.00    4.40
   2   4  -8    6.60    7.80
  -2   4   8   -3.50    4.50
   2  -4  -8   -0.50    5.00
   2  -4  -8    1.10    4.50
  -2  -4   8   -1.00    4.90
  -2  -4   8   -4.70    3.60
   2  -4  -8    0.20    2.10
   2  -4  -8  -10.60    5.10
  -2   4   7  170.58   11.30
   2   4  -7  193.78   11.20
   2   4  -7  131.19   12.30
   2   4  -7  182.08   11.70
   2   4  -7  198.88   11.80
  -2   4   7  181.38   10.90
  -2  -4   7  203.08   11.00
   2  -4  -7  192.88   12.50
   2  -4  -7  193.48   11.40
   2  -4  -7  175.98    8.80
  -2  -4   7  189.28   11.80
   2  -4  -7  190.78   11.40
   2  -4  -7  180.78    8.50
   2   4  -6  532.15   25.00
  -2   4   6  506.45   24.60
   2   4  -6  558.74   25.10
   2   4  -6  568.14   24.80
   2   4  -6  560.24   25.00
  -2   4   6  515.95   25.10
  -2  -4   6  526.15   24.30
   2  -4  -6  505.95   24.70
  -2  -4   6  543.05   25.30
   2  -4  -6  529.65   25.30
   2  -4  -6  533.85   25.00
   2   4  -5  767.72   33.70
  -2   4   5  701.93   33.20
   2   4  -5  713.33   33.20
   2   4  -5  748.73   33.40
   2   4  -5  754.72   33.20
  -2   4   5  714.03   33.00
   2   4  -5  772.02   33.00
  -2  -4   5  770.52   32.90
   2  -4  -5  725.83   33.00
  -2  -4   5  725.53   32.70
   2  -4  -5  740.03   33.30
   2  -4  -5  705.23   33.30
  -2  -4   5  731.93   33.40
   2   4  -4 2696.43  115.19
   2   4  -4 2656.43  114.99
   2   4  -4 2731.73  115.09
  -2   4   4 2562.94  114.79
  -2   4   4 2625.24  114.89
   2   4  -4 2608.94  114.89
   2  -4  -4 2715.73  115.09
  -2  -4   4 2657.53  114.69
  -2  -4   4 2646.84  115.09
   2  -4  -4 2611.34  114.89
   2  -4  -4 2688.33  114.69
  -2  -4   4 2765.22  114.69
   2  -4  -4 2572.64  114.79
  -2   4   3 1191.18   51.19
   2   4  -3 1183.98   51.29
   2   4  -3 1199.38   51.39
   2   4  -3 1202.48   50.89
   2   4  -3 1118.59   51.19
  -2   4   3 1167.18   51.19
  -2  -4   3 1193.48   50.89
   2  -4  -3 1098.99   51.39
   2  -4  -3 1225.28   50.99
  -2  -4   3 1127.69   51.29
   2  -4  -3 1149.29   51.09
  -2  -4   3 1195.28   51.39
   2  -4  -3 1157.48   51.19
   2   4  -2  605.34   26.60
   2   4  -2  529.55   25.70
   2   4  -2  582.64   26.30
  -2   4   2  595.04   26.10
  -2   4   2  555.74   25.40
   2   4  -2  583.04   26.30
  -2   4   2  588.54   26.00
   2  -4  -2  654.73   27.50
  -2  -4   2  560.34   26.40
  -2  -4   2  607.94   26.30
   2  -4  -2  597.54   26.00
  -2  -4   2  587.64   26.30
   2  -4  -2  586.54   26.40
  -2  -4   2  602.14   25.80
  -2   4   1  816.42   36.50
   2   4  -1  838.22   37.00
  -2   4   1  839.92   36.80
   2   4  -1  833.92   36.40
  -2   4   1  864.11   36.80
   2   4  -1  847.92   37.30
  -2  -4   1  839.62   37.20
  -2  -4   1  817.82   37.10
  -2  -4   1  851.81   36.90
   2  -4  -1  822.22   37.10
  -2  -4   1  872.61   36.40
   2  -4  -1  765.12   36.40
   2  -4  -1  825.72   36.80
   2  -4  -1  875.21   36.80
  -2  -4   1  913.91   37.00
   2   4   0   28.50    1.90
   2   4   0   28.60    4.00
   2   4   0   32.50    3.10
  -2   4   0   27.00    2.80
  -2   4   0   31.70    2.70
  -2   4   0   31.70    2.90
  -2  -4   0   26.60    2.60
   2  -4   0   25.60    2.80
   2  -4   0   32.70    2.80
  -2  -4   0   26.30    2.80
  -2  -4   0   23.40    1.70
  -2  -4   0   30.50    3.50
   2  -4   0   29.70    3.10
  -2  -4   0   36.70    3.80
  -2   4  -1   10.40    2.50
   2   4   1    9.60    3.40
  -2   4  -1   -1.10    1.80
   2   4   1    9.60    2.20
  -2   4  -1   10.90    2.40
   2   4   1   10.30    2.90
   2  -4   1    2.00    2.10
   2  -4   1   15.60    2.80
   2  -4   1   11.30    2.40
  -2  -4  -1    9.40    3.00
  -2  -4  -1    6.80    2.20
  -2  -4  -1   11.10    2.80
  -2  -4  -1    8.50    2.70
   2  -4   1   13.40    2.40
  -2   4  -2   25.00    3.10
   2   4   2   27.60    3.20
   2   4   2   37.00    4.30
  -2  -4  -2   22.40    2.70
  -2  -4  -2   38.50    4.20
  -2  -4  -2   28.60    2.40
  -2  -4  -2   29.80    2.10
   2  -4   2   13.60    3.30
   2  -4   2   29.80    3.50
  -2  -4  -2   19.00    3.60
   2  -4   2   26.30    3.30
   2   4   3   31.60    4.50
  -2   4  -3   37.70    4.10
  -2   4  -3   46.70    4.70
  -2   4  -3   46.50    4.20
   2   4   3   45.60    3.60
  -2   4  -3   63.79    4.80
   2   4   3   60.19    5.40
   2  -4   3   42.10    4.60
   2  -4   3   48.10    4.30
  -2  -4  -3   41.00    2.90
   2  -4   3   38.90    4.10
  -2  -4  -3   41.30    2.70
  -2  -4  -3   47.00    5.10
  -2  -4  -3   45.70    3.50
  -2  -4  -3   32.90    4.40
  -2   4  -4  321.27   15.50
   2   4   4  325.47   14.30
   2   4   4  299.47   14.20
  -2   4  -4  305.67   14.80
   2   4   4  280.57   15.60
  -2   4  -4  312.37   15.20
   2   4   4  305.57   15.60
  -2  -4  -4  313.27   15.70
  -2  -4  -4  313.07   14.20
  -2  -4  -4  289.07   13.50
   2  -4   4  298.17   15.10
   2  -4   4  309.17   15.40
   2  -4   4  304.47   15.40
  -2  -4  -4  285.97   15.20
   2  -4   4  303.57   14.70
  -2  -4  -4  282.07   14.20
  -2   4  -5  615.74   27.10
   2   4   5  542.95   26.60
   2   4   5  574.74   25.30
   2   4   5  561.74   27.10
   2   4   5  570.84   27.00
  -2   4  -5  612.94   26.60
  -2   4  -5  595.94   26.80
   2  -4   5  567.34   27.00
  -2  -4  -5  587.04   25.80
  -2  -4  -5  542.15   30.30
  -2  -4  -5  621.54   27.30
  -2  -4  -5  545.65   25.70
   2  -4   5  577.24   26.80
   2  -4   5  593.74   27.40
   2  -4   5  548.35   27.70
  -2  -4  -5  552.74   25.30
   2   4   6  122.99    8.00
   2   4   6  124.29    9.20
  -2   4  -6  131.39    9.50
  -2   4  -6  121.29    9.40
   2   4   6  108.89   10.10
   2   4   6  119.69    6.80
   2  -4   6  107.39    9.80
   2  -4   6  122.09    9.20
   2  -4   6  116.69    9.30
  -2  -4  -6  121.49    9.80
  -2  -4  -6  106.39    6.70
  -2  -4  -6  108.59    7.30
  -2  -4  -6  119.79    9.90
   2  -4   6  117.19    8.30
  -2  -4  -6  122.29    7.70
   2   4   7   49.90    7.10
  -2   4  -7   59.79    6.40
   2   4   7   43.20    4.30
  -2   4  -7   42.50    6.40
   2   4   7   48.50    4.90
   2   4   7   52.69    7.00
   2  -4   7   34.90    6.00
  -2  -4  -7   56.29    5.30
  -2  -4  -7   42.60    4.50
   2  -4   7   36.30    5.60
  -2  -4  -7   42.70    6.30
   2  -4   7   38.40    7.00
  -2  -4  -7   54.49    4.60
   2  -4   7   36.80    6.10
  -2   4  -8   17.50    6.30
  -2   4  -8   11.90    5.30
   2   4   8   12.40    4.50
   2   4   8   21.30    4.00
  -2  -4  -8   13.20    4.10
  -2  -4  -8   20.00    4.40
  -2  -4  -8   16.60    6.20
   2  -4   8   17.60    6.00
   2  -4   8   21.80    5.50
   2  -4   8    8.40    6.10
   2  -4   8   13.30    6.40
  -2  -4  -8   21.70    5.40
   2   4   9  330.57   16.60
  -2   4  -9  339.37   19.10
   2   4   9  313.97   17.30
  -2  -4  -9  316.57   17.00
   2  -4   9  337.77   18.90
   2  -4   9  310.97   17.70
  -2  -4  -9  329.27   19.70
  -2  -4  -9  327.67   17.20
   2  -4   9  351.46   19.10
   2   4  10   25.80    6.40
  -2   4 -10   10.90    6.70
   2   4  10   23.30    5.50
   2  -4  10   27.30    7.90
   2  -4  10   26.80    7.60
   2  -4  10   24.70   11.90
  -2  -4 -10   13.80    5.60
  -2  -4 -10   24.50    7.90
  -2  -4 -10   19.50    6.70
  -2   4 -11  120.49   10.80
   2   4  11  125.89    9.60
   2   4  11   96.49    8.50
  -2  -4 -11   64.19    9.80
   2  -4  11  100.99   10.70
  -2  -4 -11   82.29    8.50
   2  -4  11  107.29   11.10
   2  -4  11   99.19   10.00
   2   4  12   76.49    8.50
  -2   4 -12   63.29    9.80
   2   4  12   54.79    8.90
   2  -4  12   64.09   10.50
   2  -4  12   67.69   10.50
   2  -4  12   58.29    9.50
  -2  -4 -12   56.69    8.50
  -2  -4 -12   78.89   20.90
   2   4  13   39.50    8.30
  -2   4 -13   38.70   10.10
   2   4  13   38.50   10.00
   2  -4  13   33.60   11.10
  -2  -4 -13   18.80   11.00
   2  -4  13   21.40   10.50
  -2   4 -14   25.10   10.90
   2   4  14   24.10    9.50
   2  -4  14    5.70   11.60
   2  -4  14   16.80   14.20
  -2  -4 -14   -7.80   11.80
   2   5 -14   12.70   14.80
  -2   5  14    5.60   11.60
   2  -5 -14    8.20    7.00
  -2  -5  14   15.40   12.10
   2  -5 -14   -9.10   10.20
   2   5 -13   -2.90    7.70
  -2   5  13   -4.00    7.90
  -2  -5  13   -1.50   12.10
   2  -5 -13   -8.00    9.00
   2  -5 -13    5.40    4.80
   2  -5 -13    2.00    4.30
  -2  -5  13   -2.20    9.20
   2   5 -12   -1.40    7.10
  -2   5  12    1.90    7.00
   2  -5 -12   -0.60    4.00
  -2  -5  12   -6.30    8.60
   2  -5 -12    1.60    3.60
  -2  -5  12   -8.30    7.70
   2  -5 -12   -1.10    7.90
   2   5 -11   31.30    7.70
  -2   5  11   11.30    6.60
  -2  -5  11   21.40    8.00
   2  -5 -11   17.00    3.60
  -2  -5  11    9.40    9.10
   2  -5 -11   10.30    7.30
   2  -5 -11   14.70    3.30
   2   5 -10   -8.10    7.00
  -2   5  10   -2.90    5.60
   2   5 -10   -2.50    5.70
   2  -5 -10    1.60    7.80
   2  -5 -10   -0.90    6.10
   2  -5 -10   -0.70    2.70
   2  -5 -10   -0.80    2.80
  -2  -5  10   -2.10    5.70
  -2  -5  10   -3.70    7.10
  -2   5   9  105.39    8.30
   2   5  -9  116.39   10.00
   2   5  -9   75.89    7.70
   2  -5  -9   94.09    8.90
  -2  -5   9  109.59    9.40
   2  -5  -9   80.59    5.10
   2  -5  -9   86.19    8.40
   2  -5  -9   82.79    5.40
  -2  -5   9   84.59    7.50
   2   5  -8   15.20    6.40
   2   5  -8   13.40    6.20
   2   5  -8   16.60    5.00
  -2   5   8    5.20    4.60
  -2  -5   8    7.80    4.50
  -2  -5   8    9.70    5.80
   2  -5  -8    5.90    5.10
  -2  -5   8   11.50    4.90
   2  -5  -8    0.00    5.20
   2  -5  -8    2.40    5.40
   2   5  -7   62.69    7.10
  -2   5   7   65.29    6.20
  -2   5   7   74.79    7.60
   2   5  -7   65.89    7.00
   2   5  -7   88.19    7.50
   2   5  -7   63.79    6.30
  -2  -5   7   85.69    6.80
  -2  -5   7   74.19    7.30
   2  -5  -7   78.49   10.80
   2  -5  -7   71.39    8.00
   2  -5  -7   53.39    6.50
  -2  -5   7   71.99    6.00
   2   5  -6   70.89    6.20
   2   5  -6   69.29    7.60
  -2   5   6   67.79    5.90
   2   5  -6   59.49    6.40
  -2   5   6   58.49    6.40
   2  -5  -6   42.90    5.50
  -2  -5   6   63.29    5.30
   2  -5  -6   48.60    5.80
  -2  -5   6   64.69    6.70
   2  -5  -6   50.09    5.20
  -2  -5   6   61.99    5.50
   2   5  -5 2047.20   85.19
  -2   5   5 1864.01   85.49
   2   5  -5 1949.20   85.59
   2   5  -5 1971.70   85.59
   2   5  -5 2038.50   85.79
  -2   5   5 1916.01   85.29
  -2  -5   5 1942.91   85.69
  -2  -5   5 2035.50   85.19
   2  -5  -5 1846.32   85.49
   2  -5  -5 1987.00   85.79
   2  -5  -5 1908.41   85.29
   2  -5  -5 2019.90   85.19
   2   5  -4 1440.26   63.39
   2   5  -4 1434.76   63.49
   2   5  -4 1484.75   62.99
   2   5  -4 1413.76   63.29
   2   5  -4 1461.15   63.69
  -2   5   4 1396.06   63.29
  -2   5   4 1466.45   63.19
  -2  -5   4 1456.35   63.59
   2  -5  -4 1404.36   63.19
  -2  -5   4 1459.35   62.89
   2  -5  -4 1494.75   63.69
   2  -5  -4 1469.75   62.99
   2  -5  -4 1408.76   63.29
  -2   5   3   19.70    3.60
   2   5  -3   22.30    3.90
   2   5  -3   14.80    4.00
  -2   5   3   19.10    1.60
   2   5  -3   18.70    3.50
   2   5  -3   17.40    3.00
  -2   5   3   20.60    1.90
   2  -5  -3   21.70    4.00
  -2  -5   3   29.00    4.30
  -2  -5   3   24.10    4.20
   2  -5  -3   12.80    3.10
   2  -5  -3   14.90    3.70
   2  -5  -3   16.00    3.60
  -2  -5   3   17.70    2.90
   2   5  -2 2104.09   90.29
   2   5  -2 2176.18   90.59
  -2   5   2 2077.39   90.19
   2   5  -2 2136.69   89.79
  -2   5   2 1979.00   89.49
  -2   5   2 2029.60   89.99
  -2  -5   2 2112.89   90.39
  -2  -5   2 2139.99   89.79
   2  -5  -2 2049.89   90.29
   2  -5  -2 2017.30   90.09
  -2  -5   2 2075.29   90.49
   2  -5  -2 2106.59   89.99
   2   5  -1 2490.75  106.19
  -2   5   1 2462.95  105.69
   2   5  -1 2490.05  105.19
   2   5  -1 2419.86  105.79
  -2   5   1 2384.56  105.59
  -2  -5   1 2496.85  106.19
  -2  -5   1 2407.96  105.19
   2  -5  -1 2437.76  105.59
  -2  -5   1 2476.85  106.09
  -2  -5   1 2456.05  105.79
   2  -5  -1 2420.76  105.69
  -2   5   0 3043.70  128.49
   2   5   0 3094.09  128.59
  -2   5   0 2935.81  128.39
   2   5   0 3005.40  128.89
   2   5   0 3017.00  127.89
   2  -5   0 3056.69  128.49
   2  -5   0 2978.80  128.49
  -2  -5   0 2978.40  128.89
   2  -5   0 2867.41  128.39
  -2  -5   0 2985.10  128.49
  -2  -5   0 2748.12  127.89
  -2  -5   0 3156.28  129.19
  -2  -5   0 2918.51  128.39
   2   5   1   13.60    4.00
  -2   5  -1    8.20    2.60
  -2   5  -1   -2.20    2.20
   2   5   1    3.20    3.30
   2   5   1    8.60    2.50
  -2   5  -1   11.90    2.90
   2  -5   1    1.90    2.80
   2  -5   1    0.00    3.30
  -2  -5  -1    9.30    2.60
  -2  -5  -1    4.80    2.00
  -2  -5  -1    4.80    0.90
   2  -5   1    7.70    2.60
  -2  -5  -1    3.30    3.80
  -2  -5  -1    0.00    3.10
   2  -5   1    2.10    3.00
  -2   5  -2    2.50    2.80
  -2   5  -2    7.70    3.00
  -2   5  -2   -2.10    2.80
   2   5   2    4.20    4.10
   2   5   2    0.60    2.60
   2   5   2    2.80    3.80
   2  -5   2    0.50    3.50
  -2  -5  -2    1.10    3.70
   2  -5   2   -2.90    2.70
  -2  -5  -2    6.50    2.40
  -2  -5  -2    4.00    3.40
  -2  -5  -2    5.30    1.30
   2  -5   2    5.60    3.20
  -2  -5  -2    3.60    1.90
  -2   5  -3  826.02   35.90
   2   5   3  767.62   35.20
  -2   5  -3  781.32   35.60
  -2   5  -3  844.72   35.70
   2   5   3  783.72   36.40
   2   5   3  817.42   36.30
  -2  -5  -3  779.52   35.20
  -2  -5  -3  806.92   34.70
  -2  -5  -3  785.12   36.20
   2  -5   3  834.02   35.90
  -2  -5  -3  769.72   34.70
   2  -5   3  814.82   35.70
   2  -5   3  797.02   36.30
  -2  -5  -3  807.42   36.50
  -2   5  -4    3.50    3.60
   2   5   4    5.10    7.30
  -2   5  -4    3.70    3.40
  -2   5  -4   -5.10    3.80
   2   5   4    1.30    4.20
   2   5   4   -0.90    2.60
  -2  -5  -4    2.20    2.30
  -2  -5  -4    3.50    4.60
  -2  -5  -4   -4.10    7.70
   2  -5   4   -3.30    4.40
  -2  -5  -4    2.30    1.70
   2  -5   4    0.80    4.00
   2  -5   4    2.20    3.40
  -2   5  -5    3.20    3.80
  -2   5  -5    4.90    4.30
  -2   5  -5   -3.80    4.20
   2   5   5    3.10    4.70
   2   5   5    1.60    3.00
   2   5   5    0.50    4.80
   2  -5   5    2.30    4.00
   2  -5   5    1.40    4.50
   2  -5   5    4.50    4.00
  -2  -5  -5   -3.10    4.40
  -2  -5  -5   -0.50    2.60
  -2  -5  -5    4.40    2.70
   2  -5   5   -0.70    4.70
  -2  -5  -5    3.20    4.80
  -2  -5  -5    3.30    2.00
   2   5   6    5.10    2.60
   2   5   6   12.70    3.30
  -2   5  -6    8.70    5.10
   2   5   6    2.40    5.00
  -2   5  -6    6.60    4.40
   2   5   6    5.90    5.50
  -2   5  -6    4.50    5.30
   2  -5   6    5.10    5.10
   2  -5   6   10.00    5.30
   2  -5   6    2.20    4.70
  -2  -5  -6   10.90    5.30
  -2  -5  -6    4.90    3.30
  -2  -5  -6    6.00    3.10
  -2  -5  -6    3.60    2.50
   2  -5   6    8.20    4.70
   2   5   7  183.08    9.70
   2   5   7  177.38   13.10
  -2   5  -7  198.08   12.80
   2   5   7  178.58   12.90
  -2  -5  -7  181.98   10.40
   2  -5   7  188.08   11.60
  -2  -5  -7  158.98   10.70
  -2  -5  -7  179.98   10.70
   2  -5   7  196.38   12.20
   2  -5   7  189.88   13.70
  -2  -5  -7  192.38   13.20
   2  -5   7  177.68   12.50
  -2   5  -8   32.30    6.40
   2   5   8   30.40    4.30
   2   5   8   28.40    7.30
   2   5   8   39.90    6.00
  -2  -5  -8   30.80    6.90
  -2  -5  -8   36.10    5.70
  -2  -5  -8   35.80    4.80
   2  -5   8   29.60    6.80
  -2  -5  -8   30.60    4.70
   2  -5   8   31.30    7.40
   2  -5   8   27.20    8.80
   2  -5   8   37.50    6.40
   2   5   9   -3.40    4.20
   2   5   9   -9.70    4.80
  -2   5  -9   -9.70    5.50
   2  -5   9   -0.40    6.40
  -2  -5  -9    0.90    4.90
   2  -5   9   -5.60    6.90
  -2  -5  -9   -5.20    7.00
   2  -5   9   -2.40    7.30
  -2  -5  -9   -4.00    4.30
   2   5  10   17.20    6.20
   2   5  10   14.00    5.20
  -2   5 -10   13.40    6.70
  -2  -5 -10   12.10    6.30
   2  -5  10   23.30    8.20
  -2  -5 -10    8.80    5.20
   2  -5  10   18.50    7.50
  -2  -5 -10   12.70    7.60
  -2   5 -11   12.20    7.60
   2   5  11    8.60    6.80
   2  -5  11   12.00    7.90
  -2  -5 -11    6.40    5.80
   2  -5  11   20.10    8.90
  -2  -5 -11   10.60    9.00
   2  -5  11    4.70    8.30
   2   5  12  268.57   17.30
   2   5  12  310.87   18.80
  -2   5 -12  309.77   21.10
   2  -5  12  304.67   19.20
  -2  -5 -12  287.47   22.80
  -2  -5 -12  262.37   17.80
   2  -5  12  332.37   22.00
   2  -5  12  332.97   21.50
   2   5  13    7.90   10.40
  -2   5 -13   12.70   12.60
   2   5  13    4.70    7.50
   2  -5  13  -13.40    9.10
   2  -5  13    8.30   12.10
  -2  -5 -13    6.10   10.40
   2  -5  13    5.70   10.60
  -2   6  14  126.49   19.20
   2   6 -14  163.28   15.00
   2  -6 -14  104.89   14.30
  -2  -6  14  188.98   17.00
   2   6 -13   -4.80   10.50
  -2   6  13   -3.00    8.30
   2   6 -13    0.50    9.40
   2  -6 -13    9.60   10.00
  -2  -6  13   -3.10    9.70
   2   6 -12   24.20   10.10
  -2   6  12    8.90    7.50
   2   6 -12   18.70    8.00
  -2  -6  12    7.00    8.70
   2  -6 -12   19.70    9.10
  -2  -6  12   23.40   10.30
   2   6 -11   49.20    9.20
  -2   6  11   32.40    7.30
   2   6 -11   36.90    9.90
  -2  -6  11   30.20    8.10
  -2  -6  11   25.00    8.60
   2  -6 -11   38.10    8.80
   2   6 -10   90.19    9.30
  -2   6  10  103.79    8.90
   2   6 -10   84.29   10.20
   2  -6 -10   96.49    9.80
   2  -6 -10   94.69   10.30
  -2  -6  10  123.69   11.50
  -2  -6  10   60.29   10.00
  -2   6   9    2.00    5.40
   2   6  -9    2.80    5.70
   2   6  -9    2.90    7.10
   2  -6  -9    5.80    6.90
  -2  -6   9    8.70    5.80
  -2  -6   9   -2.10    6.20
  -2  -6   9   -1.70    5.90
   2  -6  -9    3.70    6.20
   2   6  -8   51.69    7.00
   2   6  -8   71.49    8.30
  -2  -6   8   54.49    6.70
   2  -6  -8   54.19    7.50
  -2  -6   8   63.99    7.00
  -2  -6   8   94.09    9.10
   2  -6  -8   65.19    7.60
   2   6  -7   68.59    7.00
  -2   6   7   94.59    7.30
  -2   6   7   81.29    8.10
   2   6  -7   84.39    8.40
   2  -6  -7   84.59    7.30
  -2  -6   7   65.59    6.50
  -2  -6   7   68.29    7.50
   2  -6  -7   66.69    6.50
   2  -6  -7   64.99    7.70
  -2  -6   7   76.89    6.90
  -2   6   6 1192.08   53.49
   2   6  -6 1233.28   53.69
   2   6  -6 1208.48   53.39
  -2   6   6 1175.28   52.89
   2   6  -6 1215.88   52.89
   2   6  -6 1221.48   53.69
  -2  -6   6 1206.08   53.69
   2  -6  -6 1105.19   52.89
   2  -6  -6 1131.69   53.49
   2  -6  -6 1217.18   53.79
   2  -6  -6 1202.78   52.79
  -2  -6   6 1251.47   52.89
  -2  -6   6 1188.18   53.09
   2   6  -5   -0.50    4.30
  -2   6   5    3.80    7.00
   2   6  -5    0.70    4.40
   2   6  -5    3.30    3.90
   2   6  -5   -0.10    4.10
  -2   6   5    0.00    3.50
   2  -6  -5    1.70    4.10
  -2  -6   5    0.00    3.30
  -2  -6   5    5.40    3.70
   2  -6  -5    4.90    5.00
   2  -6  -5    6.60    4.60
   2  -6  -5    4.10    3.30
  -2  -6   5    0.50    4.30
   2   6  -4   21.40    3.80
   2   6  -4    7.90    3.70
   2   6  -4    8.90    4.30
   2   6  -4   15.50    4.90
  -2   6   4   10.40    4.10
   2  -6  -4   20.30    5.60
   2  -6  -4   12.30    3.40
  -2  -6   4   24.30    3.60
   2  -6  -4   15.60    4.30
   2  -6  -4   11.50    4.50
  -2   6   3   35.10    4.60
   2   6  -3   30.60    5.70
  -2   6   3   35.20    2.60
   2   6  -3   37.00    4.70
   2   6  -3   29.90    4.30
  -2  -6   3   43.30    5.10
   2  -6  -3   43.40    5.00
  -2  -6   3   39.60    5.30
  -2  -6   3   40.40    3.70
   2  -6  -3   38.80    3.90
   2  -6  -3   33.50    4.50
   2  -6  -3   32.30    4.90
   2   6  -2   74.39    6.40
   2   6  -2   80.79    5.30
   2   6  -2   88.69    6.20
  -2   6   2   69.69    6.30
   2  -6  -2   72.99    5.10
   2  -6  -2   65.79    5.60
   2  -6  -2   58.09    5.60
  -2  -6   2   87.39    6.70
  -2  -6   2   76.69    5.00
  -2  -6   2   75.09    6.40
   2   6  -1 2470.75  105.49
  -2   6   1 2375.26  104.99
   2   6  -1 2438.86  105.79
   2   6  -1 2446.46  104.69
  -2   6   1 2440.26  105.39
   2  -6  -1 2420.36  105.19
  -2  -6   1 2569.04  105.99
   2  -6  -1 2406.06  105.29
  -2  -6   1 2446.16  105.39
  -2  -6   1 2388.06  105.69
  -2  -6   1 2394.86  104.69
  -2   6   0  193.68   10.30
   2   6   0  190.08   11.60
  -2   6   0  202.58   10.80
   2   6   0  215.58   10.80
   2   6   0  203.58    9.30
  -2  -6   0  198.88   11.30
  -2  -6   0  195.28   10.40
  -2  -6   0  241.98   10.90
   2  -6   0  223.78   10.70
   2  -6   0  185.48   10.60
  -2  -6   0  222.38   11.70
  -2  -6   0  188.38   10.00
   2   6   1  246.28   13.70
  -2   6  -1  257.77   12.70
  -2   6  -1  252.07   12.60
   2   6   1  250.37   12.50
  -2   6  -1  257.87   12.70
  -2  -6  -1  245.48   13.40
  -2  -6  -1  248.78   12.40
   2  -6   1  257.57   12.80
   2  -6   1  246.78   12.50
  -2  -6  -1  241.58   13.50
   2  -6   1  269.97   12.70
  -2  -6  -1  255.27   12.10
  -2   6  -2   13.40    3.50
  -2   6  -2   11.10    3.50
  -2   6  -2   16.50    3.70
   2   6   2   11.70    3.00
   2   6   2    6.00    4.40
   2  -6   2   13.40    3.60
   2  -6   2   14.70    4.20
  -2  -6  -2   17.10    3.00
  -2  -6  -2   16.60    1.70
  -2  -6  -2   11.30    4.80
  -2  -6  -2   17.10    4.60
   2  -6   2   12.90    3.40
   2   6   3   11.40    4.70
   2   6   3   23.10    3.20
   2   6   3   22.10    5.50
  -2   6  -3   27.70    4.30
  -2   6  -3   34.00    4.30
  -2  -6  -3   23.90    2.20
  -2  -6  -3   22.70    2.20
   2  -6   3   19.80    4.50
  -2  -6  -3   23.80    2.70
  -2  -6  -3   24.40    3.20
   2  -6   3   23.20    4.30
   2  -6   3   22.30    4.00
  -2  -6  -3   24.40    5.10
   2   6   4   -0.60    3.10
   2   6   4    2.60    4.80
   2   6   4    3.50    4.60
  -2   6  -4   -0.90    4.10
  -2   6  -4    7.20    4.00
  -2  -6  -4    2.50    2.00
  -2  -6  -4    0.90    2.30
  -2  -6  -4   -3.90    4.80
   2  -6   4    1.60    3.70
  -2  -6  -4    1.40    2.10
  -2  -6  -4    0.40    4.50
   2  -6   4    3.90    4.70
  -2  -6  -4    1.00    2.60
   2  -6   4    7.40    3.70
   2   6   5   53.79    6.90
   2   6   5   44.70    6.40
  -2   6  -5   54.29    6.10
  -2   6  -5   44.10    6.00
  -2   6  -5   56.09    6.40
  -2  -6  -5   39.10    4.00
  -2  -6  -5   42.30    3.90
  -2  -6  -5   43.40    6.30
  -2  -6  -5   53.49    7.70
   2  -6   5   45.50    5.80
   2  -6   5   44.50    6.30
   2  -6   5   44.50    5.40
  -2  -6  -5   49.40    3.90
   2  -6   5   52.69    6.50
   2   6   6   40.60    6.90
   2   6   6   50.19    6.30
  -2   6  -6   58.99    6.70
  -2  -6  -6   40.90    6.90
   2  -6   6   41.90    6.40
   2  -6   6   54.89    6.10
  -2  -6  -6   50.59    4.60
   2  -6   6   41.50    6.10
   2  -6   6   49.30    7.30
  -2  -6  -6   56.49    4.60
  -2  -6  -6   48.70    4.40
   2   6   7  143.69   12.40
  -2   6  -7  154.38   11.30
   2  -6   7  142.99   11.20
  -2  -6  -7  132.99    8.80
  -2  -6  -7  129.79   10.30
  -2  -6  -7  132.29   12.70
   2  -6   7  151.78   12.00
  -2  -6  -7  132.19    9.10
   2  -6   7  136.49   11.60
   2   6   8   40.20    8.60
  -2   6  -8   54.79    8.20
   2   6   8   46.10    9.00
   2   6   8   53.69    5.00
  -2  -6  -8   54.29    5.10
   2  -6   8   52.59    8.50
  -2  -6  -8   50.69    8.40
   2  -6   8   54.99    7.40
   2  -6   8   58.69    8.20
  -2  -6  -8   50.09    6.10
   2   6   9  220.28   12.60
   2   6   9  235.08   14.50
  -2  -6  -9  234.68   13.30
   2  -6   9  267.07   20.70
   2  -6   9  239.78   16.30
  -2  -6  -9  219.68   13.00
  -2  -6  -9  210.48   17.50
   2  -6   9  239.18   16.50
   2   6  10  233.38   13.80
  -2  -6 -10  246.68   14.70
   2  -6  10  259.67   16.40
  -2  -6 -10  247.48   18.90
   2  -6  10  261.27   17.90
  -2  -6 -10  237.68   14.50
   2  -6  10  272.37   18.00
   2   6  11   54.89    6.80
   2  -6  11   63.79   10.70
   2  -6  11   64.29    9.60
  -2  -6 -11   54.59   10.50
  -2  -6 -11   52.49    7.10
   2  -6  11   50.49   10.10
   2   6  12   31.80   10.90
   2  -6  12   26.30    9.90
  -2  -6 -12   21.00    7.40
  -2  -6 -12   31.40   11.20
   2  -6  12   22.30   10.20
   2  -6  12   30.90   11.50
   2   6  13   37.80    8.30
   2  -6  13   58.39   14.20
  -2  -6 -13   11.20   11.50
   2  -6  13   49.80   12.20
   2  -6  13   29.20   12.90
  -2   7  13   36.90    9.70
   2   7 -13   42.10   15.10
   2  -7 -13   13.80   10.90
  -2  -7  13   10.20   11.90
   2   7 -12   -2.20   10.70
   2   7 -12   -7.90    8.30
  -2   7  12   -8.30    7.70
   2  -7 -12    6.30   11.80
  -2  -7  12    3.70   10.10
   2   7 -11    3.10    7.90
  -2   7  11   13.10    7.30
   2   7 -11    4.70    9.10
  -2  -7  11   10.10    8.80
   2  -7 -11   18.50    8.90
   2  -7 -11   15.80    7.80
   2   7 -10  238.08   17.20
  -2   7  10  214.38   14.70
   2   7 -10  227.38   16.10
   2  -7 -10  201.08   15.10
   2  -7 -10  191.38   17.90
   2  -7 -10  216.18   17.30
  -2  -7  10  222.68   16.50
  -2  -7  10  191.68   14.10
  -2   7   9    4.30    5.70
   2   7  -9    6.10    6.30
   2   7  -9   12.60   12.50
  -2  -7   9   -1.40    6.10
   2  -7  -9    4.40    5.80
   2  -7  -9   -1.50    6.70
  -2  -7   9   -4.00    6.80
   2  -7  -9   -4.00    7.40
   2   7  -8  876.61   40.60
   2   7  -8  898.81   40.80
  -2   7   8  822.42   40.70
  -2   7   8  827.92   39.80
   2  -7  -8  853.31   39.70
  -2  -7   8  888.71   40.50
  -2  -7   8  861.41   41.00
   2  -7  -8  879.41   41.10
  -2  -7   8  914.21   40.00
   2   7  -7  138.89   10.70
  -2   7   7  129.29   11.50
   2   7  -7  138.09   11.10
  -2   7   7  122.09    9.90
   2  -7  -7  104.19    9.70
   2  -7  -7  122.49   10.90
  -2  -7   7  122.19    9.20
   2  -7  -7  106.59    8.30
  -2  -7   7  104.99   13.80
  -2  -7   7  128.59   11.20
   2   7  -6  557.54   25.40
  -2   7   6  503.25   25.40
   2   7  -6  518.25   25.00
   2   7  -6  535.35   25.60
  -2  -7   6  509.85   25.60
   2  -7  -6  480.65   25.90
   2  -7  -6  494.85   24.90
   2  -7  -6  527.45   25.20
   2  -7  -6  500.35   25.80
  -2  -7   6  542.55   24.60
  -2  -7   6  544.25   25.50
   2   7  -5   64.79    6.50
   2   7  -5   52.39    6.60
  -2   7   5   70.69    7.30
   2   7  -5   61.49    6.50
  -2  -7   5   62.59    6.60
   2  -7  -5   75.89    5.80
  -2  -7   5   66.59    8.70
  -2  -7   5   61.69    6.50
   2  -7  -5   55.59    6.70
   2  -7  -5   75.19    7.90
   2  -7  -5   64.39    6.50
   2   7  -4  141.69    8.80
  -2   7   4  101.09    9.90
   2   7  -4  126.89    9.70
   2   7  -4  122.39    9.20
   2   7  -4  137.39    9.40
  -2   7   4  121.09    6.20
  -2  -7   4  129.09    9.60
   2  -7  -4  121.29    9.70
  -2  -7   4  132.69   10.10
  -2  -7   4  143.49    8.10
   2  -7  -4  124.79   10.20
   2  -7  -4  126.49    8.20
   2  -7  -4  134.59    9.60
   2   7  -3   -1.50    3.70
   2   7  -3   -0.70    3.60
   2   7  -3    1.50    3.10
   2   7  -3   -6.40    4.20
  -2   7   3   -2.40    1.90
  -2   7   3    2.30    4.10
  -2   7   3    0.10    2.00
  -2  -7   3    3.70    2.70
  -2  -7   3    9.50    5.10
   2  -7  -3    3.90    4.50
  -2  -7   3    0.10    7.20
   2  -7  -3    4.20    3.20
   2  -7  -3    5.40    4.30
   2  -7  -3    5.10    4.50
  -2   7   2   12.30    3.30
  -2   7   2   12.50    2.60
   2   7  -2   10.50    2.90
  -2   7   2   13.50    4.00
  -2   7   2   13.10    3.00
   2   7  -2    8.60    3.70
   2   7  -2   16.40    3.90
   2   7  -2   11.70    4.60
  -2  -7   2   14.70    5.10
   2  -7  -2   11.60    4.40
  -2  -7   2    8.90    4.40
  -2  -7   2   18.00    4.00
   2  -7  -2   13.60    4.20
  -2  -7   2   14.20    2.60
   2  -7  -2   11.10    3.30
   2   7  -1   -2.80    4.30
   2   7  -1   -1.50    2.20
  -2   7   1    5.70    3.10
  -2   7   1   -2.00    3.70
  -2   7   1   -0.20    2.30
   2   7  -1    5.90    3.60
  -2   7   1    0.40    2.70
  -2  -7   1    3.30    2.00
   2  -7  -1   -3.80    3.70
  -2  -7   1    2.70    3.30
   2  -7  -1    0.50    3.00
  -2   7   0  272.97   13.70
   2   7   0  275.77   13.50
   2   7   0  263.17   12.10
  -2   7   0  257.07   13.20
  -2   7   0  261.77   13.20
   2   7   0  275.97   14.60
  -2  -7   0  271.47   14.60
   2  -7   0  272.27   13.70
  -2  -7   0  283.67   13.40
   2  -7   0  266.47   13.30
  -2  -7   0  244.98   12.00
  -2  -7   0  261.97   14.80
   2   7   1  130.09    9.60
  -2   7  -1  140.99   11.30
  -2   7  -1  121.19    8.50
  -2   7  -1  129.39    8.30
   2   7   1  120.39    7.90
   2  -7   1  126.59    8.60
   2  -7   1  129.29    8.00
  -2  -7  -1  113.19    7.90
  -2  -7  -1  130.39    9.70
  -2  -7  -1  118.19   10.50
  -2  -7  -1  123.69    7.50
   2   7   2   99.59    8.00
   2   7   2   81.69    6.50
  -2   7  -2   95.69    6.90
  -2   7  -2   87.29    7.30
  -2   7  -2   95.19    6.60
  -2  -7  -2   80.99    7.40
   2  -7   2   63.09    6.90
  -2  -7  -2   80.99    6.60
   2  -7   2   89.59    7.20
   2  -7   2   90.49    7.60
  -2  -7  -2   97.19    7.90
   2  -7   2   91.49    7.20
   2   7   3    2.40    4.90
  -2   7  -3   15.80    4.50
  -2   7  -3    5.30    4.50
  -2   7  -3   18.00    4.60
   2  -7   3   17.40    5.30
  -2  -7  -3   13.60    2.00
   2  -7   3    7.50    4.10
  -2  -7  -3   14.80    2.90
  -2  -7  -3   13.70    5.00
  -2  -7  -3    4.80    2.90
  -2  -7  -3   12.20    5.60
  -2   7  -4   34.50    5.20
   2   7   4   23.80    5.00
  -2   7  -4   30.10    5.70
   2   7   4   22.30    6.10
  -2  -7  -4   23.60    2.90
  -2  -7  -4   27.90    2.90
   2  -7   4   20.00    4.60
   2  -7   4   17.40    6.00
  -2  -7  -4   29.10    3.20
   2  -7   4   25.00    5.90
  -2  -7  -4   30.40    5.80
  -2  -7  -4   21.60    3.40
   2  -7   4   21.50    5.10
  -2   7  -5   19.20    5.30
   2   7   5   12.90    6.00
   2   7   5   14.10    3.90
  -2  -7  -5   15.20    3.10
  -2  -7  -5   10.70    5.60
   2  -7   5   16.00    6.50
   2  -7   5   10.10    5.70
   2  -7   5   20.20    4.90
  -2  -7  -5   13.60    3.40
  -2  -7  -5   16.70    3.10
  -2  -7  -5   16.50    2.80
   2  -7   5   16.20    5.00
   2   7   6  319.37   19.40
  -2   7  -6  394.26   18.70
   2   7   6  341.77   16.90
   2  -7   6  368.16   19.50
  -2  -7  -6  357.26   20.00
   2  -7   6  362.36   18.90
  -2  -7  -6  341.07   16.60
  -2  -7  -6  332.07   16.60
   2  -7   6  349.87   18.10
  -2  -7  -6  342.87   16.00
   2   7   7   -2.70    6.80
  -2   7  -7    2.40    6.20
   2   7   7    2.60    4.00
  -2  -7  -7    1.10    3.40
  -2  -7  -7    7.30    6.70
   2  -7   7    9.20    5.90
  -2  -7  -7    1.60    4.20
   2  -7   7    5.90    6.50
  -2  -7  -7    5.50    3.30
   2  -7   7    3.80    6.10
   2   7   8   74.09    6.60
  -2   7  -8   63.99    8.50
   2   7   8   56.79    9.20
   2  -7   8   51.09    8.90
  -2  -7  -8   51.69   10.40
  -2  -7  -8   63.69    9.00
   2  -7   8   84.99    9.50
   2  -7   8   62.29    8.50
  -2  -7  -8   67.99    5.90
   2   7   9   89.49   11.30
  -2   7  -9   62.49    9.30
   2   7   9   73.19    7.10
  -2  -7  -9   81.69    6.40
   2  -7   9   84.09   10.90
  -2  -7  -9   76.99   10.40
   2  -7   9   60.19   10.20
  -2  -7  -9   78.69    8.30
   2   7  10  124.69   13.40
   2   7  10  128.99   11.10
  -2   7 -10  201.88   14.40
   2  -7  10  156.98   13.90
  -2  -7 -10  156.38   11.00
   2  -7  10  151.68   14.10
   2  -7  10  142.19   12.60
  -2  -7 -10  127.29   13.10
   2   7  11  121.39    8.80
   2   7  11  117.29   11.50
  -2   7 -11  116.99   12.80
   2  -7  11  141.49   12.50
  -2  -7 -11  100.79   13.10
   2  -7  11  117.79   13.50
   2  -7  11  104.79   12.50
  -2   7 -12   88.99   13.00
   2   7  12  106.79    9.20
   2  -7  12  124.19   12.50
  -2  -7 -12   96.19   14.00
   2  -7  12  130.09   14.50
  -2   7 -13   42.80   19.40
  -2  -7 -13    4.10   12.20
   2  -7  13   35.80   13.20
   2  -7  13   47.10   11.60
   2   8 -13   -5.40   12.40
  -2   8  13    0.90    9.60
   2   8 -13   -1.80   10.30
  -2  -8  13  -12.30   11.90
   2  -8 -13    0.20   11.80
   2  -8 -13    1.00   11.00
  -2   8  12   78.69   10.30
   2   8 -12   55.79   12.50
   2   8 -12  103.89   12.60
   2  -8 -12   60.09   11.80
  -2  -8  12   66.89   12.00
   2  -8 -12   76.59   10.90
   2   8 -11   26.10    8.90
  -2   8  11   19.20    7.70
   2   8 -11   10.30   10.50
   2  -8 -11   41.70    9.10
  -2  -8  11   18.60   10.50
   2  -8 -11   23.00   10.20
   2   8 -10   26.90    8.10
   2   8 -10   37.00   10.20
  -2   8  10   28.10    7.20
  -2  -8  10   22.40    8.70
   2  -8 -10   15.60    8.70
   2  -8 -10   32.50    8.00
  -2   8   9   78.59   10.60
  -2   8   9   53.59    7.80
   2   8  -9   77.09   10.30
   2   8  -9   56.59    9.60
   2  -8  -9   62.69    7.90
   2  -8  -9   72.29    9.50
  -2  -8   9   98.09   11.00
   2  -8  -9   57.99    9.50
  -2  -8   9   67.79    8.40
   2   8  -8    7.70    6.40
   2   8  -8   15.50    7.60
  -2   8   8   -6.70    7.30
  -2  -8   8    0.50    7.80
   2  -8  -8    7.80    7.70
   2  -8  -8    0.40    6.90
   2  -8  -8   14.30    5.90
  -2  -8   8    5.50    8.50
  -2  -8   8    5.90    5.70
   2   8  -7   46.40    7.90
  -2   8   7   37.60    7.50
   2   8  -7   52.59    7.80
   2  -8  -7   43.30    8.00
   2  -8  -7   35.50    5.80
  -2  -8   7   49.50    8.30
  -2  -8   7   33.20    7.00
   2  -8  -7   41.90    8.20
  -2  -8   7   33.70    6.30
   2   8  -6   54.79    7.40
   2   8  -6   50.99    7.60
   2   8  -6   41.80    6.40
  -2   8   6   49.00    7.80
   2  -8  -6   37.70    6.90
   2  -8  -6   46.60    7.20
  -2  -8   6   42.80    7.20
  -2  -8   6   54.79    7.30
   2  -8  -6   38.00    5.50
  -2  -8   6   55.29    6.30
  -2   8   5  144.09   11.40
   2   8  -5  151.18   11.10
   2   8  -5  141.49   10.90
   2   8  -5  143.79   11.30
   2  -8  -5  140.79   12.10
  -2  -8   5  145.19   11.70
  -2  -8   5  158.28    9.90
   2  -8  -5  144.29   11.40
   2  -8  -5  132.09    9.70
   2  -8  -5  172.68   12.70
  -2  -8   5  155.38   12.30
  -2   8   4   24.30    2.70
  -2   8   4   30.70    2.70
   2   8  -4   26.30    6.30
   2   8  -4   21.10    4.90
  -2   8   4   17.80    5.30
   2   8  -4   34.50    5.60
   2  -8  -4   25.20    4.40
  -2  -8   4   24.50    4.20
   2  -8  -4   33.20    6.50
   2  -8  -4   29.40    6.70
   2  -8  -4   29.30    5.70
  -2  -8   4   22.40    5.50
  -2   8   3  512.45   24.20
   2   8  -3  572.54   25.90
   2   8  -3  571.34   25.00
  -2   8   3  524.25   24.20
   2   8  -3  549.15   26.30
  -2   8   3  553.34   25.80
   2  -8  -3  515.15   24.80
   2  -8  -3  516.85   26.70
  -2  -8   3  572.84   24.70
   2  -8  -3  519.95   25.90
  -2  -8   3  588.54   26.10
   2   8  -2   59.39    5.90
  -2   8   2   58.49    4.60
  -2   8   2   52.49    5.20
   2   8  -2   50.49    6.60
  -2   8   2   63.79    6.40
  -2   8   2   59.09    4.30
   2   8  -2   43.10    4.50
   2  -8  -2   49.99    6.20
  -2  -8   2   57.49    7.20
   2  -8  -2   53.79    4.90
  -2  -8   2   66.99    6.50
   2  -8  -2   58.69    6.60
  -2  -8   2   55.59    4.30
   2  -8  -2   52.69    6.50
  -2  -8   2   56.29   10.00
  -2   8   1   25.40    4.80
  -2   8   1   22.20    4.30
   2   8  -1   17.80    3.60
  -2   8   1   23.50    4.20
   2   8  -1   25.20    4.60
  -2   8   1   22.70    4.40
   2   8  -1   23.30    5.70
   2  -8  -1   22.30    5.40
  -2  -8   1   20.10    4.40
  -2  -8   1   22.10    2.80
  -2  -8   1   24.20    6.00
  -2  -8   1   14.10    4.70
   2  -8  -1   27.20    4.10
   2   8   0   82.79    5.40
  -2   8   0   88.99    7.00
   2   8   0   88.39    7.70
  -2   8   0   93.09    6.50
  -2   8   0  101.39    7.40
   2   8   0   99.39    8.40
  -2   8   0   90.69    7.40
  -2  -8   0   85.49    7.30
   2  -8   0   76.89    7.10
  -2  -8   0   94.79    5.20
  -2  -8   0   82.59    7.70
   2  -8   0   93.59    7.20
  -2  -8   0   95.19    8.20
  -2   8  -1   15.40    4.60
   2   8   1   19.00    3.80
  -2   8  -1   19.80    4.40
   2   8   1   15.90    5.40
  -2   8  -1    8.20    4.30
  -2  -8  -1   14.70    1.90
  -2  -8  -1   19.50    3.90
   2  -8   1   10.00    5.20
  -2  -8  -1   25.50    6.20
  -2  -8  -1   14.60    5.30
   2  -8   1   22.50    4.20
   2   8   2    6.50    3.50
  -2   8  -2    5.70    4.50
   2   8   2   -0.20    5.60
  -2  -8  -2    2.40    7.00
  -2  -8  -2    6.50    4.80
   2  -8   2   -2.50    4.80
  -2  -8  -2   -0.20    3.30
   2  -8   2    3.60    6.90
  -2   8  -3  256.87   14.40
   2   8   3  259.07   13.80
   2   8   3  245.88   15.30
  -2   8  -3  268.47   14.30
  -2  -8  -3  244.28   15.60
  -2  -8  -3  249.48   12.70
  -2  -8  -3  249.48   12.90
  -2  -8  -3  251.97   11.70
   2  -8   3  263.77   13.80
   2   8   4  140.99   10.90
   2   8   4  123.59    9.70
  -2   8  -4  128.49    9.50
  -2   8  -4  140.79   10.10
  -2  -8  -4  129.39   11.80
   2  -8   4  135.09   11.20
   2  -8   4  128.79   10.10
  -2  -8  -4  121.09    8.40
  -2  -8  -4  133.39    7.20
  -2  -8  -4  130.59    7.10
   2   8   5  114.29    8.20
   2   8   5  102.29   10.00
  -2   8  -5  116.29   10.00
  -2  -8  -5  118.89    7.80
  -2  -8  -5  112.99    7.10
  -2  -8  -5  107.89    7.00
  -2  -8  -5  109.59    7.00
  -2  -8  -5   97.39    9.70
   2  -8   5  129.09    9.60
   2  -8   5  131.99   11.70
   2  -8   5  114.49    9.00
   2   8   6   76.69    9.70
  -2   8  -6   71.09    8.00
   2   8   6   92.59    7.80
  -2  -8  -6   66.89    5.50
  -2  -8  -6   66.89    5.50
   2  -8   6   60.49    7.70
  -2  -8  -6   75.59    9.10
  -2  -8  -6   66.39    5.60
  -2  -8  -6   67.69    5.40
   2  -8   6   70.39    9.10
   2  -8   6   65.59    7.60
  -2   8  -7   56.79    8.00
   2   8   7   55.39    9.10
   2  -8   7   59.49    7.80
  -2  -8  -7   31.30    5.10
  -2  -8  -7   47.60    5.40
   2  -8   7   36.30    8.10
   2  -8   7   47.40    7.80
  -2  -8  -7   39.20    8.00
  -2  -8  -7   49.30    4.40
   2   8   8   81.49   10.90
  -2   8  -8   88.99    9.90
  -2  -8  -8   72.39    6.80
   2  -8   8   47.20    9.20
   2  -8   8   65.99   14.80
   2  -8   8   71.09   12.20
  -2  -8  -8   72.09   11.30
   2   8   9   28.90   10.10
  -2   8  -9   44.30    9.40
   2   8   9   31.70    8.60
   2  -8   9   39.80    8.90
   2  -8   9   45.90    9.50
  -2  -8  -9   38.50    5.60
  -2  -8  -9   32.90    7.20
  -2  -8  -9   33.70    9.30
   2  -8   9   28.50    9.20
  -2   8 -10   -4.70    9.40
   2   8  10   -2.30    9.90
   2   8  10    0.30    6.40
   2  -8  10   25.70    9.50
   2  -8  10    7.70    9.40
  -2  -8 -10    7.20    4.80
  -2  -8 -10    2.20   10.30
  -2   8 -11    3.70   10.00
  -2  -8 -11   -1.30   10.60
  -2  -8 -11    4.20    5.10
   2  -8  11   -8.20    9.00
   2  -8  11   -4.80   10.30
  -2   8 -12   -0.60   12.00
  -2  -8 -12   -4.90   11.50
   2   9 -12   30.80   16.90
   2  -9 -12   10.60   11.90
  -2  -9  12   21.20   12.90
   2  -9 -12    3.20    9.90
   2   9 -11   18.60   10.00
   2   9 -11   14.00   10.80
  -2  -9  11    8.10    9.90
   2  -9 -11    5.20    9.50
   2  -9 -11   15.80   11.00
   2   9 -10   17.40    9.40
   2   9 -10    8.50    8.70
   2  -9 -10    7.10    7.60
  -2  -9  10    5.50    9.60
   2  -9 -10    1.50    9.30
   2   9  -9   59.89    9.80
  -2   9   9   39.30   10.10
   2   9  -9   63.49    9.30
   2  -9  -9   70.59   10.20
  -2  -9   9   66.69   14.50
   2  -9  -9   64.19    8.50
  -2  -9   9   55.49    9.90
  -2   9   8    7.30    8.50
   2   9  -8    0.50    7.20
   2   9  -8   -3.90    7.90
  -2  -9   8   -2.30    5.70
   2  -9  -8    3.20    6.10
   2  -9  -8   -3.80    7.90
  -2  -9   8    4.40    7.90
   2  -9  -8    9.50    7.80
   2   9  -7   69.89    8.90
  -2   9   7   62.19    9.40
   2   9  -7   95.09    9.90
   2  -9  -7   61.49    7.10
   2  -9  -7   64.39    9.30
  -2  -9   7   54.39    9.30
   2  -9  -7   59.09    8.70
  -2   9   6    8.80    7.30
   2   9  -6    4.80    6.20
   2   9  -6   15.00    7.00
  -2  -9   6   11.60    7.00
   2  -9  -6   16.30    5.20
   2  -9  -6   23.30    8.50
   2  -9  -6   12.40    7.20
  -2  -9   6   19.80    5.60
   2   9  -5   94.49    8.80
   2   9  -5   92.79    8.50
  -2   9   5   95.39    9.00
   2   9  -5  103.49   10.10
   2  -9  -5  120.19   10.20
  -2  -9   5   97.39    7.60
   2  -9  -5   95.29   15.90
  -2  -9   5  122.39   10.30
   2  -9  -5  100.79    9.00
   2   9  -4    8.40    5.40
  -2   9   4    2.20    2.80
  -2   9   4    4.20    2.60
   2   9  -4    5.70    5.80
  -2   9   4    2.50    5.60
   2   9  -4   -2.60    6.30
  -2  -9   4    0.40    5.60
   2  -9  -4    2.90   12.90
   2  -9  -4    7.00    6.30
  -2  -9   4   -2.90    3.90
   2  -9  -4    1.20    4.10
  -2   9   3   32.50    6.10
   2   9  -3   37.20    5.20
  -2   9   3   36.90    4.20
   2   9  -3   37.50    7.40
   2   9  -3   33.20    6.40
   2  -9  -3   43.70    5.00
  -2  -9   3   40.10    6.60
   2  -9  -3   42.30    6.90
   2  -9  -3   35.90    6.80
  -2  -9   3   41.70    6.70
   2  -9  -3   42.70    7.40
  -2  -9   3   47.10    4.60
  -2   9   2  108.99    9.00
  -2   9   2  104.79    8.00
   2   9  -2  120.09   10.20
   2   9  -2  118.79    9.60
  -2   9   2  108.69    9.80
  -2   9   2  114.69    7.90
  -2  -9   2  125.99    9.90
  -2  -9   2  128.69   10.90
   2  -9  -2  103.69    9.30
  -2  -9   2  126.59    7.40
   2  -9  -2   96.29    8.80
   2  -9  -2   99.89    8.30
   2  -9  -2  128.99    9.70
  -2   9   1  135.19   10.40
  -2   9   1  123.59    9.50
   2   9  -1  143.69   10.20
  -2   9   1  124.29    8.90
   2   9  -1  139.59   11.60
   2   9  -1  123.99    7.90
  -2   9   1  134.59    8.60
  -2  -9   1  152.78   11.50
   2  -9  -1  116.99   10.80
   2  -9  -1  129.09    9.10
  -2  -9   1  135.89    7.50
   2   9   0  389.46   18.00
   2   9   0  412.36   19.70
  -2   9   0  388.16   20.00
   2   9   0  394.96   20.90
  -2   9   0  387.66   19.50
  -2   9   0  413.36   19.20
   2  -9   0  381.96   20.30
   2  -9   0  408.16   19.20
  -2  -9   0  396.26   19.50
  -2  -9   0  373.76   17.80
  -2  -9   0  418.96   21.00
  -2   9  -1  116.79    9.80
  -2   9  -1  131.19    9.20
   2   9   1  132.59    9.30
  -2   9  -1  120.39    9.50
   2   9   1  136.39   11.50
   2  -9   1  114.49    9.30
  -2  -9  -1  150.98   11.70
  -2  -9  -1  124.59    8.90
  -2  -9  -1  111.99    6.30
  -2   9  -2  128.49   10.60
   2   9   2  135.09    9.30
  -2   9  -2  130.99   10.00
  -2   9  -2  140.69   10.50
   2   9   2  141.09   11.90
   2  -9   2  146.69    9.70
  -2  -9  -2  148.29   12.10
   2  -9   2  148.59   11.20
  -2  -9  -2  112.99    7.20
  -2  -9  -2  130.89    8.90
  -2  -9  -2  132.39    9.30
   2   9   3  320.47   16.60
   2   9   3  337.37   19.00
  -2   9  -3  339.87   17.90
  -2   9  -3  324.87   17.90
   2  -9   3  356.76   18.80
  -2  -9  -3  318.97   14.90
  -2  -9  -3  331.17   16.40
   2  -9   3  342.27   17.20
  -2  -9  -3  322.27   19.10
   2   9   4  504.05   25.30
   2   9   4  493.45   23.60
  -2   9  -4  524.65   24.80
  -2  -9  -4  486.15   22.10
  -2  -9  -4  481.15   23.10
   2  -9   4  555.44   24.40
  -2  -9  -4  455.25   22.10
   2  -9   4  518.85   25.90
  -2  -9  -4  501.25   23.00
  -2  -9  -4  495.95   26.30
  -2   9  -5  111.19    9.70
   2   9   5  126.09   11.10
   2   9   5   95.59    7.10
  -2  -9  -5   90.09    7.80
  -2  -9  -5   98.39    9.80
   2  -9   5   89.19    8.60
  -2  -9  -5   97.09    6.60
  -2  -9  -5   91.59    6.70
   2  -9   5  103.19   10.40
  -2   9  -6   86.59    9.00
   2   9   6  113.99   10.90
  -2  -9  -6  108.69   11.20
  -2  -9  -6   99.79    8.50
  -2  -9  -6   93.89    7.50
   2  -9   6   92.69   10.10
   2  -9   6   95.49    9.10
  -2  -9  -6  100.19    7.50
   2   9   7    8.30    8.30
  -2   9  -7   -0.60    6.70
  -2  -9  -7   -0.90    4.40
  -2  -9  -7    7.40    3.60
  -2  -9  -7    8.70    4.50
  -2  -9  -7    3.80    4.50
  -2  -9  -7    3.20    8.50
   2  -9   7    4.00    7.80
   2  -9   7    8.00    7.40
   2   9   8  100.89   12.50
   2   9   8   96.09    7.80
   2  -9   8  151.58   11.80
   2  -9   8   84.49   11.30
  -2  -9  -8  114.69    9.50
  -2  -9  -8  110.29   12.40
  -2  -9  -8  101.59    8.30
  -2  -9  -8  111.09    7.90
  -2  -9  -8  121.19    7.40
   2   9   9    0.10    5.30
  -2   9  -9   -0.20    8.80
   2   9   9    5.50   10.50
  -2  -9  -9    7.50   10.10
   2  -9   9    4.60    9.30
   2  -9   9   13.20    8.80
  -2  -9  -9    1.10    6.80
  -2  -9  -9    3.30    6.50
  -2  -9  -9    6.50    3.60
   2   9  10    5.70   10.40
   2   9  10    3.10    6.60
  -2   9 -10  -12.40    9.90
  -2  -9 -10   -0.50    7.30
  -2  -9 -10   -4.30   10.00
   2  -9  10    5.70    9.60
   2  -9  10   -2.10   10.50
  -2   9 -11   -4.00    9.90
  -2   9 -11  -12.60   11.10
  -2  -9 -11    5.10    8.40
   2  -9  11    5.10   17.30
   2  -9  11   -7.90   10.00
  -2  -9 -11   -7.70   12.20
   2  10 -11    4.80   12.00
   2  10 -11   -4.80   10.70
   2 -10 -11  -10.70   11.30
   2  10 -10  -15.80    9.10
  -2  10  10   -2.20   11.00
   2  10 -10    6.70   10.60
   2 -10 -10    3.00   10.10
   2 -10 -10    4.10    8.30
  -2 -10  10   14.70   10.60
  -2  10   9    9.60   10.10
   2  10  -9   -3.80    9.60
   2  10  -9   -1.80    8.40
   2 -10  -9  -10.20    9.30
  -2 -10   9    4.20    7.90
   2 -10  -9    6.70    7.30
  -2 -10   9   -1.50    8.80
  -2  10   8   52.49   10.50
   2  10  -8   89.29   11.10
   2  10  -8   64.29   10.20
  -2 -10   8   77.19   11.20
   2 -10  -8   70.99   10.30
   2 -10  -8   69.29   11.10
   2 -10  -8   56.09    8.00
  -2 -10   8   71.69    8.50
   2  10  -7   14.40    8.80
   2  10  -7   14.80    7.50
  -2  10   7   13.00    8.20
  -2 -10   7   12.60    8.30
   2 -10  -7   12.30    8.60
   2 -10  -7   20.00   11.20
  -2 -10   7   12.70    6.20
   2 -10  -7   20.30    6.20
   2  10  -6   -1.80    7.40
  -2  10   6   -3.80    7.30
   2  10  -6    9.80   13.00
   2 -10  -6    4.00    8.00
   2 -10  -6    1.00    7.70
  -2 -10   6   -5.30    7.30
   2 -10  -6   -3.30    5.30
  -2 -10   6   -4.10    5.50
   2  10  -5   30.20    7.70
  -2  10   5   38.30    8.00
   2  10  -5   30.70    8.00
   2  10  -5   34.10    7.70
   2 -10  -5   28.10    5.60
   2 -10  -5   23.70    7.90
  -2 -10   5   30.30    5.60
   2 -10  -5   15.70    7.70
  -2 -10   5   29.00    8.30
  -2  10   4   73.59    8.60
  -2  10   4   78.19    5.40
   2  10  -4   92.99   12.70
  -2  10   4   80.59    6.80
   2  10  -4   84.29    9.90
   2  10  -4   86.09    8.70
  -2 -10   4   86.49    6.80
   2 -10  -4   69.79    9.50
   2 -10  -4   78.79    9.10
  -2 -10   4   72.99    8.70
   2 -10  -4   71.19    8.90
   2  10  -3  138.09   10.10
  -2  10   3  108.59    9.70
   2  10  -3  130.29   10.00
  -2  10   3  113.89    8.50
   2  10  -3  143.79   11.30
  -2 -10   3  120.89   10.10
   2 -10  -3   97.49    9.90
  -2 -10   3  120.19    8.60
  -2 -10   3  131.19   11.50
   2 -10  -3  112.79   10.90
   2 -10  -3  121.99    9.10
   2  10  -2  114.09    9.30
   2  10  -2   96.79    9.90
  -2  10   2   88.79    7.50
  -2  10   2   98.49    9.00
   2  10  -2   90.19    6.70
  -2 -10   2   92.19    9.50
   2 -10  -2   97.99    7.40
   2 -10  -2   96.89    9.60
  -2 -10   2  106.39    8.90
  -2 -10   2   94.69    7.30
   2 -10  -2   87.89    9.50
  -2  10   1   88.49    8.60
  -2  10   1   80.39    6.50
  -2  10   1   70.89    7.00
   2  10  -1   75.39    7.40
   2  10  -1   74.39    8.80
   2  10  -1   67.89    5.60
   2 -10  -1   86.49    7.20
  -2 -10   1   95.19    7.90
  -2 -10   1   86.59    9.00
  -2 -10   1   75.89    5.40
   2  10   0   -3.90    4.90
  -2  10   0   -4.60    5.50
  -2  10   0    2.50    4.40
   2  10   0  -10.90    6.70
  -2  10   0   -6.70    5.70
   2 -10   0   -8.20    4.30
  -2 -10   0    4.60    2.70
  -2 -10   0    0.20    6.40
  -2 -10   0    0.70    4.90
  -2  10  -1  196.88   13.90
   2  10   1  209.58   14.90
  -2  10  -1  206.28   13.30
   2  10   1  215.78   12.90
  -2  10  -1  218.18   12.90
   2 -10   1  212.38   12.50
  -2 -10  -1  221.08   15.30
  -2 -10  -1  218.98   12.70
  -2 -10  -1  193.88    9.90
   2  10   2  308.17   18.80
  -2  10  -2  319.07   18.10
  -2  10  -2  325.67   18.20
  -2  10  -2  361.76   17.90
   2  10   2  340.67   17.20
  -2 -10  -2  333.17   17.00
  -2 -10  -2  401.56   20.30
  -2 -10  -2  341.17   17.50
   2 -10   2  349.87   17.50
  -2 -10  -2  272.17   15.60
   2  10   3  362.36   21.70
  -2  10  -3  409.86   25.10
  -2  10  -3  412.06   20.90
   2  10   3  389.66   19.40
  -2 -10  -3  368.26   18.90
   2 -10   3  415.16   21.90
   2 -10   3  397.16   20.10
  -2 -10  -3  379.86   19.20
  -2 -10  -3  382.36   22.10
  -2  10  -4  383.26   19.80
   2  10   4  370.16   18.50
   2  10   4  355.36   20.30
  -2  10  -4  384.76   19.70
   2 -10   4  363.16   20.90
   2 -10   4  397.26   19.20
  -2 -10  -4  323.87   16.10
  -2 -10  -4  337.27   16.10
  -2 -10  -4  370.56   21.70
  -2 -10  -4  337.57   17.70
   2  10   5   40.40    5.40
  -2  10  -5   43.40    7.90
   2  10   5   35.70    9.00
  -2  10  -5   40.10    8.30
  -2 -10  -5   56.79   12.90
  -2 -10  -5   43.20    5.20
   2 -10   5   34.00   10.70
  -2 -10  -5   34.40    3.90
   2 -10   5   36.40    7.40
  -2  10  -6  404.76   21.20
  -2  10  -6  405.76   21.60
   2  10   6  384.56   22.80
   2 -10   6  387.66   22.80
  -2 -10  -6  367.66   17.90
  -2 -10  -6  360.36   23.50
   2 -10   6  388.96   21.10
  -2 -10  -6  354.36   17.80
   2  10   7   63.39   11.00
  -2  10  -7   64.49    9.40
   2  10   7   61.39    6.40
  -2 -10  -7   75.89    6.60
  -2 -10  -7   54.49   10.40
  -2 -10  -7   58.09    5.90
   2 -10   7   56.89   10.50
   2 -10   7   67.09   11.10
  -2 -10  -7   59.29    5.90
  -2  10  -8    2.20    8.80
   2  10   8    1.30    9.50
   2  10   8    7.70    5.30
  -2  10  -8   15.50    9.10
  -2 -10  -8   -2.10    5.30
   2 -10   8   16.50    8.50
  -2 -10  -8    7.80    5.90
  -2 -10  -8    6.20   10.30
   2 -10   8   -1.90    9.40
  -2  10  -9    3.70    9.60
  -2  10  -9   24.20    9.80
   2  10   9   10.40   11.40
   2  10   9    9.00    6.10
  -2 -10  -9    0.50   10.60
   2 -10   9   14.20    9.50
  -2 -10  -9   10.40    6.40
   2 -10   9   14.10   10.50
  -2  10 -10   15.90   10.80
   2  10  10    7.10   11.90
  -2  10 -10   -2.10    9.50
   2 -10  10   13.70   10.80
  -2 -10 -10    2.40    7.70
  -2 -10 -10    3.80   11.40
   2 -10  10   -6.50   11.50
  -2  10 -11  113.59   17.10
  -2  10 -11  108.39   14.80
   2  10  11   89.29   16.60
  -2 -10 -11   77.09   10.70
   2 -10  11   95.69   16.10
  -2 -10 -11   78.19   15.80
   2 -10  11  101.19   24.50
   2  11 -10   21.80   11.60
  -2  11  10   18.40   12.00
   2  11 -10    8.50   11.60
   2 -11 -10   27.00    9.40
   2 -11 -10   22.60   12.70
  -2 -11  10   19.70   22.90
   2  11  -9  140.09   14.30
  -2  11   9  114.59   14.20
   2  11  -9  108.29   13.10
   2 -11  -9   90.79   13.60
  -2 -11   9  110.99   11.30
  -2 -11   9  100.39   13.10
   2 -11  -9  107.99   10.70
   2  11  -8   36.60   11.00
   2  11  -8   19.70   10.10
  -2  11   8   20.60    9.80
   2 -11  -8   20.50    7.30
   2 -11  -8    5.30    9.90
  -2 -11   8   18.70   10.50
   2  11  -7   20.40   13.00
   2  11  -7   13.60    9.10
  -2  11   7    8.30    9.00
  -2 -11   7   17.90    6.90
  -2 -11   7   13.90    9.50
   2 -11  -7    5.60    6.60
   2 -11  -7   17.50   10.30
  -2  11   6    1.40    8.20
   2  11  -6   -1.80    8.10
   2  11  -6   -3.20    7.20
  -2 -11   6    0.10    6.00
   2 -11  -6   -0.30    8.40
   2 -11  -6    3.50    5.70
  -2 -11   6    4.70    8.10
   2  11  -5    4.50    7.00
  -2  11   5   -1.40    3.20
   2  11  -5   -5.70    8.20
  -2  11   5    3.50    7.60
   2 -11  -5    0.80    8.60
   2 -11  -5   -0.50    5.10
  -2 -11   5   10.80    8.20
  -2 -11   5   -3.70    5.40
   2  11  -4    1.40    6.90
  -2  11   4   -0.30    7.10
  -2  11   4    3.70    3.80
   2  11  -4   10.10    9.30
   2  11  -4    7.40    6.20
  -2 -11   4    0.90    7.10
  -2 -11   4    4.80    5.00
   2 -11  -4   -6.50    7.60
   2 -11  -4    5.80    5.10
  -2 -11   4    5.30    7.60
   2  11  -3  113.99    9.80
   2  11  -3   91.59   10.50
   2  11  -3   98.09    7.90
  -2  11   3   70.49    9.10
  -2 -11   3  102.89    7.20
  -2 -11   3   94.09    9.50
   2 -11  -3   87.09    7.60
  -2 -11   3   83.09    9.30
   2  11  -2   11.80    5.10
  -2  11   2    7.00    4.70
   2  11  -2   11.60    8.10
  -2  11   2    6.20    6.90
   2  11  -2    3.30   12.30
  -2 -11   2   17.00    6.70
  -2 -11   2   13.80    4.10
   2 -11  -2    9.10    5.00
  -2 -11   2    9.50    7.30
   2 -11  -2   10.40    9.10
  -2  11   1   16.10    5.00
   2  11  -1    3.50    3.80
  -2  11   1   19.60    7.70
   2  11  -1   18.70    8.40
   2  11  -1   18.70    6.20
  -2  11   1   19.70    7.30
  -2 -11   1   14.80    7.20
   2 -11  -1    9.50    5.10
   2 -11  -1   10.30    7.40
  -2 -11   1    9.40    6.40
  -2 -11   1   14.40    3.60
  -2  11   0   29.70    7.70
   2  11   0   33.70    5.20
  -2  11   0   21.10    6.50
   2  11   0   19.60    8.60
   2  11   0   23.70    6.30
  -2  11   0   29.30    5.50
   2 -11   0   30.00    5.60
  -2 -11   0   28.60    7.30
  -2 -11   0   34.60    6.60
  -2 -11   0   30.80    3.50
  -2  11  -1   -0.50    6.60
  -2  11  -1    6.90    6.80
   2  11   1    8.90    5.60
  -2  11  -1   13.60    5.70
   2  11   1   12.10    7.70
  -2 -11  -1    7.50    5.50
   2 -11   1    3.50    5.20
  -2 -11  -1    5.10    2.40
  -2 -11  -1    7.70    6.80
  -2  11  -2  186.28   12.90
   2  11   2  164.68   15.10
  -2  11  -2  175.18   13.70
   2  11   2  168.38   12.20
   2 -11   2  175.48   12.20
  -2 -11  -2  159.28   12.90
  -2 -11  -2  182.58   11.90
   2  11   3   94.59   11.10
  -2  11  -3   77.29    9.30
  -2  11  -3   85.69    8.80
   2  11   3   77.69    7.60
  -2 -11  -3   77.79   10.00
  -2 -11  -3   80.99    8.00
   2 -11   3   76.89   10.00
   2 -11   3   89.89    8.30
  -2 -11  -3   99.29    7.60
  -2  11  -4  140.49   11.90
   2  11   4  143.39   14.20
   2  11   4  149.09   12.30
  -2  11  -4  199.88   13.60
  -2 -11  -4  143.59   10.40
  -2 -11  -4  151.88    7.60
  -2 -11  -4  171.98   15.90
   2 -11   4  129.69   13.70
   2 -11   4  152.88   12.60
  -2 -11  -4  151.68   11.60
  -2  11  -5    8.70    7.90
  -2  11  -5   -1.30    7.50
   2  11   5   -9.00    8.20
   2  11   5   -4.10    5.20
  -2 -11  -5   -6.70    8.70
   2 -11   5   -6.40    6.40
   2 -11   5    0.30    8.20
  -2 -11  -5    2.30    4.40
  -2 -11  -5   -0.10    2.90
  -2 -11  -5   -4.40    5.20
   2  11   6   -3.70    8.90
  -2  11  -6   13.00    7.60
  -2 -11  -6    8.20    3.70
  -2 -11  -6    9.30    7.10
  -2 -11  -6   13.00    4.80
   2 -11   6    5.90   10.90
   2 -11   6   15.00    9.40
  -2 -11  -6    6.90    9.90
   2  11   7    2.20    5.60
   2  11   7    8.70   10.40
  -2  11  -7    1.90    8.80
  -2 -11  -7   11.70    4.70
  -2 -11  -7    8.30    3.90
  -2 -11  -7    7.00   10.40
   2 -11   7   12.40   10.40
  -2 -11  -7    8.40    4.50
   2 -11   7   20.20    8.90
   2  11   8    3.60    8.00
  -2  11  -8   -3.10    9.60
  -2  11  -8    6.00    8.80
   2  11   8    3.40   11.40
   2 -11   8   -3.30    9.10
  -2 -11  -8    0.30   10.30
  -2 -11  -8    2.20    5.50
   2 -11   8    2.40   11.30
  -2  11  -9   32.50   10.80
   2  11   9   13.10   12.00
  -2  11  -9   45.00   11.00
   2 -11   9   18.50   10.40
  -2 -11  -9   12.80   11.80
   2 -11   9   24.80   12.40
   2  11  10   -5.70   13.60
  -2  11 -10   -0.50   11.80
  -2  11 -10   19.90   11.40
   2 -11  10   14.40   12.90
  -2 -11 -10    1.40    7.80
   2 -11  10    6.60   10.50
  -2 -11 -10  -11.40   19.30
  -2  12   9  111.69   14.90
   2  12  -9  150.08   16.30
   2  12  -9  192.78   16.20
   2 -12  -9  105.19   11.60
   2 -12  -9  135.89   17.00
  -2 -12   9  136.39   21.00
  -2  12   8    2.50   11.10
   2  12  -8    2.70   11.20
   2  12  -8   11.70    9.70
   2 -12  -8   -2.30    7.80
  -2 -12   8    1.70    8.00
  -2 -12   8    8.80   11.00
   2 -12  -8   -9.70   10.90
  -2  12   7    4.00    9.70
   2  12  -7    4.90   10.60
   2  12  -7   -0.70    9.70
   2 -12  -7    3.60    6.90
   2 -12  -7    5.40   11.20
  -2 -12   7    2.20   10.80
  -2 -12   7    5.00    7.20
   2  12  -6   16.90    8.50
   2  12  -6   12.50   10.20
  -2  12   6    5.10    9.10
   2 -12  -6   11.30    6.30
   2 -12  -6   19.20   10.60
  -2 -12   6   13.40    6.90
  -2 -12   6    8.80    9.70
  -2 -12   6   15.00    8.80
   2  12  -5   14.80    8.10
  -2  12   5   14.20    4.60
   2  12  -5   23.00    9.70
  -2 -12   5   20.40    8.90
   2 -12  -5   17.10    6.10
   2 -12  -5    0.70    9.10
  -2 -12   5   18.50    6.40
  -2 -12   5   11.50    8.40
   2  12  -4    9.20    9.50
   2  12  -4    2.60    7.70
  -2  12   4   15.70    8.20
   2  12  -4    5.20    8.10
  -2  12   4    9.50    4.70
  -2 -12   4    8.70    7.90
  -2 -12   4    5.90    9.20
  -2 -12   4   12.50    5.60
   2 -12  -4    9.80    9.40
   2 -12  -4    2.40    5.50
   2  12  -3    4.40    8.60
  -2  12   3    1.20    8.20
   2  12  -3    1.90    6.90
   2  12  -3    2.90    9.10
  -2 -12   3    5.70    7.90
  -2 -12   3   12.20    7.80
   2 -12  -3    3.80    5.40
   2 -12  -3    9.70    9.00
   2  12  -2   -6.10    6.40
  -2  12   2    4.40    7.40
  -2  12   2    3.40    6.80
   2  12  -2   -3.10    8.50
   2  12  -2   -3.00    5.40
   2 -12  -2   -7.30    5.20
  -2 -12   2   -1.10    7.50
   2 -12  -2   -2.10    8.50
  -2 -12   2    1.20    7.80
  -2 -12   2    0.10    4.20
  -2  12   1    3.00    7.70
   2  12  -1   -6.30    8.90
   2  12  -1    1.40    6.80
   2  12  -1    4.60    4.50
  -2  12   1    6.50    7.00
  -2  12   1    7.20    5.30
   2 -12  -1   -2.90    8.20
  -2 -12   1   -1.30    7.30
  -2 -12   1    6.30    3.80
   2 -12  -1   -5.20    5.20
  -2 -12   1    4.30    7.20
  -2  12   0  108.29   10.50
  -2  12   0   89.79    9.50
  -2  12   0  105.59    9.00
   2  12   0   92.29   12.20
   2  12   0  100.99    7.20
   2  12   0  138.69   10.40
  -2 -12   0  107.89    7.10
  -2 -12   0  125.39   10.20
  -2 -12   0   92.99   10.80
   2 -12   0  126.19   12.50
   2 -12   0  108.69    8.60
   2  12   1   53.69    7.70
  -2  12  -1   59.19    8.00
  -2  12  -1   66.99    9.60
   2  12   1   65.19   10.40
  -2 -12  -1   81.09    8.30
  -2 -12  -1   65.79    5.10
   2 -12   1   74.79    7.60
  -2 -12  -1   74.09   10.70
   2  12   2   38.70    9.40
  -2  12  -2   34.00    8.70
   2  12   2   28.40    6.70
  -2  12  -2   27.40    7.40
  -2 -12  -2   39.60    6.80
  -2 -12  -2   42.70    9.70
  -2 -12  -2   38.50    8.40
   2 -12   2   24.10    6.60
   2 -12   2   39.50   11.60
  -2  12  -3    2.60    6.80
  -2  12  -3  -11.30    7.60
   2  12   3    1.40    8.80
   2  12   3   -0.10    6.00
   2 -12   3   -1.60    6.70
  -2 -12  -3    4.50    7.20
  -2 -12  -3   -3.30    5.70
  -2 -12  -3    5.50    9.00
   2 -12   3    8.20    8.60
  -2  12  -4   41.60    8.60
   2  12   4   37.30    9.90
  -2  12  -4   32.80    9.50
   2  12   4   25.60    9.70
  -2 -12  -4   35.10    6.30
   2 -12   4   25.60    9.40
  -2 -12  -4   36.10    7.50
   2 -12   4   30.20    7.70
  -2 -12  -4   36.20   10.20
  -2  12  -5   67.49   10.40
   2  12   5   33.20    8.20
   2  12   5   29.10   10.40
   2 -12   5   75.89   11.90
  -2 -12  -5   38.20    6.90
   2 -12   5   39.70    8.60
  -2 -12  -5   47.40   11.30
  -2 -12  -5   41.00    6.10
   2  12   6    2.70    6.30
  -2  12  -6    6.80    9.70
  -2  12  -6    2.60    8.50
   2  12   6    7.90   10.40
  -2 -12  -6    0.50    4.40
   2 -12   6    8.90   10.80
  -2 -12  -6    3.80   10.80
  -2 -12  -6   13.20    4.80
  -2 -12  -6    9.10    4.40
   2 -12   6    1.80    8.10
  -2 -12  -6    3.30   10.00
  -2  12  -7  -12.50    8.90
   2  12   7   -0.70   11.90
  -2  12  -7   11.90   10.50
   2 -12   7   -3.80    8.70
   2 -12   7   -5.70   10.40
  -2 -12  -7   -1.10   11.50
  -2 -12  -7    1.50    4.10
   2  12   8    4.50   12.20
  -2  12  -8    5.60   10.50
  -2  12  -8    6.00   10.70
  -2 -12  -8   10.20   13.10
   2 -12   8   19.70    9.90
   2 -12   8   -1.80   18.20
  -2  12  -9    2.40   11.70
  -2  12  -9   19.60   11.00
   2  12   9   19.70   14.20
   2 -12   9   13.10   14.60
   2 -12   9   19.70   11.50
  -2 -12  -9   12.70   14.20
   2  13  -8    4.50   11.10
  -2  13   8   12.40   12.50
  -2 -13   8   -2.40   10.20
   2 -13  -8    7.20   17.60
   2 -13  -8   -8.10    8.10
   2  13  -7   17.90   12.40
   2  13  -7   35.10   10.80
  -2  13   7    7.30   11.00
   2 -13  -7   11.90   11.80
  -2 -13   7   18.80   11.60
   2 -13  -7   13.90    7.70
  -2 -13   7   24.00   10.40
  -2 -13   7   17.20   10.60
   2  13  -6   10.20   11.50
   2  13  -6   -3.60   11.30
  -2  13   6    6.20   10.00
  -2 -13   6  -10.80   10.50
   2 -13  -6    0.70    6.80
   2 -13  -6   12.10   11.90
  -2 -13   6   -5.70    9.50
  -2 -13   6   -3.40    7.20
   2  13  -5   76.09   11.70
  -2  13   5   38.30   10.40
   2  13  -5   42.00   11.60
   2 -13  -5   47.90    7.50
  -2 -13   5   51.19    7.80
  -2 -13   5   37.70   11.30
  -2 -13   5   53.19   10.30
   2 -13  -5   54.59   12.80
   2  13  -4   53.89   10.30
  -2  13   4   34.50    9.70
   2  13  -4   66.59   11.90
  -2  13   4   49.30    6.40
  -2 -13   4   49.20    7.00
   2 -13  -4   56.59   12.20
   2 -13  -4   32.90    6.90
  -2 -13   4   47.40   10.10
  -2 -13   4   49.00   11.00
  -2  13   3   32.90   10.00
   2  13  -3   56.59    9.90
   2  13  -3   33.90   10.70
   2  13  -3   46.10    9.80
   2 -13  -3   35.10   10.90
   2 -13  -3   21.40    9.20
  -2 -13   3   46.70    6.20
  -2 -13   3   35.70   10.00
  -2  13   2    5.60   14.70
   2  13  -2    9.40   10.30
   2  13  -2    5.90    6.50
   2  13  -2    5.50    8.00
  -2 -13   2    5.30    8.70
  -2 -13   2    2.50    9.00
  -2 -13   2    4.70    4.80
   2 -13  -2   -2.70    9.80
   2 -13  -2    4.20    5.90
   2  13  -1   39.20   14.90
  -2  13   1    4.30    8.80
  -2  13   1   11.50    6.40
   2  13  -1    1.10    9.70
  -2  13   1   11.20   12.60
   2 -13  -1   14.80    6.40
   2 -13  -1   14.60   10.30
  -2 -13   1   13.00    8.30
  -2 -13   1   20.70    4.50
  -2 -13   1   18.90    8.80
  -2  13   0   36.70    7.50
   2  13   0   41.50    8.60
  -2  13   0   45.40    9.70
   2  13   0   23.00    9.90
   2 -13   0   36.10    6.80
  -2 -13   0   32.10    4.10
   2 -13   0   28.50   10.00
  -2 -13   0   22.50   10.10
  -2 -13   0   37.60    8.40
   2  13   1   24.60    7.40
   2  13   1   35.00   10.50
  -2  13  -1   45.40    7.70
  -2  13  -1   36.80   11.20
  -2 -13  -1   42.00    8.10
   2 -13   1   31.20    9.30
  -2 -13  -1   20.00    9.50
   2 -13   1   34.20    7.20
   2 -13   1   35.10   10.50
   2  13   2   20.70    7.40
  -2  13  -2    9.20   14.60
  -2  13  -2   16.20    7.60
   2  13   2   25.90   10.50
   2 -13   2   27.40    7.50
   2 -13   2   16.60   10.30
  -2 -13  -2   21.20    9.60
  -2 -13  -2   14.80    7.20
  -2 -13  -2   14.40   10.60
  -2  13  -3   38.20   10.30
   2  13   3   32.20    7.60
  -2  13  -3   43.10    9.50
   2  13   3   37.40   11.50
   2 -13   3   32.70    7.90
  -2 -13  -3   43.70    7.50
   2 -13   3   24.40   10.50
  -2 -13  -3   24.30    9.30
  -2 -13  -3   36.40   10.80
   2  13   4    7.30   11.10
  -2  13  -4   -1.50    9.70
  -2  13  -4    2.80    9.00
  -2 -13  -4  -10.30   10.30
   2 -13   4   -4.50    9.80
  -2 -13  -4    3.00    7.20
   2 -13   4   -1.80    7.80
  -2  13  -5   63.19   11.80
   2  13   5   57.89   12.50
  -2  13  -5   48.10   11.10
   2 -13   5   58.39    9.90
   2 -13   5   65.09   13.40
  -2 -13  -5   57.39    7.30
  -2 -13  -5   52.59   12.80
  -2  13  -6   12.70   13.90
   2  13   6   12.50   11.60
  -2  13  -6   10.50   11.00
   2 -13   6    8.20    9.30
   2 -13   6    8.90   11.20
  -2 -13  -6   13.70   12.60
  -2  13  -7   27.90   12.30
   2  13   7   17.20   15.40
  -2  13  -7   15.50   11.60
  -2 -13  -7   17.80   18.60
   2 -13   7   25.10   10.50
   2  14  -6    8.00   11.00
   2  14  -6   17.90   13.80
  -2  14   6    2.00   11.70
  -2 -14   6    8.40    8.30
   2 -14  -6   22.90   15.00
  -2 -14   6    9.30   12.40
  -2 -14   6   29.90   11.70
   2 -14  -6   15.40    8.00
   2  14  -5   12.20   22.60
  -2  14   5   18.80   11.80
   2  14  -5    0.60   11.70
  -2 -14   5   13.30   11.20
   2 -14  -5   -0.90   18.40
  -2 -14   5    1.10    7.30
   2 -14  -5    1.70    7.20
  -2 -14   5    8.40   11.70
   2  14  -4   11.50   10.40
  -2  14   4    9.40   11.20
   2  14  -4   19.50   12.30
  -2 -14   4    6.40   10.70
  -2 -14   4   11.60   11.20
  -2 -14   4   11.30    6.70
   2 -14  -4    3.80    6.90
   2 -14  -4    3.20   11.50
   2  14  -3   33.50   12.40
  -2  14   3   17.60   10.80
   2  14  -3   37.10   10.40
  -2 -14   3   39.70   11.40
   2 -14  -3   34.30    7.30
   2 -14  -3   39.70   12.20
  -2 -14   3   37.50    6.70
  -2 -14   3   37.60   11.10
  -2  14   2   48.90   11.20
   2  14  -2   39.60   11.50
   2  14  -2   32.40   10.10
  -2  14   2   49.50   12.30
  -2 -14   2   41.90   10.70
  -2 -14   2   42.30    6.30
  -2 -14   2   45.50   11.40
   2 -14  -2   35.40    7.40
   2 -14  -2   44.50   12.60
   2  14  -1    7.70   11.50
  -2  14   1    7.90    7.50
  -2  14   1    6.90   10.00
   2  14  -1   -1.00    8.60
  -2 -14   1    5.50    4.50
   2 -14  -1    8.90    6.70
   2 -14  -1    2.90   10.60
  -2 -14   1   -2.00    9.10
  -2 -14   1   11.70    9.90
  -2  14   0   72.99    9.70
   2  14   0   76.89   12.50
   2  14   0   73.59   10.10
  -2  14   0   77.79   11.90
   2 -14   0   51.29   11.20
  -2 -14   0   63.19   10.40
   2 -14   0   73.49   12.30
   2 -14   0   59.79    8.40
  -2 -14   0   71.09   12.60
   2  14   1  158.38   13.00
  -2  14  -1  197.48   16.30
   2  14   1  175.98   16.00
  -2  14  -1  170.78   15.10
  -2 -14  -1  122.99   14.30
   2 -14   1  151.18   15.30
   2 -14   1  196.68   14.60
   2 -14   1  164.28   16.20
  -2 -14  -1  181.88   13.50
  -2  14  -2   13.40   10.30
  -2  14  -2   20.10    8.60
   2  14   2   23.90   12.10
   2  14   2   20.90    8.80
   2 -14   2   29.60   11.00
  -2 -14  -2   31.20   12.00
   2 -14   2   17.20    8.20
   2 -14   2   18.20   11.80
  -2 -14  -2   20.60    8.50
   2  14   3   -2.40    8.10
   2  14   3  -13.70   11.40
  -2  14  -3   10.50   11.10
  -2  14  -3    7.90    9.70
   2 -14   3    5.20    8.30
   2 -14   3   10.10   11.40
  -2 -14  -3    1.30   11.10
  -2 -14  -3    7.30    7.80
  -2  14  -4   -2.90   10.10
  -2  14  -4    0.10   11.00
   2  14   4   -7.70   11.20
  -2 -14  -4    0.70   22.90
   2 -14   4   -7.80    8.90
   2 -14   4    6.10   11.20
  -2 -14  -4   -1.00   13.80
  -2  14  -5   24.20   12.00
  -2  14  -5   44.40   12.50
   2  14   5   30.70   13.80
   2 -14   5   20.90   10.40
  -2 -14  -5   16.70   13.40
   2 -14   5   30.50   13.60
   2  14   6   15.30   14.70
  -2  14  -6    1.70   12.00
  -2  14  -6    8.60   12.90
   2 -14   6    8.00   10.70
   2 -14   6   -9.40   13.00
  -2 -14  -6   11.20   14.40
   2  15  -3   15.20   11.80
  -2  15   3    0.20   11.80
   2  15  -3   -2.10   13.80
  -2 -15   3  -12.60   11.40
   2 -15  -3    6.10   13.50
   2 -15  -3   -3.30    7.40
   2  15  -2   24.30   11.60
  -2  15   2   39.10   12.50
   2  15  -2   58.49   14.70
   2 -15  -2   27.50    7.90
   2 -15  -2   40.40   14.30
  -2 -15   2   63.19   12.90
   2  15  -1    4.50   11.00
   2  15  -1   11.70   12.50
  -2  15   1   17.20   11.50
   2 -15  -1   -6.20   12.00
  -2 -15   1    9.70   10.40
   2 -15  -1   -2.60   11.50
   2 -15  -1    5.10    7.50
   2  15   0   37.00   13.70
  -2  15   0   30.40   11.80
   2 -15   0   42.20   15.00
   2 -15   0   28.30   12.30
   2 -15   0   37.40    8.60
  -2 -15   0   67.09   20.10
  -2 -15   0   46.60   11.40
  -2  15  -1   47.90   18.80
   2  15   1   53.59   13.50
  -2  15  -1   23.50   12.40
   2 -15   1   31.90   13.00
   2 -15   1   31.10    8.90
  -2 -15  -1   32.80   10.80
  -2 -15  -1   23.50   13.50
   2 -15   1   33.80   11.90
  -2  15  -2   17.60   12.50
  -2  15  -2    6.80   10.30
   2  15   2   27.00   14.20
  -2 -15  -2   12.50   12.90
   2 -15   2   11.60    9.00
  -2 -15  -2   13.50    9.90
   2 -15   2   21.70   12.60
   2 -15   2   23.90   12.90
  -2  15  -3   47.80   13.10
   2  15   3   62.19   25.00
  -2  15  -3   73.89   13.60
   2 -15   3   46.50   14.20
  -2 -15  -3   56.29   10.10
   2 -15   3   38.00   10.50
   2 -15   3   53.99   13.70
  -2 -15  -3   52.09   14.40
   3   0 -15   -1.20    7.60
   3   0 -15   -4.70    9.70
  -3   0  15    5.90   11.30
  -3   0  14    2.30   10.20
   3   0 -14   -0.10    6.60
   3   0 -13    3.80    8.40
  -3   0  13   -5.00    8.50
   3   0 -13   -0.80    5.80
  -3   0  13   -1.40    6.20
   3   0 -13   -2.10    5.80
  -3   0  12   87.79   10.40
   3   0 -12   81.69    8.80
   3   0 -12   78.19    7.40
   3   0 -11   -0.50    4.70
   3   0 -11   -0.40    5.90
   3   0 -11   -3.60    4.40
  -3   0  11   -2.00    4.20
  -3   0  11   12.20    6.60
   3   0 -10    3.20    4.10
  -3   0  10    2.80    3.40
   3   0 -10    2.10    4.90
  -3   0  10   -1.00    5.60
   3   0 -10   -2.60    3.90
  -3   0   9    0.40    5.10
   3   0  -9   -1.00    4.10
   3   0  -9    0.60    3.60
   3   0  -9    1.40    3.20
  -3   0   9    2.60    3.00
   3   0  -8  161.48   11.80
  -3   0   8  151.88   10.70
   3   0  -8  167.48    8.90
   3   0  -8  161.18    9.40
  -3   0   8  151.78    8.80
   3   0  -8  163.98   11.00
   3   0  -8  163.98    9.50
   3   0  -7    0.20    2.90
   3   0  -7   -1.20    4.50
  -3   0   7    2.20    4.30
  -3   0   7   -1.60    2.00
   3   0  -7   -5.80    3.90
   3   0  -7   -2.90    2.70
   3   0  -7    2.70    2.30
  -3   0   6 2093.89   91.19
   3   0  -6 2088.59   91.19
   3   0  -6 2004.40   90.09
   3   0  -6 2124.09   90.59
  -3   0   6 2145.99   90.09
   3   0  -6 2108.29   90.59
  -3   0   5    1.90    1.20
   3   0  -5    2.00    3.40
   3   0  -5    0.60    2.20
   3   0  -5    0.40    1.50
  -3   0   5    1.70    3.20
   3   0  -5   -1.00    2.10
  -3   0   4 6008.00  255.17
  -3   0   4 5703.53  254.67
   3   0  -4 5760.72  255.17
   3   0  -4 6026.70  254.77
   3   0  -4 6198.48  254.27
  -3   0   3   -1.00    2.70
  -3   0   3   -1.00    1.90
   3   0  -3   -2.50    1.70
   3   0  -3    3.00    1.90
   3   0  -1    0.40    1.50
  -3   0   1    1.30    1.40
   3   0  -1    5.60    1.60
  -3   0   1    0.30    1.80
   3   0  -1   -1.60    1.80
  -3   0   1    0.60    1.00
   3   0  -1    4.00    2.10
  -3   0   1    7.80    2.80
   3   0  -1    1.50    2.10
  -3   0   1   -1.30    2.30
   3   0   1    4.00    2.20
   3   0   1   -0.20    1.80
  -3   0  -1    0.60    1.80
  -3   0  -1    2.50    1.90
   3   0   1    4.60    2.10
  -3   0  -1    0.60    2.10
  -3   0  -2 4380.16  167.98
   3   0   2 3554.14  167.68
   3   0   2 4001.20  167.78
   3   0   2 3976.40  167.88
  -3   0  -2 4136.09  167.78
  -3   0  -2 3768.72  168.08
  -3   0  -2 3532.35  167.58
   3   0   3   -3.90    2.20
  -3   0  -3    0.00    2.10
  -3   0  -3   -0.30    2.40
   3   0   3    0.00    2.30
   3   0   3   -1.80    2.40
  -3   0  -3   -1.00    2.60
  -3   0  -4  595.74   26.10
  -3   0  -4  529.65   25.70
   3   0   4  586.44   26.20
   3   0   4  579.44   25.80
   3   0   4  571.84   26.40
   3   0   4  568.54   25.80
  -3   0  -4  612.64   26.60
  -3   0  -5   -4.50    2.90
   3   0   5   -1.50    3.30
  -3   0  -5    2.80    3.00
   3   0   5    2.60    3.40
   3   0   5   -4.20    3.10
  -3   0  -5   -4.70    3.40
   3   0   5   -2.20    2.80
  -3   0  -5    2.80    3.90
   3   0   6  262.67   14.90
  -3   0  -6  257.07   13.90
  -3   0  -6  270.37   14.60
   3   0   6  296.37   14.10
   3   0   6  293.17   14.20
  -3   0  -6  268.67   14.30
   3   0   6  283.57   14.60
  -3   0  -6  314.07   15.40
   3   0   7   -1.50    4.10
   3   0   7   -4.40    3.70
  -3   0  -7   -2.00    4.30
  -3   0  -7   -4.00    5.00
   3   0   7   -1.80    3.80
  -3   0  -7    9.20    5.00
  -3   0  -7   -4.30    4.00
   3   0   8   83.09    7.20
   3   0   8   62.79    7.50
   3   0   8  114.29    8.30
   3   0   8  105.19   12.00
  -3   0  -8   90.99    8.20
  -3   0  -8   75.89    7.10
   3   0   9    0.10    5.10
   3   0   9   -0.40    5.30
  -3   0  -9    8.60    5.90
  -3   0  -9   -5.00    5.80
   3   0   9   -2.20    6.10
   3   0  10   29.20    6.80
   3   0  10   40.50    8.40
  -3   0 -10   20.90    7.50
   3   0  10   21.10    6.40
  -3   0 -10   28.30    7.10
  -3   0 -11   -3.70    8.80
  -3   0 -11   -7.10    7.20
   3   0  11    8.50    8.50
   3   0  11   -3.50    6.40
  -3   0 -12   -9.80    8.50
   3   0  12   -5.20    9.30
   3   0  12    6.60    8.00
  -3   0 -12    2.10    9.90
  -3   0 -13  -14.60    9.40
   3   0  13   -6.40   14.20
   3   0  13    2.60   10.60
   3   0  14   19.60   12.30
  -3   0 -14   22.30   12.10
   3   0  14   20.90   10.80
  -3   1  15   -4.00   10.40
   3   1 -15   -4.40    8.20
  -3  -1  15   -2.40   11.40
   3  -1 -15  -13.90    8.20
   3  -1 -15    3.80    7.10
  -3   1  14   15.00    9.50
   3   1 -14   28.60    7.10
   3   1 -14   21.70    7.80
  -3  -1  14    5.50    9.80
   3  -1 -14   19.00    6.80
   3  -1 -14   15.70    7.70
  -3   1  13   28.90    8.60
  -3   1  13   26.40    7.20
   3   1 -13   32.10    6.10
   3   1 -13   32.80    9.80
   3   1 -13   33.10    7.30
   3  -1 -13   25.30    9.60
  -3  -1  13   23.80    8.70
   3  -1 -13   36.60    6.40
   3  -1 -13   22.30    8.10
  -3  -1  13   27.30    6.40
   3   1 -12  280.17   18.40
   3   1 -12  258.77   15.80
   3   1 -12  251.97   15.00
  -3   1  12  276.37   15.70
  -3   1  12  264.57   17.60
  -3  -1  12  260.77   14.90
   3  -1 -12  260.37   14.90
   3  -1 -12  236.78   15.80
   3  -1 -12  288.07   16.70
  -3  -1  12  274.07   23.00
  -3   1  11   85.79    7.30
   3   1 -11   89.09    7.80
   3   1 -11  100.09    8.70
  -3   1  11   94.19    9.60
   3   1 -11  102.89    9.20
   3  -1 -11   88.79    9.80
   3  -1 -11   84.29    7.20
   3  -1 -11   88.39    7.70
  -3  -1  11   80.29    9.30
  -3   1  10   65.09    7.70
   3   1 -10   36.40    5.70
   3   1 -10   55.29    6.60
   3   1 -10   45.00    4.80
  -3   1  10   44.60    5.10
   3  -1 -10   51.89    5.70
   3  -1 -10   46.20    5.80
   3  -1 -10   50.19    5.40
  -3  -1  10   52.89    4.90
  -3  -1  10   54.89    7.80
  -3   1   9    2.60    4.80
  -3   1   9    1.30    3.20
   3   1  -9    2.90    4.00
   3   1  -9    3.20    3.00
   3   1  -9    2.90    4.30
  -3  -1   9    3.40    3.10
   3  -1  -9    4.60    6.20
   3  -1  -9    0.60    3.30
   3  -1  -9    1.50    3.70
   3  -1  -9   -0.50    3.60
  -3  -1   9   11.10    5.40
   3   1  -8  901.71   41.80
   3   1  -8  905.11   40.80
   3   1  -8  972.40   41.00
  -3   1   8  911.81   41.40
   3   1  -8  913.71   40.10
  -3   1   8  905.21   40.30
  -3  -1   8  948.21   40.00
   3  -1  -8  930.71   40.50
   3  -1  -8  892.11   41.20
   3  -1  -8  889.51   40.40
  -3  -1   8  929.91   41.50
   3  -1  -8  911.31   41.60
   3  -1  -8  887.81   40.40
   3  -1  -8  884.51   41.50
  -3   1   7 1042.10   48.10
   3   1  -7 1136.29   50.39
   3   1  -7 1095.19   47.00
   3   1  -7 1064.89   47.70
   3   1  -7 1089.59   48.00
   3   1  -7 1083.49   47.70
  -3   1   7 1098.09   47.20
   3  -1  -7 1106.99   47.30
   3  -1  -7 1030.10   47.20
   3  -1  -7 1087.19   47.30
  -3  -1   7 1109.29   48.50
   3  -1  -7 1081.99   48.20
  -3  -1   7 1081.39   46.90
   3  -1  -7 1029.40   48.20
   3   1  -6   29.70    4.10
   3   1  -6   32.70    5.20
   3   1  -6   30.70    3.80
  -3   1   6   27.90    2.80
  -3   1   6   23.90    4.20
  -3  -1   6   25.00    2.20
   3  -1  -6   25.00    2.90
  -3  -1   6   26.40    4.40
   3  -1  -6   21.80    4.70
   3  -1  -6   20.70    2.90
   3  -1  -6   23.90    3.00
   3   1  -5  647.64   29.30
   3   1  -5  645.74   28.80
   3   1  -5  656.93   28.80
  -3   1   5  661.33   29.20
   3   1  -5  663.03   28.80
   3  -1  -5  634.74   28.40
   3  -1  -5  633.34   29.20
  -3  -1   5  659.83   27.90
  -3  -1   5  652.43   29.30
   3  -1  -5  627.24   28.30
   3  -1  -5  614.14   28.30
   3   1  -4  528.45   22.70
  -3   1   4  532.05   23.00
  -3   1   4  486.05   22.20
   3  -1  -4  512.15   23.00
   3  -1  -4  465.75   22.20
  -3  -1   4  507.45   22.90
   3  -1  -4  506.65   22.20
  -3   1   3  850.51   36.30
   3   1  -3  787.32   36.20
   3   1  -3  834.12   36.10
  -3   1   3  792.72   35.70
   3  -1  -3  838.82   36.40
  -3  -1   3  829.92   36.30
   3  -1  -3  834.92   35.70
   3   1  -2  727.83   30.10
   3   1  -2  667.33   29.60
  -3   1   2  697.13   29.70
   3   1  -2  659.23   30.00
   3   1  -2  715.33   30.20
  -3   1   2  707.23   30.20
   3  -1  -2  607.84   29.70
   3  -1  -2  681.23   30.00
   3  -1  -2  680.23   29.70
  -3  -1   2  698.63   30.10
  -3   1   1    0.40    1.20
   3   1  -1    4.60    1.60
  -3   1   1    6.60    1.70
  -3   1   1    1.20    2.50
   3   1  -1    8.10    2.20
  -3   1   1    4.40    2.00
   3   1  -1    4.30    1.70
   3   1  -1    3.90    2.00
   3   1  -1    4.10    2.20
  -3  -1   1    7.40    2.10
   3  -1  -1    2.70    2.30
   3  -1  -1    4.50    1.70
  -3  -1   1    3.50    1.90
  -3  -1   1    4.90    2.10
   3  -1  -1    5.80    2.20
   3  -1  -1    3.90    1.90
  -3  -1   1    7.30    2.00
   3   1   0 1659.63   70.79
   3   1   0 1609.54   71.09
  -3   1   0 1549.54   71.09
  -3   1   0 1699.23   70.49
   3   1   0 1519.45   70.79
   3   1   0 1629.04   70.99
  -3   1   0 1670.33   70.99
   3   1   0 1644.24   70.89
   3  -1   0 1606.74   71.09
  -3  -1   0 1771.42   71.09
  -3  -1   0 1700.53   70.69
   3  -1   0 1614.04   70.99
  -3  -1   0 1639.74   71.09
  -3  -1   0 1663.23   70.89
   3  -1   0 1659.93   71.09
   3  -1   0 1689.73   70.99
   3   1   1  399.66   16.90
   3   1   1  347.17   16.80
  -3   1  -1  340.47   17.40
  -3   1  -1  391.46   16.90
  -3   1  -1  398.46   17.30
   3   1   1  392.16   17.40
  -3   1  -1  393.26   17.20
   3   1   1  369.06   17.50
   3   1   1  392.46   17.30
  -3  -1  -1  397.86   17.30
  -3  -1  -1  401.06   17.30
  -3  -1  -1  400.76   17.70
   3  -1   1  374.26   17.30
   3  -1   1  389.76   17.30
  -3  -1  -1  355.56   16.90
   3   1   2 1952.10   80.99
  -3   1  -2 2031.00   81.09
   3   1   2 1702.03   80.59
   3   1   2 1981.60   80.99
  -3   1  -2 1955.00   81.29
  -3   1  -2 1746.53   80.79
  -3   1  -2 1951.20   80.79
  -3  -1  -2 1800.02   81.19
   3  -1   2 1898.31   80.99
   3  -1   2 1759.52   81.09
  -3  -1  -2 1723.33   80.59
  -3  -1  -2 2048.79   80.99
   3  -1   2 1949.80   80.89
  -3  -1  -2 1722.03   82.19
   3   1   3   90.39    5.40
   3   1   3   96.69    5.70
  -3   1  -3   97.19    6.10
   3   1   3  100.19    6.40
  -3   1  -3   98.39    6.00
   3   1   3  101.09    6.70
  -3   1  -3  101.99    6.50
  -3   1  -3  121.39    7.10
  -3  -1  -3  116.69    6.30
   3  -1   3   94.09    6.10
  -3  -1  -3  100.69    6.30
   3  -1   3  105.99    6.60
  -3  -1  -3   97.19    5.70
  -3  -1  -3  120.69    7.30
   3   1   4  229.78   12.30
   3   1   4  234.48   11.80
  -3   1  -4  217.98   11.50
   3   1   4  217.28   11.40
  -3   1  -4  243.88   12.00
  -3   1  -4  257.57   12.50
   3   1   4  251.17   12.20
   3   1   4  226.38   11.10
  -3  -1  -4  233.28   12.00
  -3  -1  -4  254.57   11.80
   3  -1   4  225.28   12.20
   3  -1   4  226.18   11.60
   3  -1   4  234.08   12.00
  -3  -1  -4  238.08   12.40
  -3  -1  -4  221.98   11.30
   3  -1   4  226.98   11.50
   3   1   5  391.06   19.30
   3   1   5  375.76   18.20
   3   1   5  394.16   18.80
  -3   1  -5  431.16   19.60
  -3   1  -5  409.16   19.00
   3   1   5  368.36   18.40
  -3   1  -5  368.76   18.60
  -3   1  -5  430.26   19.00
  -3  -1  -5  405.26   18.80
   3  -1   5  427.96   19.10
  -3  -1  -5  443.46   19.70
  -3  -1  -5  403.76   19.10
   3  -1   5  406.36   18.70
   3  -1   5  395.66   19.30
   3  -1   5  366.96   18.60
  -3  -1  -5  365.96   18.40
  -3   1  -6   49.30    6.00
   3   1   6   60.79    5.50
   3   1   6   39.50    5.20
   3   1   6   46.40    4.80
   3   1   6   54.69    4.70
  -3   1  -6   49.80    5.10
  -3   1  -6   45.00    5.10
  -3   1  -6   54.69    5.70
   3  -1   6   48.40    5.10
  -3  -1  -6   45.80    4.70
   3  -1   6   58.49    5.70
   3  -1   6   46.30    5.60
   3  -1   6   54.79    5.10
  -3  -1  -6   51.39    5.60
  -3  -1  -6   45.20    9.80
  -3  -1  -6   53.09    5.20
   3   1   7   48.40    5.10
   3   1   7   47.60    5.50
  -3   1  -7   59.49    6.30
   3   1   7   57.49    5.90
   3   1   7   34.10    5.80
  -3   1  -7   50.19    5.80
  -3   1  -7   54.09    6.80
  -3   1  -7   61.09    6.60
   3  -1   7   51.19    6.20
  -3  -1  -7   46.70    5.60
  -3  -1  -7   49.80    6.30
  -3  -1  -7   57.49    5.90
   3  -1   7   47.90    5.50
   3  -1   7   60.69    6.00
  -3  -1  -7   42.90    6.40
  -3   1  -8   24.30    5.60
   3   1   8   27.30    5.40
   3   1   8   31.50    5.60
   3   1   8   22.30    4.80
   3   1   8   10.90    6.10
  -3   1  -8   23.70    5.40
  -3  -1  -8   21.90    5.90
  -3  -1  -8   26.40    6.70
  -3  -1  -8   24.00    5.40
   3  -1   8   19.50    6.00
   3  -1   8   16.50    5.20
   3  -1   8   19.30    5.20
   3  -1   8    8.10    5.70
   3   1   9   -4.30    4.80
  -3   1  -9   -0.90    6.40
  -3   1  -9   10.20    6.00
   3   1   9    3.90    5.20
   3   1   9    1.40    5.60
   3  -1   9   -3.00    5.20
   3  -1   9    9.30    5.80
  -3  -1  -9   -8.50    5.30
  -3  -1  -9    4.10    5.90
   3  -1   9   -3.40    6.10
   3   1  10   38.60    6.80
  -3   1 -10   15.00    7.10
  -3   1 -10   36.60    8.60
   3   1  10   31.60    7.30
   3  -1  10   30.90    6.80
   3  -1  10   25.40    6.70
  -3  -1 -10   27.90    8.10
   3  -1  10   24.90    7.20
  -3  -1 -10   28.10    6.90
  -3   1 -11   14.70    9.40
  -3   1 -11    1.50    7.80
   3   1  11    2.10    6.40
   3  -1  11   14.80    7.10
   3  -1  11   -2.80    7.30
  -3  -1 -11   13.90    8.30
  -3  -1 -11   14.50    7.90
   3  -1  11   14.30    8.00
   3   1  12    4.40    7.50
  -3   1 -12   -5.00    8.40
   3   1  12   -6.40    9.00
   3  -1  12    8.20   10.00
   3  -1  12   -2.10    8.30
  -3  -1 -12   -5.20    8.30
  -3  -1 -12   -2.90    9.90
  -3   1 -13    9.10   12.40
   3   1  13   19.10    9.00
   3   1  13   24.40   11.20
   3  -1  13   24.20   10.20
   3  -1  13   21.70   11.20
  -3  -1 -13   13.50   10.10
  -3   1 -14    5.00   11.20
   3   1  14   15.40   12.90
   3   1  14   14.80    9.90
   3  -1  14   16.00   12.20
  -3  -1 -14   -0.70   11.80
   3  -1  14    6.10   11.20
  -3   2  15    6.40   11.30
   3  -2 -15  -15.60    9.10
   3  -2 -15    8.10    6.90
  -3  -2  15    0.90   11.80
   3   2 -14    0.80    7.90
  -3   2  14   -3.10    9.40
   3  -2 -14   -6.60    7.90
  -3  -2  14   -2.50    9.80
   3  -2 -14    6.00    6.10
   3   2 -13   19.70   10.70
  -3   2  13   16.90   13.50
   3   2 -13   38.30    8.00
  -3   2  13   29.60    8.60
   3  -2 -13   32.00    7.80
  -3  -2  13   28.40    6.50
  -3  -2  13   16.90    9.00
   3  -2 -13   37.60    6.20
   3  -2 -13   38.40    7.50
  -3   2  12  105.09   10.50
  -3   2  12   74.29    8.10
   3   2 -12   80.09    6.70
   3   2 -12   79.49    8.40
   3   2 -12  100.29   19.30
   3  -2 -12   52.39   12.70
   3  -2 -12   73.89    6.70
   3  -2 -12   58.79    7.40
  -3  -2  12   59.89    9.20
  -3  -2  12   76.59    6.90
  -3   2  11  161.18   11.70
   3   2 -11  146.99   11.50
   3   2 -11  160.48   11.90
   3   2 -11  148.69   10.20
  -3   2  11  107.89   10.40
   3  -2 -11  137.89   10.90
   3  -2 -11  139.89   11.70
  -3  -2  11  166.78   13.40
   3  -2 -11  156.48   10.00
   3   2 -10   -1.90    4.60
   3   2 -10    1.10    3.60
  -3   2  10   -1.80    4.30
  -3   2  10   -5.60    5.50
   3   2 -10    4.80    5.60
   3  -2 -10    0.50    4.60
   3  -2 -10   -5.00    3.40
  -3  -2  10   -5.00    5.60
  -3  -2  10    0.60    3.40
   3  -2 -10    3.00    4.10
   3   2  -9  105.29    7.30
   3   2  -9  107.59    8.40
  -3   2   9   90.19    8.00
   3   2  -9  139.59    9.00
  -3   2   9   87.89    8.20
  -3  -2   9  109.69    9.90
   3  -2  -9   99.39    8.60
   3  -2  -9  112.29    9.90
  -3  -2   9   99.99    7.20
   3  -2  -9   98.59    7.20
   3  -2  -9   98.09    7.60
  -3   2   8  996.70   45.00
   3   2  -8 1018.10   43.70
   3   2  -8 1114.09   46.00
   3   2  -8  985.00   45.50
   3   2  -8 1009.00   44.70
   3   2  -8 1014.60   44.60
   3  -2  -8  958.40   45.30
   3  -2  -8 1003.60   43.90
   3  -2  -8  970.90   44.30
   3  -2  -8  958.10   45.20
   3  -2  -8  968.70   44.90
  -3  -2   8  978.50   43.70
  -3  -2   8 1022.40   45.20
   3   2  -7    1.90    3.30
   3   2  -7    1.00    3.90
  -3   2   7    7.50    3.90
  -3   2   7   -0.70    2.60
   3   2  -7    0.20    4.00
   3   2  -7   -1.60    5.10
   3  -2  -7   -2.10    4.50
   3  -2  -7    0.70    2.40
   3  -2  -7    3.70    3.00
  -3  -2   7   -1.10    2.10
   3  -2  -7    0.10    2.20
   3  -2  -7   -3.80    4.40
  -3  -2   7    2.30    4.20
   3   2  -6  489.05   22.10
   3   2  -6  480.75   22.10
   3   2  -6  477.65   22.70
   3   2  -6  475.95   22.00
  -3   2   6  476.85   22.30
   3  -2  -6  472.75   21.60
   3  -2  -6  470.35   21.10
  -3  -2   6  488.35   22.60
   3  -2  -6  454.05   22.40
  -3  -2   6  494.45   21.10
   3  -2  -6  447.96   21.10
   3  -2  -6  472.75   22.50
  -3   2   5  103.89    7.50
   3   2  -5  124.29    7.20
   3   2  -5  109.29    7.20
   3   2  -5  116.59    7.00
  -3  -2   5  120.99    7.90
   3  -2  -5  121.59    6.70
   3  -2  -5  100.49    5.80
   3  -2  -5  102.09    7.60
   3  -2  -5  112.79    7.60
  -3  -2   5  122.29    5.80
   3  -2  -5  106.29    5.90
   3   2  -4    0.80    2.20
   3   2  -4    3.40    2.40
   3   2  -4   -2.30    2.40
   3   2  -4   10.20    3.30
  -3   2   4    2.90    2.80
   3  -2  -4    5.60    1.30
   3  -2  -4    0.50    3.00
   3  -2  -4    5.50    2.70
  -3  -2   4    5.70    1.40
   3  -2  -4    6.30    1.40
  -3  -2   4    6.30    3.00
   3  -2  -4    7.20    2.20
   3   2  -3    3.00    2.30
   3   2  -3    7.60    2.80
  -3   2   3    5.50    3.00
  -3   2   3    7.10    1.30
   3   2  -3    5.90    2.10
   3   2  -3    6.90    2.70
   3  -2  -3    4.40    2.90
   3  -2  -3   10.70    2.20
  -3  -2   3    9.50    2.70
   3  -2  -3    8.50    1.20
  -3  -2   3    8.30    2.80
  -3  -2   3    6.90    1.60
   3  -2  -3    0.40    2.40
  -3   2   2  417.36   18.80
   3   2  -2  413.46   18.60
   3   2  -2  411.26   18.60
   3   2  -2  395.76   18.50
  -3   2   2  407.16   18.40
  -3   2   2  397.56   17.90
  -3  -2   2  404.96   18.10
  -3  -2   2  408.86   19.00
  -3  -2   2  407.06   18.50
  -3  -2   2  408.26   18.90
   3  -2  -2  415.46   17.90
   3  -2  -2  422.56   18.80
   3  -2  -2  407.16   18.50
   3  -2  -2  408.46   18.00
   3   2  -1    1.30    1.90
  -3   2   1    1.50    1.50
  -3   2   1    2.10    2.50
   3   2  -1   -0.50    2.10
   3   2  -1    5.60    1.90
   3   2  -1    0.90    2.40
  -3   2   1    1.80    2.40
  -3   2   1    2.00    1.00
   3  -2  -1    1.30    1.00
  -3  -2   1    0.80    1.80
  -3  -2   1    0.30    2.00
  -3  -2   1    3.00    2.20
   3  -2  -1   -0.50    4.70
   3  -2  -1    2.10    2.30
  -3  -2   1    2.30    2.30
   3  -2  -1   -4.00    2.10
   3  -2  -1    1.60    1.40
  -3   2   0   14.30    2.10
   3   2   0   10.10    1.60
  -3   2   0   14.90    2.80
   3   2   0   10.50    2.30
   3   2   0   13.60    2.60
   3   2   0   13.90    2.90
   3   2   0   13.90    1.50
  -3   2   0   12.60    1.20
  -3   2   0    7.80    2.60
   3  -2   0    9.50    2.50
  -3  -2   0   13.80    2.10
   3  -2   0   10.20    2.50
  -3  -2   0   10.90    1.30
   3  -2   0   12.10    2.00
  -3  -2   0   11.10    2.70
  -3  -2   0   12.00    2.30
  -3  -2   0   11.50    2.30
   3   2   1  358.86   17.10
   3   2   1  363.16   16.90
   3   2   1  371.76   16.70
   3   2   1  332.17   16.00
   3   2   1  334.97   16.10
  -3   2  -1  375.66   17.20
  -3  -2  -1  360.96   16.10
   3  -2   1  366.66   16.80
   3  -2   1  373.56   16.80
  -3  -2  -1  403.66   16.00
  -3  -2  -1  386.56   17.20
  -3  -2  -1  394.46   16.80
  -3  -2  -1  374.56   17.40
   3   2   2  854.11   36.50
  -3   2  -2  827.22   37.60
   3   2   2  856.11   37.50
   3   2   2  776.72   36.80
   3   2   2  809.92   37.20
  -3   2  -2  885.81   37.40
   3  -2   2  818.92   37.30
  -3  -2  -2  920.41   37.80
  -3  -2  -2  925.31   37.50
  -3  -2  -2  764.62   36.70
   3  -2   2  869.11   37.30
  -3  -2  -2  901.11   37.30
   3   2   3   59.69    3.60
   3   2   3   64.89    4.40
  -3   2  -3   68.69    6.10
   3   2   3   67.49    5.20
  -3   2  -3   77.89    5.60
   3   2   3   69.79    5.60
  -3  -2  -3   56.89    4.30
  -3  -2  -3   69.19    6.20
  -3  -2  -3   72.29    5.20
   3  -2   3   77.29    5.50
   3  -2   3   79.69    5.70
   3   2   4   25.30    3.40
   3   2   4   30.00    2.60
  -3   2  -4   23.90    3.60
  -3   2  -4   34.70    4.40
   3   2   4   24.90    4.20
  -3   2  -4   33.00    3.90
   3   2   4   20.90    4.10
   3   2   4   18.30    2.90
  -3  -2  -4   26.60    3.00
  -3  -2  -4   36.50    4.70
  -3  -2  -4   22.80    4.00
   3  -2   4   31.80    4.20
   3  -2   4   22.70    3.80
   3  -2   4   27.10    4.10
  -3  -2  -4   19.20    3.00
   3  -2   4   28.10    3.80
  -3   2  -5  371.56   17.50
   3   2   5  330.77   15.90
  -3   2  -5  341.57   17.00
   3   2   5  343.27   16.30
   3   2   5  345.57   17.50
   3   2   5  351.16   16.70
   3   2   5  332.57   17.30
  -3   2  -5  328.37   16.70
  -3  -2  -5  382.56   17.50
   3  -2   5  348.07   17.40
  -3  -2  -5  324.47   16.30
   3  -2   5  369.86   17.20
  -3  -2  -5  350.26   16.60
  -3  -2  -5  364.16   17.70
   3  -2   5  329.57   16.60
   3  -2   5  360.86   17.00
   3   2   6   47.00    5.80
  -3   2  -6   69.79    6.30
   3   2   6   57.79    4.60
   3   2   6   58.09    6.30
  -3   2  -6   61.09    5.90
   3   2   6   69.29    5.60
  -3   2  -6   61.09    5.80
   3   2   6   54.99    5.00
   3  -2   6   57.09    6.10
  -3  -2  -6   61.39    6.40
  -3  -2  -6   59.09    5.10
   3  -2   6   55.79    5.80
  -3  -2  -6   63.29    7.40
  -3  -2  -6   63.29   10.50
   3  -2   6   66.89    5.80
   3  -2   6   55.89    5.80
  -3   2  -7  847.32   38.80
  -3   2  -7  882.21   39.10
  -3   2  -7  830.22   39.10
   3   2   7  805.92   39.00
  -3   2  -7  877.81   38.80
   3   2   7  846.82   37.70
   3   2   7  872.01   38.10
   3   2   7  861.21   38.30
   3  -2   7  813.72   39.70
  -3  -2  -7  841.12   39.70
  -3  -2  -7  877.81   39.20
   3  -2   7  892.21   38.90
   3  -2   7  800.72   38.20
  -3  -2  -7  819.42   38.10
   3  -2   7  852.91   38.60
  -3   2  -8   29.60   12.20
   3   2   8   23.60    4.50
   3   2   8   22.70    6.60
   3   2   8   12.60    5.00
  -3   2  -8   19.60    5.40
   3  -2   8   32.00    5.90
  -3  -2  -8   17.90    5.50
   3  -2   8   18.30    6.10
  -3  -2  -8   19.60    6.00
  -3  -2  -8   18.80    4.90
   3  -2   8   15.70    6.10
   3  -2   8   17.80    5.70
   3   2   9  143.89   10.70
   3   2   9  178.88   12.50
  -3   2  -9  154.08   11.70
  -3   2  -9  153.48   13.30
   3  -2   9  167.58   13.30
   3  -2   9  159.48   11.50
  -3  -2  -9  151.78   13.80
  -3  -2  -9  156.28   11.80
   3  -2   9  184.28   12.40
   3   2  10   70.99    7.30
  -3   2 -10   75.29    9.60
   3   2  10   76.99    8.70
  -3   2 -10   52.39    8.40
  -3  -2 -10   82.19    8.30
   3  -2  10   81.29    9.80
  -3  -2 -10   44.00    8.10
   3  -2  10   82.39    9.20
   3  -2  10   71.79    8.20
   3   2  11   86.49    9.80
  -3   2 -11   85.29   10.00
   3   2  11   93.29    8.90
   3  -2  11   97.79   10.80
  -3  -2 -11   67.69    9.90
  -3  -2 -11   63.49    9.00
   3  -2  11  128.09   10.40
   3  -2  11   88.19    9.90
   3   2  12   29.80   10.50
  -3   2 -12    9.40    8.70
   3   2  12   12.60    7.30
  -3  -2 -12    5.30    9.50
   3  -2  12   26.20   10.30
   3  -2  12    3.10    8.40
   3  -2  12   12.40    9.70
  -3  -2 -12   16.40    9.10
   3   2  13    7.90    8.40
   3   2  13   10.90   10.20
  -3   2 -13   13.80   10.50
   3  -2  13    5.20   11.40
  -3  -2 -13  -11.40   10.20
   3  -2  13    1.70   10.10
   3   2  14   37.40   10.50
   3   2  14   27.00   12.30
  -3   2 -14   10.70   11.10
   3  -2  14   35.30   12.20
  -3  -2 -14   16.30   12.30
  -3   3  15    3.80   11.10
   3   3 -15   -5.90    9.20
   3  -3 -15  -17.00    9.80
   3  -3 -15    1.40    6.40
  -3  -3  15  -14.70   18.20
   3   3 -14    6.20    8.40
  -3   3  14    5.30    9.30
  -3  -3  14   12.30   11.00
   3  -3 -14   13.50    5.80
   3  -3 -14   -5.40    8.60
   3   3 -13   48.60    8.70
  -3   3  13   21.50    9.60
   3  -3 -13   40.50    6.00
   3  -3 -13   30.10    6.50
  -3  -3  13   29.00   10.00
   3  -3 -13   24.80    8.20
  -3  -3  13   36.90    6.90
   3   3 -12   30.20    7.10
  -3   3  12   36.50    8.10
   3   3 -12   41.70   10.30
   3  -3 -12   38.10    7.20
   3  -3 -12   38.20    5.30
  -3  -3  12   38.20    5.90
   3  -3 -12   37.10    5.80
  -3  -3  12   36.90    8.80
  -3   3  11  119.89   10.20
  -3   3  11  108.59    9.00
   3   3 -11   85.99    9.60
  -3  -3  11   81.79    9.80
   3  -3 -11   99.99    7.40
  -3  -3  11   77.19    7.10
   3  -3 -11  134.09    8.30
  -3   3  10   17.50    5.30
  -3   3  10    6.30    5.80
   3   3 -10   -0.10    5.00
   3  -3 -10    5.70    3.70
   3  -3 -10   11.30    3.50
   3  -3 -10   11.30    5.20
  -3  -3  10    0.90    3.70
  -3  -3  10    8.60    6.60
   3   3  -9    7.20    5.40
  -3   3   9   17.40    5.10
   3   3  -9    9.00    4.70
  -3  -3   9   11.90    3.60
   3  -3  -9    6.80    3.00
   3  -3  -9    7.10    3.30
  -3  -3   9    9.30    5.70
   3  -3  -9    6.80    6.70
   3  -3  -9   13.50    4.70
  -3   3   8   -8.70    4.10
   3   3  -8    1.20    5.00
   3   3  -8   -1.40    3.70
   3  -3  -8    0.20    2.40
   3  -3  -8   -8.10    6.00
  -3  -3   8    0.90    5.00
   3  -3  -8    0.80    2.40
  -3  -3   8    1.20    3.20
   3  -3  -8   -1.80    3.70
   3  -3  -8   -0.80    4.80
   3  -3  -8   -2.20    6.00
  -3   3   7  127.99    9.10
   3   3  -7  138.29    8.90
   3   3  -7  142.99    9.50
   3   3  -7  135.39    9.40
   3   3  -7  129.89   10.40
   3  -3  -7  115.69    9.70
   3  -3  -7  124.09    7.80
   3  -3  -7  139.59   10.80
   3  -3  -7  132.49    8.70
   3  -3  -7  125.69    6.80
  -3  -3   7  122.29    7.50
  -3  -3   7  133.99    9.60
   3   3  -6  120.39   10.20
   3   3  -6  124.99    8.30
   3   3  -6  127.09    8.40
  -3   3   6  111.29    8.20
   3  -3  -6  114.59    5.90
   3  -3  -6  108.29    8.60
   3  -3  -6  107.49    7.70
  -3  -3   6  125.59    6.80
   3  -3  -6  107.59    8.60
   3  -3  -6  121.89    6.20
   3   3  -5 1057.79   45.90
   3   3  -5 1062.59   46.00
   3   3  -5 1061.29   45.70
   3   3  -5 1011.00   46.10
   3   3  -5 1035.40   45.80
  -3   3   5 1028.10   45.90
   3  -3  -5  987.30   45.90
  -3  -3   5 1057.49   46.10
   3  -3  -5 1051.29   45.70
   3  -3  -5 1017.00   44.60
  -3  -3   5 1023.30   45.10
   3  -3  -5 1062.59   45.90
   3   3  -4    0.90    2.30
   3   3  -4   16.10    3.70
   3   3  -4   20.20    4.00
   3   3  -4   14.40    3.10
  -3   3   4   25.00    3.80
   3  -3  -4   18.20    3.00
   3  -3  -4   12.60    3.50
  -3  -3   4   27.20    4.00
   3  -3  -4   21.20    3.40
   3  -3  -4   13.30    3.10
   3   3  -3   49.70    4.40
   3   3  -3   54.29    4.10
  -3   3   3   44.20    4.10
  -3   3   3   52.09    4.60
  -3   3   3   51.59    2.70
   3   3  -3   34.50    4.00
   3   3  -3   43.80    3.90
   3  -3  -3   42.90    3.90
  -3  -3   3   52.59    4.40
  -3  -3   3   50.09    3.90
  -3  -3   3   70.29    4.70
   3  -3  -3   47.30    4.60
   3  -3  -3   55.79    4.30
   3   3  -2  902.31   39.90
  -3   3   2  948.71   39.60
   3   3  -2  886.41   39.20
  -3   3   2  953.00   39.10
  -3   3   2  893.41   39.30
  -3   3   2  929.71   39.90
   3   3  -2  920.51   39.80
   3   3  -2  895.31   39.70
   3  -3  -2  888.41   39.30
   3  -3  -2  885.41   39.90
   3  -3  -2  905.91   39.60
  -3  -3   2  916.31   39.70
   3  -3  -2  841.92   39.00
  -3  -3   2  916.31   39.60
  -3  -3   2  891.41   39.70
   3   3  -1  532.55   24.90
   3   3  -1  559.54   24.80
   3   3  -1  560.04   25.00
   3   3  -1  577.94   24.60
   3   3  -1  513.85   24.10
  -3   3   1  566.34   24.70
  -3  -3   1  587.04   24.90
   3  -3  -1  546.75   24.20
  -3  -3   1  560.24   24.60
   3  -3  -1  586.44   24.80
   3  -3  -1  527.05   24.30
   3  -3  -1  551.24   25.10
  -3  -3   1  549.85   24.80
  -3  -3   1  572.64   24.90
   3   3   0   20.20    3.30
   3   3   0   16.10    2.60
   3   3   0   19.20    2.00
  -3   3   0   21.10    2.80
   3   3   0   11.20    2.70
   3   3   0   16.50    1.20
  -3   3   0   19.20    2.30
   3  -3   0   10.70    3.00
   3  -3   0   16.30    2.30
  -3  -3   0   18.90    2.00
   3  -3   0   21.80    2.90
  -3  -3   0   20.30    2.90
   3  -3   0   19.00    1.80
  -3  -3   0   20.50    2.90
  -3  -3   0   22.70    3.10
  -3   3  -1  183.68    9.70
   3   3   1  174.78    8.90
  -3   3  -1  177.18    8.80
   3   3   1  184.38    9.50
   3   3   1  178.58    9.60
  -3   3  -1  168.18    8.30
   3   3   1  155.88    7.70
  -3  -3  -1  185.18    7.70
   3  -3   1  162.08    8.80
  -3  -3  -1  171.38    7.80
  -3  -3  -1  176.48    9.50
  -3  -3  -1  188.68    8.90
   3  -3   1  195.28    9.10
  -3   3  -2   38.90    3.60
  -3   3  -2   41.50    4.10
   3   3   2   34.20    4.20
   3   3   2   52.39    3.90
  -3  -3  -2   47.30    4.30
  -3  -3  -2   53.79    3.90
   3  -3   2   46.60    3.90
   3  -3   2   36.10    3.80
  -3  -3  -2   42.20    2.80
   3   3   3  237.18   12.30
   3   3   3  219.68   12.30
   3   3   3  229.28   11.00
  -3   3  -3  255.97   12.70
   3   3   3  232.78   11.70
  -3   3  -3  234.58   12.10
   3  -3   3  242.78   12.20
  -3  -3  -3  256.27   12.90
  -3  -3  -3  243.28   12.40
   3  -3   3  251.27   12.70
  -3  -3  -3  230.58   11.00
  -3  -3  -3  238.98   11.70
   3  -3   3  249.48   12.10
  -3   3  -4   15.70    3.40
  -3   3  -4   18.50    3.80
   3   3   4   16.30    3.90
   3   3   4   16.30    4.20
   3   3   4   20.30    2.80
  -3   3  -4   29.10    4.40
   3   3   4   21.30    1.90
   3   3   4   16.60    3.10
  -3  -3  -4   20.20    3.10
  -3  -3  -4   23.70    4.30
   3  -3   4   17.10    4.00
  -3  -3  -4   14.80    2.60
   3  -3   4   23.10    4.40
  -3  -3  -4   23.70    4.40
   3  -3   4   16.50    3.70
  -3   3  -5  297.07   14.70
   3   3   5  269.27   13.50
  -3   3  -5  265.47   14.20
   3   3   5  252.27   12.40
   3   3   5  261.87   14.80
   3  -3   5  285.37   14.40
  -3  -3  -5  278.57   13.50
   3  -3   5  264.87   14.80
   3  -3   5  268.97   14.80
   3  -3   5  281.37   14.30
  -3  -3  -5  295.37   14.90
  -3  -3  -5  271.07   14.60
  -3  -3  -5  255.87   13.10
  -3   3  -6    9.00    7.50
  -3   3  -6    7.10    4.40
  -3   3  -6   -0.70    3.90
   3   3   6    6.70    2.50
   3   3   6    1.30    4.80
   3   3   6    8.70    5.10
   3   3   6    5.10    3.60
  -3  -3  -6    9.90    4.60
  -3  -3  -6    0.20    3.40
  -3  -3  -6    6.30    3.50
   3  -3   6   11.90    4.10
  -3  -3  -6   15.30    5.20
   3  -3   6    1.60    4.00
   3  -3   6   12.50    7.00
   3  -3   6   12.10    4.60
   3   3   7  601.94   28.50
   3   3   7  593.14   30.40
   3   3   7  645.34   29.30
  -3   3  -7  631.74   30.30
   3   3   7  641.54   30.50
  -3   3  -7  674.63   30.40
   3  -3   7  642.34   30.00
  -3  -3  -7  617.14   29.10
  -3  -3  -7  668.53   30.60
   3  -3   7  636.04   30.10
   3  -3   7  625.74   30.40
   3  -3   7  676.03   29.60
  -3  -3  -7  633.74   29.30
  -3   3  -8   28.10    6.20
  -3   3  -8   26.00    7.00
   3   3   8   28.00    5.30
   3   3   8   28.00    4.40
  -3  -3  -8   25.10    5.60
  -3  -3  -8   34.50    6.80
   3  -3   8   15.50    6.10
   3  -3   8   27.80    6.60
   3  -3   8   16.70    5.60
  -3  -3  -8   27.60    5.30
   3  -3   8   22.30    6.00
  -3   3  -9    3.80    6.10
   3   3   9    8.40    5.70
   3   3   9    4.20    4.30
   3  -3   9    0.80    6.60
  -3  -3  -9    2.10    6.60
   3  -3   9   -1.10    6.40
   3  -3   9    3.90    6.20
  -3  -3  -9    2.90    5.00
   3   3  10    2.10    6.00
   3   3  10  -11.10    6.30
  -3   3 -10    1.60    6.70
   3  -3  10   -0.30    6.90
   3  -3  10    1.00    7.50
  -3  -3 -10   -1.90    5.70
  -3  -3 -10   -8.80    7.10
   3   3  11   11.20    7.70
   3   3  11    2.20    5.60
  -3   3 -11    3.80    7.20
  -3  -3 -11    0.30    6.90
   3  -3  11    0.90    8.00
   3  -3  11    6.90    7.70
  -3  -3 -11   10.50    8.20
   3  -3  11    1.40    8.80
   3   3  12    0.70    8.70
   3   3  12    5.30    6.80
  -3   3 -12    9.50    8.50
  -3  -3 -12    7.10    8.20
  -3  -3 -12   -7.70   10.40
   3  -3  12   -6.70    8.10
   3  -3  12   -0.80    9.50
   3  -3  12   13.70    9.60
   3   3  13  102.19   12.20
  -3   3 -13  104.29   12.10
   3   3  13  105.89   10.80
  -3  -3 -13   64.59   12.50
   3  -3  13  138.09   14.20
   3  -3  13  111.39   11.80
   3   3  14   14.60    9.60
  -3   3 -14   16.30   11.50
   3   3  14   21.60   13.60
   3  -3  14   16.20   12.90
  -3  -3 -14   -2.80   12.10
   3  -3  14   10.70   12.50
  -3  -4  15   20.40   12.90
   3  -4 -15    1.80   11.00
   3   4 -14   -2.70    9.20
  -3   4  14    0.40    9.10
   3  -4 -14  -17.00    8.90
  -3  -4  14   -5.00   10.00
   3  -4 -14   -1.30    7.50
   3   4 -13    8.80    7.60
  -3   4  13    7.80    8.30
  -3  -4  13    5.40    6.60
  -3  -4  13    6.90    9.40
   3  -4 -13   -7.90    7.80
   3  -4 -13    8.50    4.70
  -3   4  12   40.50    8.50
   3   4 -12   30.50    7.40
  -3  -4  12   28.90    6.30
   3  -4 -12   19.10    7.60
   3  -4 -12   30.50    4.70
  -3  -4  12   51.29   10.00
   3   4 -11   25.20    6.90
  -3   4  11   31.70    7.30
   3  -4 -11   32.90    4.10
  -3  -4  11   21.20    5.50
   3  -4 -11   19.20    6.70
  -3  -4  11   26.80    8.00
   3   4 -10   11.70    6.00
  -3   4  10    3.20    5.80
   3   4 -10    6.20    7.40
  -3  -4  10   18.00    6.70
   3  -4 -10   12.80    3.30
  -3  -4  10    8.20    4.50
   3  -4 -10    7.30    5.70
   3   4  -9  299.07   16.80
   3   4  -9  282.17   15.70
  -3   4   9  269.27   15.50
   3  -4  -9  284.77   16.90
  -3  -4   9  287.27   16.50
   3  -4  -9  270.97   15.70
   3  -4  -9  275.57   13.40
   3  -4  -9  253.77   13.70
   3   4  -8  123.09    9.50
  -3   4   8  116.79    9.40
   3   4  -8  111.09    9.60
   3   4  -8  125.69   14.20
   3  -4  -8  110.59    6.00
  -3  -4   8  121.59   10.20
  -3  -4   8   97.89    8.00
   3  -4  -8  127.49   10.40
   3  -4  -8  114.79    6.00
   3  -4  -8  106.69    9.30
   3  -4  -8  107.29    9.60
   3   4  -7   27.90    4.80
  -3   4   7   44.40    5.50
   3   4  -7   40.70    5.80
   3   4  -7   39.70    5.60
   3   4  -7   47.50    6.20
   3  -4  -7   29.00    5.80
   3  -4  -7   41.10    5.00
  -3  -4   7   69.29    6.90
  -3  -4   7   36.80    4.00
   3  -4  -7   37.70    6.60
   3   4  -6   66.59    5.80
   3   4  -6   67.59    6.00
  -3   4   6   84.09    6.50
   3   4  -6   69.99    7.20
   3   4  -6   73.79    6.10
   3   4  -6   66.59    6.50
   3  -4  -6   51.29    5.40
   3  -4  -6   58.49    6.40
   3  -4  -6   73.09    6.50
  -3  -4   6   68.79    5.80
  -3  -4   6   94.99    7.30
   3   4  -5    0.60    3.30
   3   4  -5   -2.30    3.70
   3   4  -5    0.10    3.50
  -3   4   5    3.00    3.40
   3   4  -5   -5.50    4.00
   3   4  -5   -3.30    3.30
  -3   4   5    9.60    3.70
   3  -4  -5    2.60    3.20
  -3  -4   5    4.90    4.10
   3  -4  -5   -0.90    3.60
   3  -4  -5    2.60    3.30
  -3  -4   5    0.90    2.40
   3  -4  -5   -4.60    3.70
   3   4  -4 2063.39   87.19
   3   4  -4 2053.39   87.19
   3   4  -4 1993.00   86.99
  -3   4   4 1934.61   86.79
  -3   4   4 2014.90   86.99
   3   4  -4 1963.10   86.99
   3  -4  -4 2043.30   86.79
   3  -4  -4 1930.01   86.99
   3  -4  -4 2016.70   86.79
  -3  -4   4 2059.89   87.19
   3  -4  -4 1951.30   86.99
  -3   4   3  189.28    9.50
   3   4  -3  184.78   10.10
  -3   4   3  192.38    8.30
  -3   4   3  178.78   10.10
   3   4  -3  189.18    9.30
   3   4  -3  196.28   10.20
  -3  -4   3  192.38   10.10
   3  -4  -3  187.18    9.70
  -3  -4   3  181.28   10.10
   3  -4  -3  173.48    9.50
  -3  -4   3  190.88    9.60
   3  -4  -3  171.58   10.20
  -3   4   2  295.87   13.00
  -3   4   2  283.07   13.80
  -3   4   2  292.97   13.50
   3   4  -2  312.57   14.20
   3   4  -2  279.77   13.90
   3   4  -2  297.17   14.40
   3   4  -2  311.77   13.30
   3  -4  -2  277.07   13.70
   3  -4  -2  289.37   14.40
  -3  -4   2  288.27   14.10
  -3  -4   2  296.17   14.00
  -3  -4   2  305.97   14.00
   3  -4  -2  286.77   13.50
   3  -4  -2  277.47   13.00
   3   4  -1   22.10    1.90
  -3   4   1   30.90    2.70
   3   4  -1   18.90    3.10
  -3   4   1   29.10    2.40
   3   4  -1   31.50    4.10
  -3   4   1   24.00    3.00
   3   4  -1   32.00    3.20
  -3  -4   1   28.00    3.40
  -3  -4   1   22.00    2.90
  -3  -4   1   23.30    3.10
   3  -4  -1   28.70    4.10
   3  -4  -1   27.70    2.50
   3  -4  -1   34.10    3.30
   3  -4  -1   24.30    2.60
   3   4   0   82.29    6.30
  -3   4   0   76.59    5.20
   3   4   0   68.39    6.20
  -3   4   0   68.09    4.60
   3   4   0   74.49    5.50
  -3  -4   0   79.79    4.50
   3  -4   0   81.99    5.70
   3  -4   0   67.89    6.10
  -3  -4   0   75.09    5.60
  -3  -4   0   78.19    6.00
   3  -4   0   72.39    4.50
   3  -4   0   75.69    5.00
   3   4   1    7.70    3.10
  -3   4  -1   -1.40    2.00
  -3   4  -1    1.90    2.30
   3   4   1    7.00    3.40
   3   4   1    8.70    2.50
  -3   4  -1    9.80    2.20
   3  -4   1    0.30    2.10
  -3  -4  -1    8.20    2.50
   3  -4   1   11.00    3.00
   3  -4   1    7.90    2.60
  -3  -4  -1    9.30    3.20
  -3  -4  -1    1.40    2.20
  -3  -4  -1   10.50    1.50
  -3   4  -2  448.26   19.90
   3   4   2  405.66   19.60
   3   4   2  432.76   20.30
  -3   4  -2  444.06   19.50
  -3   4  -2  450.15   20.60
   3  -4   2  420.96   19.80
  -3  -4  -2  452.95   19.60
   3  -4   2  422.76   19.90
   3  -4   2  425.26   20.40
  -3  -4  -2  449.95   20.60
  -3  -4  -2  391.46   18.60
   3   4   3  584.54   27.70
  -3   4  -3  632.94   27.70
   3   4   3  583.24   26.70
  -3   4  -3  601.14   27.00
  -3   4  -3  624.04   27.30
  -3   4  -3  590.44   26.70
   3   4   3  600.14   27.60
   3  -4   3  584.44   27.20
  -3  -4  -3  620.64   26.80
   3  -4   3  631.24   27.80
   3  -4   3  646.44   27.10
  -3  -4  -3  495.55   27.20
  -3  -4  -3  548.05   26.10
  -3  -4  -3  641.44   27.90
  -3   4  -4   -3.10    3.40
   3   4   4   -1.30    3.70
   3   4   4   -1.10    3.90
  -3   4  -4    1.60    3.50
  -3   4  -4    4.10    3.70
   3   4   4   -2.50    2.60
   3  -4   4   -4.00    3.20
  -3  -4  -4    3.40    2.80
   3  -4   4    0.40    3.40
   3  -4   4   -0.70    3.80
  -3  -4  -4   -0.40    2.50
  -3  -4  -4   -2.40    3.90
  -3  -4  -4    1.40    3.90
   3   4   5  115.89    7.70
  -3   4  -5  127.49    9.00
   3   4   5   98.99    9.20
  -3   4  -5  138.49    9.80
  -3   4  -5  121.09    8.40
   3   4   5  116.69   12.60
  -3  -4  -5  108.49    7.00
   3  -4   5  119.09    8.20
   3  -4   5  117.49    8.90
   3  -4   5  114.09    9.20
  -3  -4  -5  110.19    7.50
   3  -4   5  116.39    9.40
  -3  -4  -5  110.19    9.50
  -3  -4  -5  112.69    9.20
  -3   4  -6   -2.00    4.70
   3   4   6   -0.60    3.60
  -3   4  -6   -2.70    4.30
  -3   4  -6   -6.70    4.40
   3   4   6    0.10    4.90
   3   4   6   -1.60    5.10
   3   4   6    0.00    2.30
  -3  -4  -6    0.30    3.20
  -3  -4  -6    1.10    3.30
   3  -4   6   -0.30    4.20
   3  -4   6    0.40    5.10
  -3  -4  -6    1.90    5.40
   3  -4   6   -0.40    4.70
   3  -4   6   -2.00    4.10
  -3  -4  -6   -2.80    4.70
   3   4   7   49.99    5.40
  -3   4  -7   58.99    7.10
   3   4   7   57.29    7.30
  -3   4  -7   41.50    6.00
   3   4   7   62.19    4.50
   3  -4   7   49.90    7.30
   3  -4   7   60.09    7.30
  -3  -4  -7   53.59    7.00
   3  -4   7   64.99    6.50
  -3  -4  -7   53.89    5.40
  -3  -4  -7   45.80    5.20
   3  -4   7   41.80    6.40
   3   4   8  365.26   17.80
   3   4   8  347.17   16.60
  -3   4  -8  391.26   19.70
   3   4   8  335.77   19.60
   3  -4   8  324.17   18.20
  -3  -4  -8  331.57   19.70
  -3  -4  -8  337.87   17.70
  -3  -4  -8  305.17   17.50
   3  -4   8  342.67   19.30
   3  -4   8  360.66   19.20
   3   4   9   13.80    5.80
   3   4   9   27.90    4.90
  -3   4  -9   15.60    6.50
  -3  -4  -9   15.50    7.30
  -3  -4  -9   15.20    5.40
   3  -4   9   25.50    6.90
   3  -4   9   16.60    7.60
   3  -4   9   21.80    7.20
  -3   4 -10    2.00    6.70
   3   4  10   18.70    5.30
   3   4  10    9.90    6.70
   3  -4  10   18.80    8.30
   3  -4  10   26.40    8.30
  -3  -4 -10   14.30    7.90
   3  -4  10   12.30    7.10
  -3   4 -11   25.20    8.50
   3   4  11   27.90    7.90
  -3  -4 -11   26.70    7.30
   3  -4  11   32.70    9.20
   3  -4  11   28.70    9.00
  -3  -4 -11   14.30    8.70
   3  -4  11   28.90    8.40
   3   4  12   12.20    9.00
  -3   4 -12   19.40    9.30
   3   4  12   19.90    6.80
  -3  -4 -12   33.90    8.50
   3  -4  12   10.00    9.40
  -3  -4 -12   10.10    9.90
   3  -4  12   24.00    9.40
   3   4  13    5.90   10.20
  -3   4 -13   28.20   10.20
   3   4  13   20.00    7.80
   3  -4  13    7.30   10.00
  -3  -4 -13   -2.50   11.50
   3  -4  13   15.00   12.10
   3  -4  13    3.10   10.40
  -3   4 -14    7.90   11.50
  -3  -4 -14  -29.40   12.90
  -3   5  14   35.10   10.60
   3   5 -14   33.30   14.10
   3  -5 -14   26.50    4.50
  -3  -5  14   17.90   11.70
   3  -5 -14   21.50   10.30
   3  -5 -14   13.90    5.90
   3   5 -13    6.50   11.20
  -3   5  13    6.60    8.50
   3   5 -13    1.00    8.00
   3  -5 -13   -9.10    8.70
   3  -5 -13    4.50    3.80
   3  -5 -13    3.30    4.00
  -3  -5  13   -3.90    9.80
   3   5 -12   80.29    9.90
   3   5 -12   66.59   11.50
  -3   5  12   58.29    9.00
   3  -5 -12   62.49    9.40
  -3  -5  12   68.09   10.20
   3  -5 -12   57.79    4.50
  -3  -5  12   51.69    7.60
   3  -5 -12   50.19    4.50
   3   5 -11    9.60    8.20
  -3   5  11   15.40    7.00
   3   5 -11    9.20    6.50
   3  -5 -11   15.50    2.80
  -3  -5  11    8.90    6.00
  -3  -5  11   13.60    8.00
   3  -5 -11   10.40    7.30
  -3   5  10   26.10    6.50
   3   5 -10   19.10    8.00
   3   5 -10   13.20    6.00
  -3  -5  10   12.60    7.70
  -3  -5  10   14.80    5.50
   3  -5 -10    7.40    6.20
   3   5  -9   90.19    9.00
  -3   5   9   69.99    7.50
   3   5  -9   68.89    7.50
  -3  -5   9   79.69    6.70
   3  -5  -9   77.99    7.80
   3  -5  -9   77.59    9.00
  -3  -5   9   79.19    8.90
   3   5  -8   19.20    6.70
  -3   5   8   18.90    5.30
   3   5  -8   19.00    6.10
   3   5  -8   16.80    5.20
  -3  -5   8   16.00    4.30
   3  -5  -8    6.20    6.10
  -3  -5   8   16.20    5.70
   3  -5  -8    8.90    5.20
   3   5  -7   29.30    5.50
  -3   5   7   27.10    5.20
   3   5  -7   27.20    6.10
   3   5  -7   15.40    5.20
   3   5  -7   16.50    5.70
  -3  -5   7   25.50    5.60
   3  -5  -7   23.40    5.00
   3  -5  -7   23.60    5.80
   3  -5  -7   17.10    6.00
   3  -5  -7   20.80    4.90
  -3   5   6  293.47   16.10
  -3   5   6  265.47   15.30
   3   5  -6  311.37   15.60
   3   5  -6  290.67   16.00
   3   5  -6  308.77   16.80
   3   5  -6  308.27   16.40
   3  -5  -6  286.17   15.60
   3  -5  -6  288.37   15.80
   3  -5  -6  305.97   15.80
  -3  -5   6  303.57   15.90
   3  -5  -6  304.17   16.00
  -3   5   5  722.03   33.80
   3   5  -5  775.72   34.30
  -3   5   5  739.03   34.00
   3   5  -5  803.32   33.70
   3   5  -5  735.83   34.10
   3  -5  -5  735.43   33.90
   3  -5  -5  776.02   34.30
  -3  -5   5  776.72   34.30
   3  -5  -5  719.93   33.50
   3  -5  -5  705.63   34.00
   3   5  -4   46.90    4.90
  -3   5   4   50.19    4.80
   3   5  -4   42.00    4.80
   3   5  -4   52.69    4.40
   3   5  -4   52.49    5.60
  -3   5   4   48.00    4.80
   3   5  -4   53.99    5.60
   3  -5  -4   51.39    4.60
   3  -5  -4   38.90    5.00
   3  -5  -4   38.00    4.70
  -3  -5   4   58.89    5.60
   3  -5  -4   58.59    5.20
   3   5  -3   51.79    4.00
   3   5  -3   56.09    5.00
  -3   5   3   58.29    4.70
  -3   5   3   48.90    3.10
   3   5  -3   58.59    5.30
   3   5  -3   43.30    5.10
  -3   5   3   48.30    4.60
   3  -5  -3   51.19    5.20
  -3  -5   3   50.99    4.50
   3  -5  -3   42.90    4.40
  -3  -5   3   48.00    4.90
  -3  -5   3   52.99    4.90
   3  -5  -3   56.59    4.70
   3   5  -2   11.30    2.20
  -3   5   2   12.00    2.90
  -3   5   2    1.10    2.50
   3   5  -2   15.90    3.30
  -3   5   2   13.20    2.00
   3   5  -2    2.10    2.80
   3   5  -2   10.20    4.00
  -3  -5   2   22.40    3.80
  -3  -5   2    1.50    3.10
   3  -5  -2   12.00    3.00
   3  -5  -2   17.90    4.10
  -3  -5   2   14.30    3.30
   3  -5  -2   12.60    3.10
  -3  -5   2   20.20    3.30
  -3   5   1    3.00    2.50
   3   5  -1    5.40    1.50
   3   5  -1    0.80    2.80
  -3   5   1    0.50    2.20
   3   5  -1   -0.60    3.60
  -3   5   1   -0.40    1.70
  -3  -5   1   -0.30    2.60
  -3  -5   1    0.60    2.90
   3  -5  -1    4.60    3.50
   3  -5  -1    4.30    2.00
   3  -5  -1   -1.80    2.80
  -3  -5   1   -3.10    2.90
   3  -5  -1    0.20    2.90
  -3  -5   1    2.20    3.10
   3   5   0  373.46   18.50
   3   5   0  401.06   18.90
   3   5   0  393.76   18.10
  -3   5   0  380.36   17.70
  -3   5   0  385.96   17.70
   3  -5   0  378.96   18.80
  -3  -5   0  403.76   18.70
   3  -5   0  409.26   18.10
  -3  -5   0  383.76   17.60
   3  -5   0  361.76   18.70
   3  -5   0  381.86   17.70
  -3  -5   0  400.26   18.30
  -3   5  -1   93.89    6.90
   3   5   1   97.79    7.40
  -3   5  -1   94.69    6.60
  -3   5  -1  101.99    6.20
   3   5   1  101.69    8.10
   3   5   1  102.39    6.60
  -3  -5  -1  113.19    6.70
   3  -5   1   89.19    7.60
  -3  -5  -1   97.39    7.70
   3  -5   1  100.39    7.00
   3  -5   1  100.09    6.50
   3  -5   1   98.09    6.20
  -3  -5  -1   87.29    5.30
   3   5   2   57.49    6.20
   3   5   2   80.49    7.10
   3   5   2   78.99    6.00
  -3   5  -2   89.49    6.80
  -3   5  -2   88.69    6.40
  -3   5  -2   87.69    5.80
   3  -5   2   76.49    6.50
   3  -5   2   74.19    6.50
  -3  -5  -2   85.59    7.60
  -3  -5  -2   76.19    6.00
  -3  -5  -2   85.89    4.40
  -3  -5  -2   87.39    3.80
   3  -5   2   86.49    6.30
  -3   5  -3  209.68   10.40
   3   5   3  195.28   11.90
  -3   5  -3  209.98   11.00
   3   5   3  197.78   11.70
  -3   5  -3  208.48   10.80
   3   5   3  181.48   10.20
  -3  -5  -3  193.68   10.20
  -3  -5  -3  179.08    9.00
   3  -5   3  194.98   10.70
  -3  -5  -3  202.78   11.90
   3  -5   3  207.08   11.20
   3  -5   3  206.18   12.00
   3   5   4  117.19    7.60
  -3   5  -4  128.39    8.00
  -3   5  -4  138.89    9.80
   3   5   4  119.59    9.00
   3   5   4  123.59    9.80
  -3  -5  -4  128.19    9.70
   3  -5   4  119.79    8.80
   3  -5   4  119.99    9.60
   3  -5   4  120.09    8.20
  -3  -5  -4  107.19    6.50
  -3  -5  -4  123.79    7.70
   3   5   5  182.98   12.90
   3   5   5  178.98   11.90
  -3   5  -5  204.28   12.10
  -3   5  -5  219.98   12.50
   3   5   5  194.28   10.60
  -3   5  -5  178.08   11.40
   3  -5   5  187.28   11.60
  -3  -5  -5  184.68    9.80
  -3  -5  -5  202.88   10.60
   3  -5   5  183.98   11.90
   3  -5   5  191.68   12.90
   3  -5   5  197.68   12.20
  -3  -5  -5  211.08   12.90
  -3   5  -6  397.46   20.30
   3   5   6  380.96   18.60
   3   5   6  375.26   20.30
  -3   5  -6  390.56   20.20
  -3  -5  -6  377.06   18.60
   3  -5   6  365.96   19.70
  -3  -5  -6  399.16   20.50
  -3  -5  -6  377.26   18.10
   3  -5   6  373.36   20.70
   3  -5   6  408.56   20.10
   3  -5   6  411.46   19.60
   3   5   7   43.60    3.60
   3   5   7   31.00    7.10
  -3   5  -7   35.80    6.30
   3   5   7   36.70    5.10
  -3  -5  -7   31.40    4.90
  -3  -5  -7   35.70    4.90
   3  -5   7   31.30    6.50
  -3  -5  -7   28.30    6.90
   3  -5   7   36.70    6.20
   3  -5   7   39.10    6.80
   3   5   8   52.09    6.20
   3   5   8   60.69    4.90
   3   5   8   88.99    9.60
  -3   5  -8   56.69    7.60
  -3  -5  -8   52.49    5.90
  -3  -5  -8   37.50    7.80
  -3  -5  -8   48.40    6.30
   3  -5   8   62.99    8.20
   3  -5   8   62.89    7.70
   3  -5   8   50.89    8.30
  -3   5  -9   53.29    8.10
   3   5   9   47.20    6.50
   3   5   9   39.70    4.90
  -3  -5  -9   29.90    7.70
  -3  -5  -9   37.00    5.90
   3  -5   9   41.20    8.80
   3  -5   9   43.00    8.40
   3  -5   9   43.30    7.50
  -3   5 -10   37.50    8.20
   3   5  10   42.00    5.60
   3   5  10   35.60    7.50
   3  -5  10   48.40    8.30
   3  -5  10   51.59    9.90
   3  -5  10   53.99    9.90
  -3  -5 -10   42.80    9.60
  -3  -5 -10   43.00    6.50
  -3   5 -11    9.20    8.00
   3   5  11   23.20    7.80
   3   5  11   17.40    5.60
   3  -5  11   23.20    8.30
   3  -5  11   25.30    9.80
  -3  -5 -11   23.70    6.90
  -3  -5 -11   20.40   10.00
   3   5  12    7.60    8.60
   3   5  12   -2.30   10.20
  -3   5 -12   -3.20   11.20
   3  -5  12    9.00   10.70
  -3  -5 -12    0.90   10.10
   3  -5  12    3.30   10.30
   3  -5  12    4.20    8.70
   3   5  13    1.30    7.40
   3   5  13    5.80   13.10
  -3   5 -13    8.10   10.40
   3  -5  13    5.00   11.40
   3  -5  13   -7.40   11.30
  -3  -5 -13   -8.70   10.50
   3   6 -14   -6.30   12.10
   3   6 -14   -1.60   10.20
  -3   6  14   17.40    9.90
   3  -6 -14    0.40   11.10
  -3  -6  14    9.30   12.10
  -3   6  13   56.79    9.80
   3   6 -13   37.40   11.70
   3   6 -13   59.69   10.80
  -3  -6  13   43.40   11.40
   3  -6 -13   22.50   10.10
  -3   6  12   14.20    7.90
   3   6 -12   15.00    9.60
   3   6 -12   13.60    8.00
   3  -6 -12   14.70    8.60
  -3  -6  12    3.20    8.60
  -3   6  11    4.30    6.80
   3   6 -11    6.40    9.20
   3   6 -11    3.60    7.00
  -3  -6  11    0.20    8.30
   3  -6 -11   -1.50    7.50
  -3  -6  11   -6.80    6.40
   3   6 -10    9.70    7.80
  -3   6  10   -0.30    6.00
   3   6 -10   -3.40    6.70
  -3  -6  10    1.10    7.50
   3  -6 -10   -6.00    6.60
  -3  -6  10   -9.20    5.70
   3   6  -9    9.00    7.00
  -3   6   9    3.00    5.70
   3   6  -9    1.40    6.50
   3  -6  -9    0.80    7.40
  -3  -6   9    7.60    6.60
   3  -6  -9    8.70    6.30
  -3  -6   9    3.50    5.50
   3  -6  -9    0.00    5.90
   3   6  -8    3.70    6.20
   3   6  -8    6.50    5.40
  -3   6   8   -4.30    5.10
   3  -6  -8   -6.60    6.30
   3  -6  -8   -1.00    5.30
  -3  -6   8   -5.50    4.80
  -3  -6   8   -6.30    5.80
   3  -6  -8   -1.30    4.90
   3   6  -7    4.30    5.00
   3   6  -7    2.00    5.40
  -3   6   7    3.40    6.00
   3   6  -7    6.30    5.70
  -3   6   7    2.00    5.30
  -3  -6   7    5.20    5.70
   3  -6  -7   -0.70    4.80
  -3  -6   7    1.00    4.20
   3  -6  -7   -1.00    6.60
   3  -6  -7    4.10    4.60
   3  -6  -7    9.00    6.20
   3   6  -6  195.48   10.90
  -3   6   6  145.99   10.60
   3   6  -6  155.78   10.90
   3   6  -6  140.89   10.70
  -3   6   6  142.99   10.50
   3   6  -6  152.18   11.80
   3  -6  -6  177.38   11.80
   3  -6  -6  153.68   11.10
  -3  -6   6  157.98   10.30
   3  -6  -6  160.48   11.40
  -3  -6   6  151.78   11.20
   3  -6  -6  168.58   10.20
  -3  -6   6  168.38    9.50
   3   6  -5  582.74   27.10
   3   6  -5  574.24   27.30
   3   6  -5  617.14   27.80
  -3   6   5  544.95   26.90
  -3   6   5  537.45   26.80
   3   6  -5  625.24   26.60
   3   6  -5  602.54   27.50
  -3  -6   5  592.74   26.90
   3  -6  -5  558.54   26.50
   3  -6  -5  559.14   28.30
   3  -6  -5  549.25   27.00
   3  -6  -5  558.94   27.00
  -3  -6   5  584.24   27.20
  -3  -6   5  600.64   26.40
   3   6  -4    9.40    4.20
   3   6  -4    4.10    4.40
   3   6  -4   10.70    3.40
   3   6  -4   13.70    5.20
  -3   6   4    7.90    3.80
   3   6  -4    6.20    3.70
   3  -6  -4   10.20    3.50
  -3  -6   4    8.40    4.60
  -3  -6   4   16.10    3.20
   3  -6  -4   11.10    4.50
   3  -6  -4    9.70    4.50
   3  -6  -4    3.60    4.20
  -3   6   3   -1.50    1.40
  -3   6   3   -3.10    1.40
   3   6  -3   -1.80    4.40
   3   6  -3    0.40    2.60
   3   6  -3    2.90    3.50
  -3   6   3   -1.60    3.30
  -3   6   3    0.10    3.20
   3  -6  -3   -3.70    3.30
   3  -6  -3   -4.40    3.00
  -3  -6   3    0.70    2.40
  -3  -6   3    4.90    3.10
   3  -6  -3    4.20    4.20
  -3  -6   3    1.00    3.60
  -3   6   2  570.24   27.00
   3   6  -2  617.64   28.00
  -3   6   2  575.84   26.30
   3   6  -2  608.34   26.50
   3   6  -2  629.34   27.50
  -3   6   2  601.14   27.00
   3  -6  -2  561.04   27.70
  -3  -6   2  622.54   26.40
   3  -6  -2  580.74   27.00
   3  -6  -2  595.54   27.00
  -3  -6   2  599.74   27.60
  -3  -6   2  624.44   27.30
  -3  -6   2  606.14   27.50
  -3  -6   2  589.44   27.70
   3   6  -1   -0.70    3.10
  -3   6   1   -0.10    2.90
   3   6  -1   -0.70    1.70
   3   6  -1   -7.50    4.00
  -3   6   1   -4.30    2.30
  -3   6   1    0.00    3.10
  -3  -6   1   -1.00    3.40
  -3  -6   1   -0.50    2.90
   3  -6  -1    3.10    4.20
   3  -6  -1    1.40    3.10
  -3  -6   1   -2.60    4.00
   3  -6  -1   -0.70    3.00
  -3  -6   1    0.30    3.20
  -3   6   0   -0.10    2.80
   3   6   0    1.50    1.10
   3   6   0    1.80    3.00
  -3   6   0   -4.00    3.10
  -3   6   0   -2.30    2.60
   3   6   0    8.00    4.50
   3  -6   0    6.70    3.20
   3  -6   0    2.80    3.00
  -3  -6   0   -1.70    4.20
  -3  -6   0   -3.40    3.30
   3  -6   0    0.70    2.40
  -3  -6   0    2.20    3.20
  -3  -6   0   -2.40    2.50
   3   6   1   27.60    5.10
   3   6   1   24.40    3.60
  -3   6  -1   29.20    3.80
   3   6   1   25.90    5.00
  -3   6  -1   33.20    4.00
  -3   6  -1   29.00    4.00
   3  -6   1   35.30    4.30
  -3  -6  -1   23.70    4.30
   3  -6   1   26.00    3.80
  -3  -6  -1   14.80    3.40
  -3  -6  -1   34.20    3.10
  -3  -6  -1   30.30    5.30
   3  -6   1   27.80    4.80
   3  -6   1   32.20    3.80
   3   6   2  244.78   13.50
  -3   6  -2  289.17   15.50
   3   6   2  234.28   12.50
  -3   6  -2  236.88   12.70
  -3   6  -2  245.38   12.50
   3  -6   2  264.87   13.00
  -3  -6  -2  229.68   13.60
  -3  -6  -2  245.18   16.70
   3  -6   2  263.57   13.00
  -3  -6  -2  247.58   12.50
   3  -6   2  268.17   15.30
  -3  -6  -2  235.48   11.30
   3   6   3   60.49    6.40
   3   6   3   34.90    5.60
  -3   6  -3   65.49    5.80
   3   6   3   54.39    4.60
  -3   6  -3   55.09    5.60
   3  -6   3   52.49    5.20
   3  -6   3   48.90    5.90
  -3  -6  -3   41.70    3.20
  -3  -6  -3   57.99    6.20
  -3  -6  -3   58.19    4.60
  -3  -6  -3   61.29    3.30
  -3  -6  -3   58.49    6.40
  -3   6  -4   -3.00    4.20
  -3   6  -4   -0.80    3.80
   3   6   4   -2.80    5.00
  -3   6  -4    9.00    4.70
   3   6   4    5.40    3.20
   3   6   4    3.80    5.10
  -3  -6  -4   -2.30    1.90
   3  -6   4    3.90    3.80
  -3  -6  -4   -1.20    5.10
  -3  -6  -4   -3.70    2.80
  -3  -6  -4   -4.60    4.70
   3  -6   4   -9.80    5.00
   3  -6   4   -1.80    4.00
   3   6   5   12.90    5.90
   3   6   5   14.10    3.80
  -3   6  -5   17.50    6.10
  -3  -6  -5   13.10    2.90
   3  -6   5   14.70    4.70
   3  -6   5   16.30    5.60
  -3  -6  -5   11.10    5.10
   3  -6   5    8.60    4.60
   3  -6   5   14.60    5.40
  -3  -6  -5   14.10    3.60
   3   6   6    5.10    6.00
   3   6   6   -0.50    3.80
  -3   6  -6   -0.90    5.00
  -3  -6  -6    0.60    3.70
   3  -6   6    7.80    5.10
   3  -6   6    0.60    5.40
  -3  -6  -6   -2.30    3.20
  -3  -6  -6   -0.20    5.80
   3  -6   6    1.10    5.30
   3   6   7   21.70    4.80
  -3   6  -7   13.00    5.90
   3   6   7   13.50    6.90
   3  -6   7   20.90    6.20
  -3  -6  -7   16.60    4.50
   3  -6   7   22.70    6.90
  -3  -6  -7   23.40    4.70
  -3  -6  -7   17.70    6.60
   3  -6   7   17.70    5.80
   3   6   8   30.30    8.30
   3   6   8   20.30    5.40
  -3   6  -8   33.00    7.40
   3  -6   8   30.10    7.60
  -3  -6  -8   29.70    6.20
   3  -6   8   21.70    6.70
  -3  -6  -8   28.80    8.30
   3  -6   8   26.00    7.80
  -3  -6  -8   22.40    5.20
  -3   6  -9  256.77   16.90
   3   6   9  218.88   13.90
   3   6   9  209.08   17.10
   3   6   9  203.38   11.60
   3  -6   9  214.28   16.60
  -3  -6  -9  188.28   15.80
  -3  -6  -9  231.38   17.50
   3  -6   9  247.28   15.80
  -3  -6  -9  231.78   13.70
  -3   6 -10   27.60    8.00
   3   6  10   15.90    6.80
   3   6  10   23.80    4.80
  -3  -6 -10   13.10    9.90
   3  -6  10   23.00   13.10
  -3  -6 -10   19.00    6.30
   3  -6  10   29.20    8.60
   3  -6  10   17.20    9.40
  -3   6 -11   22.20   10.40
   3   6  11   18.10    5.60
   3   6  11    5.80    7.70
   3  -6  11   19.80    9.40
   3  -6  11    7.20    9.80
  -3  -6 -11   13.60    7.20
   3  -6  11   18.20    8.90
  -3  -6 -11    3.30   10.20
   3   6  12    8.90    9.00
   3   6  12    9.30    6.30
   3  -6  12   14.70   10.40
  -3  -6 -12    0.40   10.80
   3  -6  12    8.90    9.80
   3  -6  12    6.00   10.40
   3  -6  13    9.10   12.00
   3  -6  13    0.80   12.80
   3  -6  13   -1.10   10.50
  -3  -6 -13  -15.40   11.50
   3   7 -13   19.00   15.50
  -3   7  13   27.40    9.70
   3   7 -13   25.00   18.40
   3  -7 -13   17.50   10.60
   3  -7 -13   17.00   16.30
  -3  -7  13   24.00   13.50
   3   7 -12   -4.00   10.70
  -3   7  12   -3.60    8.20
   3   7 -12    6.00    8.60
  -3  -7  12  -20.70    8.90
   3  -7 -12   -9.40    9.10
  -3  -7  12    9.20    9.60
   3  -7 -12   -2.20    8.70
   3   7 -11   -8.40    8.40
   3   7 -11   -0.90    8.90
  -3   7  11    2.70    7.30
   3  -7 -11   -6.50    8.20
   3  -7 -11    4.90    8.40
  -3  -7  11  -14.00    8.00
  -3  -7  11  -13.80    8.10
   3   7 -10    4.00    7.50
   3   7 -10    8.60    8.50
  -3   7  10    2.70    6.50
   3  -7 -10    1.80    7.40
  -3  -7  10  -12.40    7.20
  -3  -7  10   14.80    8.40
   3  -7 -10    9.00    7.20
  -3   7   9  230.38   15.10
   3   7  -9  229.38   15.90
   3  -7  -9  201.68   18.20
   3  -7  -9  224.88   16.70
  -3  -7   9  264.27   24.10
   3  -7  -9  249.18   15.00
  -3   7   8  225.78   13.90
   3   7  -8  208.78   14.40
   3   7  -8  214.28   14.80
  -3   7   8  219.78   14.90
   3  -7  -8  187.78   14.80
  -3  -7   8  222.68   14.90
  -3  -7   8  220.98   14.20
   3  -7  -8  214.68   13.60
   3  -7  -8  195.98   14.90
   3   7  -7  594.94   28.10
  -3   7   7  550.54   27.40
   3   7  -7  571.04   27.70
  -3   7   7  547.45   27.10
   3  -7  -7  536.55   27.50
  -3  -7   7  565.94   27.30
   3  -7  -7  568.44   28.20
   3  -7  -7  554.74   26.80
  -3  -7   7  603.54   28.20
   3   7  -6  219.98   13.30
   3   7  -6  189.78   13.00
  -3   7   6  185.48   13.00
   3   7  -6  205.18   12.80
   3  -7  -6  200.08   12.30
   3  -7  -6  213.88   13.80
  -3  -7   6  220.08   13.10
  -3  -7   6  236.78   12.10
   3  -7  -6  198.38   14.20
   3  -7  -6  211.48   14.00
  -3  -7   6  218.38   13.60
   3   7  -5  209.08   12.50
  -3   7   5  203.28   12.30
   3   7  -5  217.28   11.80
   3   7  -5  195.78   12.80
  -3  -7   5  215.68   11.10
   3  -7  -5  201.48   13.00
   3  -7  -5  193.58   11.60
  -3  -7   5  187.28   12.60
   3  -7  -5  180.48   12.70
   3  -7  -5  174.68   17.10
   3   7  -4    4.80    4.50
   3   7  -4   -4.70    5.10
   3   7  -4    1.00    3.70
  -3   7   4    7.90    4.40
   3   7  -4    3.40    8.90
  -3  -7   4   -2.30    5.50
   3  -7  -4    4.40    4.70
  -3  -7   4    5.90    4.50
   3  -7  -4    7.60    4.80
  -3  -7   4    5.60    3.10
   3  -7  -4    0.10    3.50
   3  -7  -4    1.30    4.80
  -3   7   3    8.10    2.20
   3   7  -3    1.60    4.70
  -3   7   3   10.40    4.00
  -3   7   3    4.40    4.00
  -3   7   3    5.60    1.90
   3   7  -3    4.20    4.20
   3   7  -3    0.20    2.80
   3   7  -3   15.30    4.50
   3  -7  -3    6.00    3.50
   3  -7  -3    5.30    4.40
  -3  -7   3    8.90    2.70
  -3  -7   3    3.60    5.10
   3  -7  -3    9.70    5.10
  -3  -7   3    4.30    3.90
  -3  -7   3    6.60    4.40
   3   7  -2    5.10    3.10
  -3   7   2    1.30    3.40
   3   7  -2   -2.00    3.70
  -3   7   2    2.20    3.60
   3   7  -2    2.00    4.60
  -3   7   2    2.60    2.40
   3  -7  -2    1.90    4.60
  -3  -7   2   -1.90    3.90
  -3  -7   2    5.40    3.70
   3  -7  -2   -5.50    3.30
   3  -7  -2    4.40    3.90
  -3  -7   2   -1.10    4.90
  -3  -7   2    1.00    2.20
   3   7  -1    3.90    2.00
   3   7  -1   -0.20    3.50
  -3   7   1    6.40    3.60
   3   7  -1   -0.80    4.70
  -3   7   1    1.10    3.50
  -3   7   1    6.10    2.90
  -3  -7   1   -4.70    3.60
  -3  -7   1    4.50    1.70
  -3  -7   1    6.70    3.50
   3  -7  -1    2.00    3.70
   3  -7  -1    1.00    3.30
   3  -7  -1    0.90    4.50
  -3  -7   1    4.30    4.80
  -3  -7   1    4.90    4.20
   3   7   0   23.50    5.50
  -3   7   0   30.80    4.00
   3   7   0   33.30    2.40
  -3   7   0   40.50    4.50
   3   7   0   22.40    4.10
  -3   7   0   22.50    4.10
  -3  -7   0   33.30    3.90
   3  -7   0   22.40    4.20
  -3  -7   0   26.40    4.20
  -3  -7   0   38.80    5.30
   3  -7   0   34.30    4.20
  -3  -7   0   30.40    5.40
  -3   7  -1   15.20    3.80
  -3   7  -1   14.80    3.80
   3   7   1    8.80    3.40
  -3   7  -1   12.10    4.20
   3   7   1   11.50    5.00
  -3  -7  -1    0.50    4.00
   3  -7   1   17.80    3.90
   3  -7   1   13.00    4.00
   3  -7   1   13.30    4.80
   3  -7   1    9.60    3.50
  -3  -7  -1   14.70    5.40
  -3  -7  -1    4.90    3.50
  -3  -7  -1    8.60    2.90
   3   7   2  174.28   12.00
  -3   7  -2  186.38   11.10
   3   7   2  197.28   10.50
  -3   7  -2  192.08   10.70
  -3   7  -2  188.88   10.70
  -3  -7  -2  183.78    9.30
   3  -7   2  189.48   10.90
   3  -7   2  181.58   12.40
  -3  -7  -2  165.08   12.20
  -3  -7  -2  184.58   10.40
  -3  -7  -2  193.68   12.30
  -3   7  -3   16.20    4.20
   3   7   3   23.80    5.80
  -3   7  -3   20.40    5.30
  -3   7  -3   23.00    5.80
   3   7   3   17.70    3.70
   3   7   3   -2.20    5.60
  -3  -7  -3   22.30    2.90
  -3  -7  -3   21.90    5.30
   3  -7   3   14.80    5.70
   3  -7   3   36.10    5.10
  -3  -7  -3   23.60    6.20
  -3  -7  -3   26.40    2.70
   3  -7   3   19.80    4.40
  -3  -7  -3   23.00    1.70
  -3  -7  -3   21.90    3.90
  -3   7  -4   11.20    4.50
  -3   7  -4   12.60    5.60
   3   7   4   13.10    6.00
   3   7   4   19.20    3.80
  -3  -7  -4   15.30    3.70
   3  -7   4   21.40    4.90
  -3  -7  -4   19.50    2.30
  -3  -7  -4   12.00    2.20
   3  -7   4   17.30    4.90
  -3  -7  -4   12.30    5.40
   3   7   5   11.90    4.00
  -3   7  -5   18.10    5.20
   3   7   5   12.20    6.30
  -3  -7  -5   17.10    3.80
  -3  -7  -5    9.50    2.90
   3  -7   5    5.60    5.10
  -3  -7  -5   16.90    6.40
  -3  -7  -5    9.60    2.80
   3  -7   5    6.20    6.10
   3  -7   5   13.10    5.60
   3   7   6   14.50    6.60
  -3   7  -6    4.30    5.80
   3   7   6    7.90    7.30
  -3  -7  -6    8.60    3.50
   3  -7   6   14.80    5.70
   3  -7   6    6.30    6.20
   3  -7   6   16.70    6.00
  -3  -7  -6    9.80    6.30
  -3  -7  -6    6.30    3.80
  -3   7  -7  139.79   11.90
   3   7   7  142.49   12.40
  -3  -7  -7  141.19    9.60
  -3  -7  -7  141.59    9.80
   3  -7   7  141.59   10.90
   3  -7   7  155.98   12.10
  -3  -7  -7  147.79   12.20
   3  -7   7  122.59   10.60
  -3   7  -8    7.30    7.20
   3  -7   8   -0.50    7.50
  -3  -7  -8    5.50    4.80
   3  -7   8    6.00    6.80
  -3  -7  -8    9.10    7.90
  -3  -7  -8    8.60    6.80
  -3   7  -9   61.99    9.80
   3   7   9   43.90    9.80
   3  -7   9   34.90    9.10
  -3  -7  -9   45.30   10.20
   3  -7   9   56.59    8.90
  -3  -7  -9   46.10    7.80
   3  -7   9   54.99    8.70
  -3  -7  -9   51.69    6.30
  -3   7 -10   28.80    9.10
   3   7  10    9.10   10.60
   3   7  10    8.00   10.20
   3  -7  10   14.70    8.50
   3  -7  10   14.50    8.60
  -3  -7 -10   15.70    6.20
   3  -7  10   14.50    9.50
  -3  -7 -10   16.70   10.30
  -3   7 -11   12.90   10.60
   3   7  11    6.50   12.70
   3  -7  11   -0.90    8.80
   3  -7  11    4.20   10.50
  -3  -7 -11    1.40    6.70
  -3  -7 -11   -1.50   10.70
   3  -7  11    9.60   10.30
  -3   7 -12    3.10   12.10
  -3  -7 -12    4.40   11.10
   3  -7  12   11.20   11.80
   3  -7  12    4.80   15.40
   3  -7  12    9.80   12.60
   3   8 -13    6.70   10.50
   3   8 -13  -10.10   12.90
  -3   8  13    2.50    9.80
   3  -8 -13    3.50   11.70
   3  -8 -13    0.90   10.80
  -3  -8  13    4.30   11.90
  -3   8  12    9.30    8.90
   3   8 -12   -3.10   10.60
   3   8 -12   14.40   10.70
   3  -8 -12   16.30    9.40
   3  -8 -12   13.50   10.20
  -3  -8  12    9.70   11.10
   3   8 -11   -4.80   10.20
  -3   8  11    5.70    8.00
   3   8 -11   -3.20    8.90
  -3  -8  11    4.90    9.10
   3  -8 -11    8.20   10.80
   3   8 -10    5.20    7.80
   3   8 -10   18.60    9.40
  -3   8  10    7.20    7.00
   3  -8 -10   -0.50    7.20
  -3  -8  10  -12.20    9.80
   3  -8 -10    7.40    8.40
  -3  -8  10   12.90    8.80
   3   8  -9  171.08   13.70
   3   8  -9  178.18   12.90
  -3   8   9  157.18   13.30
   3  -8  -9  112.29   11.80
   3  -8  -9  166.58   13.10
  -3  -8   9  165.48   12.30
  -3  -8   9  185.08   15.10
   3   8  -8   21.70    7.90
  -3   8   8   14.40    7.40
   3   8  -8    0.00    7.90
   3  -8  -8    6.90    5.90
   3  -8  -8   20.40    8.00
   3  -8  -8    9.70    7.30
  -3  -8   8   23.70    7.70
  -3  -8   8    4.80    6.50
  -3   8   7   10.20    6.80
   3   8  -7   14.40    6.30
   3   8  -7   14.70    7.10
  -3  -8   7   13.80    6.80
   3  -8  -7   19.70    5.80
   3  -8  -7   20.00    7.50
  -3  -8   7   15.00    5.30
  -3  -8   7   10.20    6.10
   3  -8  -7    2.20    6.50
   3   8  -6  207.68   14.40
  -3   8   6  219.28   14.30
   3   8  -6  236.48   14.90
   3   8  -6  220.68   14.10
   3  -8  -6  204.38   14.80
  -3  -8   6  242.48   14.80
   3  -8  -6  216.78   15.20
   3  -8  -6  211.18   13.00
  -3  -8   6  225.58   14.70
  -3  -8   6  229.38   12.70
   3   8  -5   29.60    5.80
   3   8  -5   37.10    5.90
  -3   8   5   35.70    6.50
   3   8  -5   20.50    6.40
  -3  -8   5   43.40    7.00
   3  -8  -5   34.20    7.00
   3  -8  -5   38.90    5.30
   3  -8  -5   35.30    7.20
   3  -8  -5   36.50    6.70
   3   8  -4    4.10    5.00
  -3   8   4    1.10    2.00
  -3   8   4    6.30    4.90
   3   8  -4   -2.60    4.20
  -3   8   4    2.90    1.90
   3   8  -4   -3.60    5.50
  -3  -8   4   -4.30    4.10
  -3  -8   4   -0.10    4.80
  -3  -8   4   -4.50    3.30
   3  -8  -4    3.10    6.10
   3  -8  -4   -2.50    5.00
   3  -8  -4   -0.80    4.00
  -3   8   3   76.29    6.40
  -3   8   3   66.89    6.60
  -3   8   3   66.39    4.60
  -3   8   3   54.19    5.00
   3   8  -3   76.09    7.00
   3   8  -3   66.29    7.60
   3  -8  -3   76.19    7.90
  -3  -8   3   72.69    6.70
  -3  -8   3   77.79    5.20
   3  -8  -3   72.59    6.10
  -3  -8   3   64.29    6.50
   3  -8  -3   59.49    6.70
  -3   8   2   22.70    3.40
  -3   8   2   16.20    3.00
   3   8  -2   20.40    3.20
  -3   8   2   20.60    4.40
   3   8  -2   10.90    4.40
   3   8  -2    9.00    5.50
  -3   8   2   26.20    4.90
  -3  -8   2   24.90    2.90
   3  -8  -2   16.30    5.80
   3  -8  -2   18.60    5.00
  -3  -8   2   15.30    5.00
  -3  -8   2   19.10    4.80
   3  -8  -2    9.10    4.10
   3   8  -1  245.98   13.70
  -3   8   1  253.17   12.70
  -3   8   1  254.57   13.40
   3   8  -1  265.37   11.70
  -3   8   1  258.37   13.40
  -3   8   1  207.68   13.40
   3   8  -1  230.48   14.20
   3  -8  -1  241.38   13.60
   3  -8  -1  242.98   13.10
  -3  -8   1  269.77   14.50
   3  -8  -1  240.78   14.50
  -3  -8   1  268.07   13.50
  -3  -8   1  242.48   11.50
  -3  -8   1  251.47   17.50
  -3   8   0    8.20    4.50
  -3   8   0   11.60    3.90
   3   8   0    3.40    5.20
  -3   8   0   16.80    4.30
   3   8   0   10.10    4.00
   3   8   0   14.40    1.80
  -3  -8   0   16.20    4.90
  -3  -8   0   15.40    6.70
  -3  -8   0   20.70    4.00
   3  -8   0   16.50    5.00
   3  -8   0   21.60    4.10
  -3  -8   0    6.70    4.10
  -3   8  -1  568.44   27.60
   3   8   1  584.04   28.60
  -3   8  -1  596.04   27.50
  -3   8  -1  586.64   27.50
   3   8   1  587.24   27.50
  -3  -8  -1  569.54   26.80
  -3  -8  -1  660.13   30.00
  -3  -8  -1  617.94   28.80
   3  -8   1  595.24   27.60
   3  -8   1  599.04   28.50
   3   8   2    8.00    6.10
   3   8   2   12.20    4.10
  -3   8  -2   14.60    4.70
  -3   8  -2   11.60    4.80
   3  -8   2    3.20    3.90
  -3  -8  -2   -0.40    5.00
  -3  -8  -2    7.50    3.00
   3  -8   2   15.10    4.80
  -3  -8  -2    3.10    3.90
   3   8   3   51.49    7.90
  -3   8  -3   69.79    7.40
  -3   8  -3   75.79    6.90
   3   8   3   75.79    6.00
  -3  -8  -3   59.89    4.50
   3  -8   3   61.49    6.30
  -3  -8  -3   61.99    7.70
  -3  -8  -3   63.59    5.10
   3  -8   3   53.69    6.20
  -3  -8  -3   55.69    5.50
   3   8   4  209.28   11.80
   3   8   4  210.18   14.40
  -3   8  -4  247.08   12.70
   3  -8   4  218.48   13.10
  -3  -8  -4  219.28   15.00
  -3  -8  -4  204.98    9.80
  -3  -8  -4  196.88    9.50
  -3  -8  -4  204.38   11.60
   3  -8   4  217.08   13.00
  -3  -8  -4  185.78   10.60
   3  -8   4  179.88   13.60
  -3   8  -5  293.87   15.90
   3   8   5  269.77   16.80
   3   8   5  287.27   16.20
  -3  -8  -5  272.87   14.50
  -3  -8  -5  277.87   17.80
   3  -8   5  294.17   16.40
  -3  -8  -5  263.47   13.20
   3  -8   5  292.67   17.50
   3  -8   5  300.37   16.50
   3   8   6   21.70    5.50
  -3   8  -6   22.60    6.30
   3   8   6   17.70    8.20
   3  -8   6   11.50    6.00
  -3  -8  -6   15.80    3.70
  -3  -8  -6   21.60    4.80
   3  -8   6   10.30    7.10
  -3  -8  -6   30.60    8.10
  -3  -8  -6   15.40    3.60
   3  -8   6   17.60    6.40
   3   8   7  119.89   10.30
  -3   8  -7  126.79   10.40
   3   8   7  132.89   15.10
   3  -8   7  109.49   10.50
  -3  -8  -7   93.09   10.70
  -3  -8  -7  137.49    8.80
  -3  -8  -7  117.19    9.30
   3  -8   7  121.09   10.60
  -3  -8  -7  103.09    8.90
   3   8   8   21.10    9.10
  -3   8  -8   20.70    7.90
  -3  -8  -8    4.30    8.50
   3  -8   8    5.50    8.70
   3  -8   8   18.00    7.70
  -3  -8  -8   16.40    5.40
   3  -8   8   23.90    8.40
  -3  -8  -8   11.50    4.90
  -3   8  -9   82.49   10.50
   3   8   9   55.89   10.80
   3   8   9   59.99   11.10
   3  -8   9   58.89    9.50
   3  -8   9   49.70   10.60
   3  -8   9   61.59    9.70
  -3  -8  -9   66.69    7.60
  -3  -8  -9   56.89    7.80
  -3  -8  -9   73.79   11.60
   3   8  10    1.40    8.10
   3   8  10   16.10   11.20
  -3   8 -10   11.00    9.20
   3  -8  10   -3.50   10.10
   3  -8  10    0.00   10.00
  -3  -8 -10    6.60   10.20
   3  -8  10   -7.50    8.50
  -3   8 -11    2.50   11.10
   3  -8  11   10.80   11.20
   3  -8  11  -10.20   10.50
   3  -8  11   -9.90    9.60
  -3  -8 -11   -5.90   10.40
  -3   8 -12   53.09   13.60
   3  -8  12   50.59   11.90
   3  -8  12   51.79   14.00
   3  -8  12   38.70   13.00
  -3  -8 -12   48.20   14.20
   3   9 -12   -5.00   15.30
  -3  -9  12    4.80   12.70
   3  -9 -12   10.20   10.10
   3  -9 -12    1.80   11.70
   3   9 -11   18.10   10.50
   3   9 -11    2.50    9.80
   3  -9 -11   10.10    8.80
   3  -9 -11    8.60   10.50
  -3  -9  11   17.20   11.10
   3   9 -10   29.00    9.40
   3   9 -10   59.79   10.90
   3  -9 -10   31.60   10.20
   3  -9 -10   47.70    8.70
  -3  -9  10   44.90   10.60
  -3   9   9  132.89   18.20
   3   9  -9   99.69   11.30
   3   9  -9  104.29   11.00
   3  -9  -9   55.19   10.90
   3  -9  -9   95.59    9.60
  -3  -9   9  103.89   11.20
  -3   9   8   -5.60    7.60
   3   9  -8   -2.50    8.00
   3   9  -8   -6.50    8.20
   3  -9  -8   -0.40    7.60
   3  -9  -8    1.50    6.30
  -3  -9   8    2.90    8.10
   3   9  -7   22.50    7.00
  -3   9   7   32.60    7.70
   3  -9  -7   26.70    6.20
  -3  -9   7   28.70    6.20
   3  -9  -7   25.80    8.20
   3  -9  -7   36.70    8.80
  -3  -9   7   41.20    8.70
   3   9  -6   21.80    7.50
  -3   9   6   21.30    7.10
   3   9  -6   22.80    6.60
   3   9  -6   26.20    8.40
  -3  -9   6   28.30    7.50
  -3  -9   6   35.20    5.60
   3  -9  -6   18.90    7.90
   3  -9  -6   32.70    8.00
   3  -9  -6   32.40    5.80
   3   9  -5   -5.60    5.80
  -3   9   5   -7.70    5.80
   3   9  -5   -5.30    5.40
   3   9  -5    0.20    7.00
  -3  -9   5    3.20    4.30
  -3  -9   5   -1.10    5.40
   3  -9  -5   -4.40    6.80
   3  -9  -5   -3.70    4.70
   3  -9  -5   -2.50    6.90
  -3  -9   5   -2.30    5.80
   3   9  -4    5.40    5.00
  -3   9   4   10.30    2.80
   3   9  -4    5.90    6.60
   3   9  -4    8.00    5.80
  -3   9   4   10.70    2.60
  -3   9   4    8.00    5.70
  -3  -9   4    3.90    5.20
   3  -9  -4    0.90    6.60
  -3  -9   4    7.10    5.80
  -3  -9   4    8.10    3.90
   3  -9  -4    7.80    4.70
   3  -9  -4   10.70    6.90
   3  -9  -4    8.90    6.80
   3   9  -3   91.99    8.20
  -3   9   3   92.19    6.60
   3   9  -3   89.19    9.20
  -3   9   3   96.79    7.50
   3   9  -3  102.49    8.20
  -3   9   3   80.79    7.70
  -3   9   3   85.49    6.90
   3  -9  -3  105.89    9.70
  -3  -9   3   87.29    8.00
  -3  -9   3  111.09    8.80
  -3  -9   3   89.69    7.00
   3  -9  -3  112.99    9.60
   3  -9  -3  100.19    8.80
  -3   9   2  282.77   15.10
   3   9  -2  286.37   16.80
  -3   9   2  272.67   13.80
   3   9  -2  274.87   13.70
   3   9  -2  292.97   15.80
  -3   9   2  291.47   15.30
  -3   9   2  269.87   14.00
  -3  -9   2  283.47   13.40
  -3  -9   2  277.77   16.30
   3  -9  -2  276.27   16.90
  -3  -9   2  303.07   15.50
   3  -9  -2  247.58   16.50
  -3   9   1   35.60    4.90
  -3   9   1   34.00    4.50
   3   9  -1   48.20    6.10
  -3   9   1   48.60    6.20
  -3   9   1   32.80    5.50
   3   9  -1   43.20    7.50
   3   9  -1   35.20    3.50
  -3  -9   1   28.80    6.00
   3  -9  -1   41.80    7.30
   3  -9  -1   39.20    6.50
  -3  -9   1   36.90    3.20
   3  -9  -1   35.30   11.10
  -3  -9   1   43.00    5.70
   3   9   0   -4.10    4.10
  -3   9   0    5.60    3.80
   3   9   0    0.00    1.90
   3   9   0    0.70    6.00
  -3   9   0    0.70    4.80
  -3   9   0    0.70    6.40
   3  -9   0    4.20   10.50
  -3  -9   0    0.30    5.20
   3  -9   0    4.70    4.40
  -3  -9   0   -2.70    4.10
   3   9   1  126.69   11.10
   3   9   1  118.99    9.70
  -3   9  -1  105.39    8.60
  -3   9  -1  119.59    9.70
   3  -9   1  140.99    9.90
  -3  -9  -1  129.39    9.80
  -3  -9  -1  143.39   11.60
  -3  -9  -1  131.39    8.70
   3  -9   1  117.59   10.30
  -3   9  -2   46.60    6.50
   3   9   2   49.30    8.00
  -3   9  -2   31.90    6.30
   3   9   2   38.10    5.40
   3  -9   2   33.60    5.90
  -3  -9  -2   43.30    4.80
  -3  -9  -2   37.70    5.60
  -3  -9  -2   45.20    7.70
  -3   9  -3  267.97   14.50
   3   9   3  234.78   16.20
   3   9   3  250.47   13.80
  -3  -9  -3  235.48   12.30
  -3  -9  -3  241.08   13.70
  -3  -9  -3  242.18   16.60
  -3  -9  -3  254.57   13.00
   3  -9   3  244.08   14.30
   3   9   4    8.10    4.50
  -3   9  -4    1.40    5.80
   3   9   4   16.50    7.20
   3  -9   4   -5.20    5.50
  -3  -9  -4   -0.20    6.40
  -3  -9  -4    3.00    1.40
  -3  -9  -4    8.50    3.10
  -3  -9  -4    8.10    4.60
  -3  -9  -4    0.10    2.80
   3  -9   4    5.60    6.90
  -3   9  -5  127.99   11.50
   3   9   5  145.09   12.30
  -3  -9  -5  125.79    7.10
  -3  -9  -5  124.49    9.70
   3  -9   5  143.59   11.10
  -3  -9  -5  133.79   11.90
  -3  -9  -5  119.39    7.00
   3  -9   5  144.69   12.20
   3  -9   5  115.79   11.20
   3   9   6   -3.50    5.60
  -3   9  -6    0.00    6.70
  -3  -9  -6    3.90    4.50
   3  -9   6    3.60   13.10
  -3  -9  -6   -0.70    3.30
   3  -9   6    0.10   10.10
  -3  -9  -6   20.30   13.00
  -3  -9  -6    4.20    3.30
   3  -9   6   -1.50    6.90
  -3   9  -7   50.69    8.50
   3   9   7   39.60   10.20
   3   9   7   37.00    6.80
  -3  -9  -7   38.50    5.00
  -3  -9  -7   45.90    5.90
   3  -9   7   52.89   10.20
   3  -9   7   37.80    8.00
  -3  -9  -7   29.40    9.00
  -3  -9  -7   36.10    5.10
   3   9   8   68.59   11.60
   3   9   8   41.90    7.50
   3  -9   8   63.79   11.10
   3  -9   8   45.40    9.50
  -3  -9  -8   53.29    6.20
   3  -9   8   50.59    9.00
  -3  -9  -8   39.10    6.10
  -3  -9  -8   36.30    9.80
  -3   9  -9    5.00    8.70
   3   9   9   -4.80    9.80
   3  -9   9    4.00   10.30
  -3  -9  -9   -1.80    6.00
  -3  -9  -9    5.70    6.70
  -3  -9  -9   -3.20   10.20
   3  -9   9    2.40    8.50
   3  -9   9    6.80    9.40
  -3  -9  -9   -4.90    6.00
  -3   9 -10   16.00   10.20
   3   9  10    6.20   11.90
  -3  -9 -10   20.80    7.60
  -3  -9 -10   17.30   12.00
   3  -9  10   16.90   11.80
  -3  -9 -10    8.70    5.80
   3  -9  10   17.30    9.90
  -3   9 -11   -2.50   11.80
   3   9  11   -7.30   24.00
   3  -9  11    5.80   16.70
  -3  -9 -11   16.50    8.80
  -3  -9 -11    7.20   12.20
   3  -9  11    0.00   17.30
   3  10 -11    6.90   14.10
   3  10 -11    8.40   10.30
   3 -10 -11   18.50   10.00
   3 -10 -11   -1.10   11.80
   3  10 -10  102.09   12.60
   3  10 -10   52.19   10.80
   3 -10 -10   66.19   12.50
  -3 -10  10   61.49   11.70
   3 -10 -10   87.39   10.50
   3  10  -9   23.10    9.30
  -3  10   9    6.60   10.10
   3  10  -9    4.10    9.70
   3 -10  -9   24.20    8.10
  -3 -10   9   10.30    9.60
   3 -10  -9   17.70   10.40
  -3  10   8  105.99   18.70
   3  10  -8  101.09   12.30
   3  10  -8  162.28   13.40
   3 -10  -8  105.89   10.30
  -3 -10   8  142.89   13.50
   3 -10  -8  127.59   13.40
  -3  10   7   12.00    7.80
   3  10  -7   12.50    8.90
   3  10  -7   17.40    7.50
  -3 -10   7   17.90    8.50
   3 -10  -7   19.20    6.40
   3  10  -6    1.40    6.30
  -3  10   6    4.20    6.90
   3  10  -6    1.10    9.00
  -3 -10   6   -3.10    6.30
   3 -10  -6   -6.50    5.40
  -3 -10   6    1.50    7.10
   3 -10  -6   -4.00    7.70
  -3 -10   6    6.60    5.20
   3  10  -5   19.50    7.00
   3  10  -5   14.20    8.00
   3  10  -5   14.50    6.40
  -3  10   5   16.20    7.10
  -3 -10   5    9.40    6.80
  -3 -10   5   12.30    6.40
  -3 -10   5   16.40    4.90
   3 -10  -5   10.70    5.50
   3 -10  -5   14.30    7.40
  -3  10   4   38.40    7.10
   3  10  -4   38.90    6.60
  -3  10   4   53.79    4.40
   3  10  -4   45.60    7.70
   3  10  -4   52.19    8.70
  -3  10   4   49.20    4.40
   3 -10  -4   43.60    6.00
  -3 -10   4   57.09    7.90
  -3 -10   4   55.19    5.50
  -3 -10   4   47.60    7.40
   3 -10  -4   38.10    8.10
  -3  10   3   35.50    6.60
  -3  10   3   36.50    5.20
   3  10  -3   35.00    6.80
   3  10  -3   33.80    7.80
   3  10  -3   51.39    5.70
  -3  10   3   40.30    4.80
  -3 -10   3   35.50    4.50
   3 -10  -3   25.70    5.40
  -3 -10   3   27.10    6.80
  -3 -10   3   44.00    7.30
   3 -10  -3   43.80    8.50
  -3  10   2  140.79   11.10
   3  10  -2  154.38   12.00
   3  10  -2  134.89   11.40
  -3  10   2  124.89   11.30
  -3 -10   2  193.58   11.70
   3 -10  -2  134.59   10.30
  -3 -10   2  138.89   12.50
  -3 -10   2  148.39    8.40
   3 -10  -2  114.69   10.60
  -3  10   1    3.40    4.20
   3  10  -1    0.20    7.20
  -3  10   1   -4.00    5.50
  -3  10   1   -1.60    5.60
   3  10  -1    1.50    5.20
  -3 -10   1   -4.30    5.80
  -3 -10   1   -1.20    5.10
   3 -10  -1   13.20    7.20
   3 -10  -1   -0.70    4.60
  -3 -10   1    4.90    2.50
  -3  10   0   -1.50    5.80
  -3  10   0   -4.40    5.60
   3  10   0   -6.40    5.20
  -3  10   0   -5.00    4.40
   3  10   0   -5.20    6.60
   3 -10   0   -0.90    4.80
   3 -10   0    4.20    6.70
  -3 -10   0   -4.40    5.90
  -3 -10   0    0.80    4.80
  -3  10  -1    8.90    6.10
   3  10   1   22.50    7.80
  -3  10  -1    6.50    6.10
   3  10   1   10.50    5.40
  -3  10  -1   12.50    4.70
  -3 -10  -1   22.90    6.80
   3 -10   1   14.50    7.50
  -3 -10  -1   14.50    4.90
   3 -10   1   14.80    5.60
  -3  10  -2   -0.90    5.80
   3  10   2   14.20    7.50
   3  10   2    2.70    5.10
  -3 -10  -2    9.40    5.00
  -3 -10  -2    5.60    6.90
   3 -10   2   13.70    5.50
  -3 -10  -2   10.40    4.40
   3  10   3   42.90    8.80
  -3  10  -3   23.70    7.00
   3  10   3   22.90    5.70
  -3 -10  -3   30.30    5.70
  -3 -10  -3   30.70    4.50
   3 -10   3   25.00    6.20
  -3 -10  -3   24.80    4.90
  -3 -10  -3   28.60    8.00
   3  10   4   29.90    8.40
   3  10   4   32.00    5.80
  -3  10  -4   30.90    7.10
  -3 -10  -4   34.70    5.70
   3 -10   4   34.50    6.80
   3 -10   4   33.50    8.90
  -3 -10  -4   40.90    4.20
  -3 -10  -4   29.80   11.80
  -3  10  -5   51.39    8.00
   3  10   5   32.90    9.90
   3 -10   5   48.30    8.20
  -3 -10  -5   43.30    3.50
  -3 -10  -5   35.00    5.60
  -3 -10  -5   39.60    3.30
   3 -10   5   39.50    9.40
  -3 -10  -5   28.90    8.90
  -3  10  -6    1.60    7.40
   3  10   6    1.10    8.50
   3 -10   6    0.10    8.40
   3 -10   6   -1.50    6.90
  -3 -10  -6    1.80    3.00
  -3 -10  -6   -1.70    4.80
  -3 -10  -6    5.60    8.30
   3  10   7  186.68   15.40
   3  10   7  141.99   14.30
  -3  10  -7  197.88   16.20
   3 -10   7  147.39   14.10
  -3 -10  -7  170.98   10.20
  -3 -10  -7  177.58   10.40
   3 -10   7  192.08   15.50
  -3 -10  -7  208.48   18.80
  -3  10  -8   29.60    9.10
   3  10   8   50.69   11.40
  -3 -10  -8   24.90   10.70
   3 -10   8   30.20    9.70
  -3 -10  -8   32.70    5.60
  -3 -10  -8   29.70    5.70
   3 -10   8   34.00   10.50
  -3 -10  -8   25.90    5.60
  -3  10  -9    2.40    9.20
   3  10   9    0.80   11.20
  -3 -10  -9    1.00    5.00
   3 -10   9    3.50   11.20
   3 -10   9    6.60   10.00
  -3 -10  -9   -6.00   11.50
  -3  10 -10    0.30   10.30
   3  10  10   -7.40   17.40
   3 -10  10    6.60   10.80
  -3 -10 -10   -8.40   12.50
  -3 -10 -10   -1.40    7.40
   3 -10  10  -12.20   21.30
   3  11 -10   20.80   10.70
   3  11 -10   24.00   13.50
  -3 -11  10   12.00   12.20
   3 -11 -10   17.30   11.60
   3 -11 -10   16.30   10.70
   3  11  -9    1.70   10.00
  -3  11   9   11.20   10.90
   3  11  -9   -6.20   10.50
   3 -11  -9   -6.80   10.70
   3 -11  -9   13.40    8.50
  -3 -11   9   -1.20   10.50
   3  11  -8   95.99   12.40
  -3  11   8   74.19   11.50
   3  11  -8   97.29   11.80
   3 -11  -8  103.79   13.30
  -3 -11   8   87.19   12.70
   3 -11  -8   84.69    9.70
   3  11  -7   49.20   12.40
   3  11  -7   48.90   10.70
   3 -11  -7   36.70    7.60
   3 -11  -7   40.20   10.60
  -3 -11   7   65.09   10.60
  -3 -11   7   40.70    8.30
   3  11  -6    4.30    9.10
  -3  11   6    4.70    8.20
   3  11  -6    2.20    7.50
  -3 -11   6   -4.00    7.90
   3 -11  -6    3.30    6.30
   3 -11  -6   -0.50    8.50
  -3 -11   6   10.00    5.90
  -3 -11   6    3.40    6.90
   3  11  -5   43.70    8.70
  -3  11   5   33.00    8.10
   3  11  -5   34.70    8.00
   3  11  -5   49.50    9.60
   3 -11  -5   42.90   10.00
   3 -11  -5   35.70    6.40
  -3 -11   5   53.19    6.20
  -3 -11   5   35.90    8.40
  -3 -11   5   39.60    7.80
   3  11  -4   11.80    7.70
  -3  11   4   21.30    7.50
   3  11  -4   25.80    9.70
   3  11  -4    5.60    9.60
  -3  11   4   10.90    3.70
  -3 -11   4   21.50    7.40
   3 -11  -4    6.80    5.70
  -3 -11   4   15.00    7.10
  -3 -11   4   11.50    6.20
   3 -11  -4    6.80    7.80
   3  11  -3   11.40    5.40
  -3  11   3    6.80    6.60
  -3  11   3    7.20    5.60
   3  11  -3    2.90    6.70
   3  11  -3   18.40    8.70
   3 -11  -3    9.60   10.80
  -3 -11   3   12.40    7.00
  -3 -11   3    9.50    6.60
   3 -11  -3    8.70    5.40
  -3 -11   3   31.60    4.50
  -3  11   2   80.39    8.40
   3  11  -2   77.69   10.20
   3  11  -2  103.99    9.40
  -3  11   2   67.89    8.30
  -3 -11   2   87.39    6.80
   3 -11  -2   67.39    7.30
  -3 -11   2   74.69    9.10
  -3 -11   2   91.59    8.70
  -3  11   1   15.10    5.00
  -3  11   1   15.20    6.90
   3  11  -1   27.30    8.40
  -3  11   1   18.70    6.50
   3  11  -1   17.40    6.10
   3 -11  -1   31.00    5.90
  -3 -11   1   19.10    6.90
  -3 -11   1   27.00    6.50
   3  11   0   61.79    7.30
  -3  11   0   46.10    7.60
  -3  11   0   56.39    8.60
   3  11   0   43.30    8.90
  -3  11   0   55.09    6.60
  -3 -11   0   69.09    7.40
   3 -11   0   67.69    7.00
  -3 -11   0   64.29    9.20
  -3  11  -1   15.60    6.70
   3  11   1   12.40    8.30
  -3  11  -1   23.70    6.20
   3  11   1   12.20    5.90
   3 -11   1    7.30    6.00
  -3 -11  -1   21.80   10.40
  -3 -11  -1   21.10    5.80
   3  11   2  110.59    9.30
  -3  11  -2  105.59    9.10
  -3  11  -2  141.69   10.90
   3  11   2  119.79   13.40
  -3 -11  -2  132.99    9.50
  -3 -11  -2  133.79   13.20
  -3 -11  -2  126.59   10.00
   3 -11   2  121.59    9.70
  -3  11  -3   18.60    6.60
   3  11   3   16.50    6.10
   3  11   3   34.50    9.60
  -3  11  -3   15.50    7.30
   3 -11   3   18.50    6.80
  -3 -11  -3   15.80    8.30
  -3 -11  -3   26.00    5.10
  -3 -11  -3   26.90    5.80
  -3  11  -4  133.79   11.60
   3  11   4  130.09   12.40
   3  11   4  146.69    9.90
  -3  11  -4  113.79   10.20
   3 -11   4  135.69   13.20
  -3 -11  -4  134.59   12.90
  -3 -11  -4  138.79    9.70
  -3 -11  -4  130.89    9.00
   3 -11   4  136.99   10.80
   3  11   5   -9.10    8.70
  -3  11  -5   -1.80    7.50
  -3  11  -5   10.40    8.10
   3 -11   5   -7.70    9.10
  -3 -11  -5    0.50    5.30
  -3 -11  -5   -1.00    4.00
  -3 -11  -5   -2.70    9.20
   3 -11   5   10.70    7.80
   3  11   6   23.90   10.50
  -3  11  -6   25.60    8.50
  -3  11  -6   28.00   10.20
   3  11   6   16.50    8.80
  -3 -11  -6   25.90   10.60
   3 -11   6   33.90   10.60
   3 -11   6   36.50    9.10
   3  11   7   19.60   11.50
  -3  11  -7   21.70    9.20
  -3  11  -7   17.70   10.30
  -3 -11  -7   21.50    3.90
   3 -11   7   21.50   11.10
   3 -11   7   36.30    9.70
  -3 -11  -7   33.00   11.20
   3  11   8   20.50   12.00
  -3  11  -8   35.30   11.00
  -3  11  -8    3.30    9.50
  -3 -11  -8    3.90   11.60
  -3 -11  -8    8.80    5.00
   3 -11   8   13.20   11.20
   3 -11   8   18.00    9.80
   3  11   9   -6.10   13.40
  -3  11  -9    5.60   10.50
  -3  11  -9   13.40   10.40
  -3 -11  -9    0.90    6.70
  -3 -11  -9   -0.90   12.50
   3 -11   9   29.00   11.00
   3  12  -9   66.49   13.40
  -3  12   9   56.19   12.60
   3  12  -9   52.69   22.40
  -3 -12   9   50.19   11.20
  -3 -12   9   29.80   13.70
   3 -12  -9   46.40    9.80
   3 -12  -9   35.40   12.70
   3  12  -8   -4.50   11.30
   3  12  -8    5.00    9.80
  -3  12   8    2.70   10.80
   3 -12  -8    7.50    8.30
  -3 -12   8   -0.10   11.00
  -3 -12   8    1.50    8.70
   3 -12  -8    7.10   12.10
   3  12  -7    1.60   10.20
   3  12  -7   -6.80    9.70
  -3  12   7    4.50    9.30
   3 -12  -7    2.00    7.50
  -3 -12   7    7.20   10.50
   3 -12  -7    3.70   10.30
  -3 -12   7    4.30    8.90
   3  12  -6    6.80    8.90
  -3  12   6    1.70    9.30
   3  12  -6   -6.70    9.90
  -3 -12   6   -0.50    7.90
  -3 -12   6    6.20    9.70
   3 -12  -6   -1.80    6.70
   3 -12  -6    3.80   10.70
  -3  12   5    7.70    8.10
   3  12  -5   15.60    8.90
   3  12  -5    9.40    9.70
   3 -12  -5   -3.20    6.40
   3 -12  -5   10.80    9.80
  -3 -12   5    0.40    7.70
  -3 -12   5    2.70    9.00
   3  12  -4  109.49   12.10
  -3  12   4  112.79   11.20
   3  12  -4  133.29   11.90
  -3  12   4  104.99    8.60
   3  12  -4  108.09   10.10
  -3 -12   4  112.29   11.30
  -3 -12   4  126.79   11.70
   3 -12  -4   92.09    8.70
  -3 -12   4  124.59    9.80
   3 -12  -4   90.89   12.10
   3  12  -3   -3.30    6.00
  -3  12   3    1.80    7.50
   3  12  -3    7.70    9.50
   3  12  -3    1.40    7.70
  -3 -12   3   -2.10    7.60
  -3 -12   3    3.80    7.80
  -3 -12   3    7.80    4.40
   3 -12  -3    1.00    9.20
   3 -12  -3    5.80    6.10
   3  12  -2   -2.70    4.60
  -3  12   2    0.10    5.50
   3  12  -2   -6.50    8.80
   3  12  -2    2.10    7.50
  -3  12   2    1.60    7.20
   3 -12  -2   -1.70    5.90
  -3 -12   2    5.00    7.40
  -3 -12   2   -5.70    7.20
   3 -12  -2   -0.10    8.90
   3  12  -1   40.90    9.80
   3  12  -1   38.00   13.80
  -3  12   1   60.19    6.80
  -3  12   1   53.39    8.40
  -3 -12   1   49.20    8.00
   3 -12  -1   55.59    7.20
   3 -12  -1   52.79   10.50
  -3 -12   1   61.99   10.10
   3  12   0   14.80    6.70
  -3  12   0    4.20    7.60
   3  12   0    7.50    8.70
  -3  12   0    2.80    5.80
  -3 -12   0    9.60    7.50
  -3 -12   0    4.60    6.40
   3 -12   0    7.30    6.20
  -3  12  -1   17.50    7.60
   3  12   1    5.50    8.80
   3  12   1   20.40    7.10
  -3  12  -1   20.10    6.20
   3 -12   1   15.40    6.60
  -3 -12  -1   18.80    6.40
  -3 -12  -1   20.80    8.50
   3  12   2   11.50    9.40
  -3  12  -2   28.40    8.50
   3  12   2   26.50    7.00
  -3  12  -2   16.10    7.00
   3 -12   2   14.80    6.80
  -3 -12  -2   13.00    7.30
  -3 -12  -2   22.20    6.30
  -3 -12  -2   17.70    9.30
   3  12   3    5.80    9.40
   3  12   3    2.50    6.60
  -3  12  -3    0.80    7.90
  -3  12  -3   -2.90    6.30
  -3 -12  -3    3.80    6.50
  -3 -12  -3    5.20    5.50
  -3 -12  -3    3.10    9.10
   3 -12   3   11.60    9.80
   3 -12   3    3.00    7.30
   3  12   4   11.00    6.60
  -3  12  -4    2.00    7.20
   3  12   4   12.40    9.60
  -3  12  -4    6.30    8.70
  -3 -12  -4   -3.50    9.50
   3 -12   4    2.50    7.30
   3 -12   4    2.30    9.90
  -3 -12  -4    7.50    4.80
  -3 -12  -4    5.30    5.70
  -3  12  -5   58.19   18.40
  -3  12  -5   76.49   10.90
   3  12   5   55.09   11.50
  -3 -12  -5   60.59   11.80
  -3 -12  -5   67.69    7.20
   3 -12   5   62.69   11.70
  -3 -12  -5   60.89    5.90
   3 -12   5   74.59   10.00
   3  12   6    5.50    7.90
  -3  12  -6    7.60    8.70
  -3  12  -6    6.90    9.70
   3  12   6   -0.70   11.20
   3 -12   6    4.00   10.10
   3 -12   6   14.00    9.30
  -3 -12  -6    7.80   10.50
  -3  12  -7   12.50    9.30
  -3  12  -7   -4.00   10.40
   3  12   7    1.20   12.60
   3 -12   7    8.50   11.20
   3 -12   7    8.70   10.30
  -3 -12  -7   -2.80   11.10
  -3  12  -8   -3.40   10.20
  -3  12  -8    3.60   10.60
   3  12   8   14.00   22.40
  -3 -12  -8    0.00   18.20
   3 -12   8  -12.50   10.70
   3 -12   8    3.40   17.20
   3  13  -8   49.99   18.10
  -3  13   8   19.70   12.60
   3  13  -8   35.00   11.70
  -3 -13   8   47.50   11.30
  -3 -13   8   43.00   14.10
   3 -13  -8   21.70    9.30
   3 -13  -8   23.00   15.60
  -3  13   7   69.29   12.90
   3  13  -7   95.79   13.60
   3  13  -7   76.59   13.50
  -3 -13   7   91.89   11.90
   3 -13  -7   78.89   10.00
   3 -13  -7   98.69   15.10
  -3 -13   7   92.19   13.60
  -3  13   6   41.30   10.80
   3  13  -6   74.89   12.80
   3  13  -6   46.50   12.30
   3 -13  -6   42.30    8.40
   3 -13  -6   32.10   12.10
  -3 -13   6   58.09   10.80
  -3 -13   6   43.20   11.50
   3  13  -5   89.89   12.40
   3  13  -5   50.69   11.90
  -3  13   5   46.10   10.30
  -3 -13   5   40.20   11.10
   3 -13  -5   38.00   11.70
   3 -13  -5   37.70    7.80
  -3 -13   5   59.59   10.80
  -3  13   4   28.60    5.60
  -3  13   4   12.50   10.90
   3  13  -4   13.00    8.40
   3  13  -4   18.60   10.10
   3  13  -4   19.20    8.90
  -3 -13   4   30.50    9.80
  -3 -13   4   10.60    9.20
   3 -13  -4   22.50   11.20
   3 -13  -4   16.60    7.20
   3  13  -3   13.40    6.90
   3  13  -3   20.10   10.90
  -3  13   3   16.10    8.80
   3  13  -3   26.00    9.60
  -3 -13   3   14.80    9.40
   3 -13  -3   14.70    6.90
  -3 -13   3   16.80    8.80
   3 -13  -3   18.90   10.80
   3  13  -2    5.40    5.30
   3  13  -2   -6.80    8.50
   3  13  -2    7.20   10.20
  -3  13   2   -5.60    8.50
  -3 -13   2    4.70    8.40
   3 -13  -2    7.00   10.30
   3 -13  -2   -6.90    6.50
  -3 -13   2    2.00    8.10
  -3  13   1   30.90    6.80
   3  13  -1   27.90    8.20
  -3  13   1   23.90    8.70
   3  13  -1   32.60   11.20
  -3 -13   1   29.90    9.70
   3 -13  -1   22.60   10.20
  -3 -13   1   37.20    8.60
   3 -13  -1   33.90    7.30
  -3  13   0    7.20    6.70
  -3  13   0   16.20    8.40
   3  13   0    6.40    7.60
   3  13   0   10.80   10.10
   3 -13   0   15.50    7.10
  -3 -13   0    8.90    9.40
   3 -13   0   14.80    9.50
  -3 -13   0   15.00    7.60
   3  13   1   16.40    7.70
   3  13   1   31.30   10.60
  -3  13  -1   21.80    7.60
  -3  13  -1   16.10    9.20
   3 -13   1    9.40    7.10
  -3 -13  -1   18.50    9.70
  -3 -13  -1   24.60    7.50
   3  13   2   -1.10   10.30
  -3  13  -2    5.30    9.00
  -3  13  -2    5.20    8.30
   3  13   2   -0.60    7.50
  -3 -13  -2    3.30    9.40
   3 -13   2   -3.60    9.10
  -3 -13  -2    7.10    9.10
  -3 -13  -2    6.40    6.60
   3 -13   2   -5.20    7.30
   3  13   3   38.80    8.20
   3  13   3   35.60   11.90
  -3  13  -3   39.70    8.90
   3 -13   3   39.80   11.20
   3 -13   3   31.90    8.30
  -3 -13  -3   34.60    6.80
  -3 -13  -3   33.00   11.20
  -3 -13  -3   35.50    9.40
   3  13   4    0.40    7.30
  -3  13  -4   -4.80    8.70
   3  13   4   14.80   11.80
  -3  13  -4   -4.20    9.40
  -3 -13  -4   -1.20    5.60
  -3 -13  -4    3.30   10.80
   3 -13   4   -8.30    8.40
   3 -13   4    0.60   11.30
   3  13   5   -5.50   11.30
  -3  13  -5    6.10   10.60
  -3  13  -5    5.80   10.30
  -3 -13  -5    9.10   11.60
   3 -13   5   -2.00    9.30
   3 -13   5    7.10   10.90
  -3  13  -6   24.50   11.00
   3  13   6   32.50   12.90
  -3  13  -6   21.80   11.30
  -3 -13  -6   18.80   19.10
   3 -13   6   24.20   10.90
   3 -13   6   24.50   12.40
  -3  13  -7   -1.40   10.30
  -3  13  -7    3.00   11.50
   3  13   7   -3.90   21.20
  -3 -13  -7    1.80   12.70
   3 -13   7    8.00   14.10
   3 -13   7   -0.10   11.20
   3  14  -6   -0.10   11.30
  -3  14   6    0.80   11.20
  -3 -14   6   -1.10   10.20
   3 -14  -6    1.80    8.30
  -3 -14   6    5.50   12.50
   3 -14  -6   -7.00   14.60
   3  14  -5   10.20   12.50
  -3  14   5   -0.50   11.00
   3  14  -5   24.90   12.10
   3 -14  -5    8.00   19.20
  -3 -14   5    9.80   11.50
   3 -14  -5   -6.00    8.00
  -3 -14   5    6.90   10.50
   3  14  -4   15.70   10.90
   3  14  -4   18.90   12.20
   3 -14  -4   17.70   12.60
  -3 -14   4    0.30   10.50
   3 -14  -4   12.10    7.80
  -3 -14   4   14.70   11.00
  -3  14   3   11.90   10.30
   3  14  -3    2.00   11.00
   3  14  -3    0.00    9.30
  -3 -14   3    4.60    9.70
  -3 -14   3    3.40   10.10
   3 -14  -3   -4.80   11.80
   3 -14  -3   -5.10    7.40
   3  14  -2    6.00    9.10
   3  14  -2   18.90   11.80
  -3  14   2   26.40   10.60
   3 -14  -2   17.00   11.30
   3 -14  -2   14.00    7.60
  -3 -14   2   24.40   10.80
  -3  14   1    6.70    9.80
   3  14  -1   10.30    9.40
   3  14  -1   11.40   11.60
  -3  14   1    2.10    7.70
  -3 -14   1    7.30    8.90
   3 -14  -1    3.40    7.40
  -3 -14   1   -2.70    9.80
   3 -14  -1   13.40   11.00
  -3  14   0   69.09    9.70
  -3  14   0   74.79   11.70
   3  14   0   81.99   13.60
   3 -14   0   89.79   14.00
  -3 -14   0   88.99   13.20
  -3 -14   0   91.39   10.50
   3  14   1    1.80    8.70
  -3  14  -1   14.90   10.30
  -3  14  -1   12.30    8.60
   3  14   1    8.40   11.30
  -3 -14  -1    8.90   10.40
   3 -14   1   -8.60    7.80
   3 -14   1    4.50   10.50
  -3 -14  -1    1.90    8.00
   3  14   2   67.09   13.80
  -3  14  -2   61.39   11.80
  -3  14  -2   61.69   10.40
  -3 -14  -2   52.99   13.20
   3 -14   2   71.49   13.10
  -3 -14  -2   80.39    9.30
   3 -14   2   71.49   10.20
  -3  14  -3    7.90   10.80
   3  14   3    8.00   12.10
  -3  14  -3  -13.60    9.80
   3  14   3   -1.00    9.00
  -3 -14  -3   -7.90   12.20
   3 -14   3   -2.90    9.00
  -3  14  -4    9.00   11.00
  -3  14  -4    7.70   11.10
   3  14   4    5.80   12.20
   3 -14   4   11.20   10.00
  -3 -14  -4    5.80   15.50
   3 -14   4   11.80   13.10
  -3  14  -5    1.50   11.70
  -3  14  -5  -12.40   11.50
   3 -14   5  -10.10   10.40
  -3 -14  -5   20.60   13.90
  -3  15   3   13.90   11.60
   3  15  -3   -0.10   11.80
   3 -15  -3    6.00   13.40
   3 -15  -3   -3.00    8.20
  -3 -15   3   -5.60   11.30
   3  15  -2    7.40   11.30
   3  15  -2    0.80   22.00
  -3  15   2   14.60   11.80
   3 -15  -2   -5.60   12.60
  -3 -15   2    4.70   14.90
   3 -15  -2   10.60    8.30
  -3 -15   2    0.80   10.80
   3  15  -1   32.20   17.10
  -3  15   1   69.59   12.70
   3  15  -1   63.09   12.90
  -3 -15   1   21.10   16.90
   3 -15  -1   67.89   15.10
   3 -15  -1   40.20    9.30
  -3 -15   1   62.99   14.00
  -3  15   0  123.39   14.40
   3  15   0  123.29   13.30
   3  15   0  146.69   24.10
  -3 -15   0  106.19   12.10
   3 -15   0   94.09   15.00
   3 -15   0   82.99   13.70
   3 -15   0   89.19   10.80
   3  15   1   49.70   19.90
  -3  15  -1   31.80   12.00
   3 -15   1   33.80    9.90
  -3 -15  -1   36.30   14.30
  -3 -15  -1   37.60    9.90
   3 -15   1   43.90   13.40
   3 -15   1   40.10   14.40
  -3  15  -2   13.60   12.20
  -3  15  -2   -0.30   10.30
  -3 -15  -2    5.80   12.40
  -3 -15  -2    2.90    8.80
   3 -15   2    7.30    9.70
   3 -15   2    6.60   12.60
   3 -15   2    8.70   13.80
  -4   0  15  -13.00   10.90
   4   0 -15   -0.30    7.50
   4   0 -14    4.70    5.80
   4   0 -14   -2.90    6.60
  -4   0  14   -1.20    9.70
   4   0 -13    3.40    4.90
  -4   0  13   -2.20    8.30
   4   0 -13   -3.50    7.90
  -4   0  13    1.00    4.90
   4   0 -13    3.30    5.90
  -4   0  12   22.80    4.70
   4   0 -12   50.49    9.20
   4   0 -12   38.50    5.20
  -4   0  12   42.60    8.70
   4   0 -12   34.90    7.60
   4   0 -11   -4.30    4.80
   4   0 -11    0.10    3.80
  -4   0  11  -10.60    6.70
   4   0 -11    0.00    5.70
  -4   0  11   -1.60    3.60
   4   0 -10  108.39    8.90
   4   0 -10  113.59    9.60
  -4   0  10  108.39    9.50
   4   0 -10  104.09    7.70
   4   0  -9    4.60    2.70
   4   0  -9    1.10    3.80
  -4   0   9   -1.00    2.40
  -4   0   9   -1.90    5.10
   4   0  -9    1.90    6.90
  -4   0   8  209.38   12.90
   4   0  -8  223.18   11.50
   4   0  -8  199.88   13.70
  -4   0   8  211.88   10.20
   4   0  -8  230.78   11.70
   4   0  -8  207.38   10.30
   4   0  -7    2.20    3.00
  -4   0   7   -4.00    3.80
   4   0  -7   -2.20    3.20
   4   0  -7   -1.50    4.90
   4   0  -6  359.66   16.80
  -4   0   6  356.16   17.70
   4   0  -6  355.16   16.70
   4   0  -6  359.56   17.90
  -4   0   5   -1.90    2.30
  -4   0   5   -4.50    3.20
   4   0  -5    3.80    4.00
   4   0  -5    0.00    2.40
   4   0  -4 1059.99   46.20
  -4   0   4 1059.59   46.70
   4   0  -3    0.00    2.10
  -4   0   3    2.70    1.80
  -4   0   3   -2.70    2.50
   4   0  -3    1.90    1.10
   4   0  -3    0.10    1.90
   4   0  -2  949.11   40.70
   4   0  -2  891.81   40.40
  -4   0   2  951.10   40.60
  -4   0   2  953.60   40.90
   4   0  -2  887.21   40.40
   4   0  -2  969.40   40.70
   4   0  -2  929.91   40.90
  -4   0   1    3.90    1.80
   4   0  -1    4.60    1.90
   4   0  -1    0.40    2.00
   4   0  -1   -0.30    2.00
  -4   0   1    2.00    2.00
  -4   0   1   -1.60    1.40
   4   0  -1    0.50    2.40
  -4   0   1    3.30    2.40
   4   0   0 5451.95  247.48
   4   0   0 5849.31  247.38
  -4   0   0 5438.46  247.58
  -4   0   0 6176.68  247.48
   4   0   0 5527.65  247.48
   4   0   0 5531.65  247.28
   4   0   0 6002.40  247.48
  -4   0   0 6173.38  247.38
   4   0   1    4.70    2.30
   4   0   1    5.60    2.20
  -4   0  -1    3.50    2.50
  -4   0  -1    0.80    2.50
  -4   0  -1   -0.10    1.90
   4   0   1    2.70    1.90
   4   0   1    8.70    2.70
   4   0   1    2.90    2.30
  -4   0  -1    7.30    2.20
   4   0   2   -1.70    1.60
   4   0   3   -0.40    2.60
  -4   0  -3    1.50    2.40
   4   0   3    2.10    2.60
   4   0   3    3.20    2.80
  -4   0  -3    1.90    2.70
  -4   0  -3    1.30    2.50
  -4   0  -3    6.20    3.30
   4   0   3   -1.70    2.70
   4   0   4  354.76   17.10
  -4   0  -4  380.66   17.50
   4   0   4  333.77   17.90
  -4   0  -4  405.16   18.30
   4   0   4  350.36   17.00
  -4   0  -4  364.86   17.10
  -4   0  -4  358.86   17.30
   4   0   4  381.46   17.60
   4   0   5   -1.10    3.30
  -4   0  -5   -4.00    3.30
   4   0   5   -2.40    3.40
  -4   0  -5   -3.40    3.40
  -4   0  -5    7.40    4.20
  -4   0  -5   -0.20    3.30
   4   0   5    1.20    3.00
   4   0   5   -2.10    3.60
  -4   0  -6  238.98   13.20
   4   0   6  222.38   12.40
   4   0   6  227.28   12.40
  -4   0  -6  238.28   13.40
   4   0   6  242.38   13.20
  -4   0  -6  255.37   14.10
  -4   0  -7   -3.20    4.40
   4   0   7   -0.40    4.30
   4   0   7    2.60    4.00
   4   0   7    0.70    4.50
  -4   0  -7   -4.70    4.60
  -4   0  -7   -6.40    5.40
  -4   0  -7    0.30    4.80
   4   0   7   -1.80    4.90
   4   0   8    5.80    5.00
  -4   0  -8    3.00    5.80
   4   0   8    3.20    5.40
  -4   0  -8   -2.70    5.50
   4   0   8   -6.60    5.40
   4   0   9    4.00    5.80
  -4   0  -9    3.80    6.80
  -4   0  -9  -10.00    6.00
   4   0   9    6.70    6.80
   4   0   9   -7.10    5.30
  -4   0 -10   59.49    9.40
   4   0  10   86.19    8.60
   4   0  10   67.89    8.50
   4   0  10   82.19    9.50
  -4   0 -10   70.59    9.70
   4   0  11    1.30    7.10
  -4   0 -11    5.60    7.60
   4   0  11    5.70    7.00
   4   0  11   -5.70    8.20
  -4   0 -11   -1.80    8.70
  -4   0 -12   -0.30   14.10
   4   0  12    6.60    8.30
   4   0  12    4.20    9.90
   4   0  13    3.60   11.60
  -4   0 -13  -17.30    9.70
   4   0  14    3.40   10.90
  -4   0 -14  -13.30   12.10
   4   0  14   -5.30   13.90
  -4   1  15   -6.60   10.30
   4   1 -15    7.60    8.00
   4  -1 -15    4.40    7.20
  -4  -1  15    9.70   12.00
   4   1 -14    6.10    7.30
  -4   1  14    7.70    9.50
   4  -1 -14   -0.50    6.40
  -4  -1  14   10.10   10.60
   4  -1 -14   12.70    6.40
  -4   1  13   32.20    9.50
   4   1 -13   35.90   10.10
   4   1 -13   41.00    7.50
  -4  -1  13   23.90    5.00
   4  -1 -13   23.70    6.10
   4  -1 -13   42.40    8.80
  -4  -1  13   28.70    9.80
   4  -1 -13   32.50    6.40
   4   1 -12   35.60    4.70
   4   1 -12   36.90    8.00
  -4   1  12   31.50    8.30
   4   1 -12   34.20    6.40
  -4  -1  12   34.30    4.90
   4  -1 -12   30.30    5.70
   4  -1 -12   42.60    6.10
  -4  -1  12   36.90   10.90
   4   1 -11   56.49    5.00
  -4   1  11   61.09    8.90
   4   1 -11   75.19    7.20
   4   1 -11   81.99    8.40
  -4  -1  11   62.59    8.30
   4  -1 -11   64.79    6.80
   4  -1 -11   51.99    5.90
   4  -1 -11   72.99    6.50
   4   1 -10   88.79    6.70
  -4   1  10   80.09    8.50
   4   1 -10  104.29    8.40
   4   1 -10   96.89    7.90
  -4  -1  10   91.09    6.50
  -4  -1  10  101.19    9.50
   4  -1 -10   99.59    8.50
   4  -1 -10   89.79    6.70
   4  -1 -10  100.99    7.20
  -4   1   9  134.19   10.70
   4   1  -9  124.39    9.30
   4   1  -9  128.99    9.80
   4   1  -9  138.19    7.30
   4  -1  -9  130.59    8.90
  -4  -1   9  128.19    7.10
   4  -1  -9  127.19    8.40
   4  -1  -9  131.19    8.50
  -4  -1   9  135.69   11.00
  -4   1   8  621.54   30.10
   4   1  -8  597.34   30.60
   4   1  -8  682.53   29.60
   4   1  -8  647.54   29.40
   4   1  -8  718.93   30.80
   4  -1  -8  644.44   28.90
   4  -1  -8  616.94   28.60
  -4  -1   8  647.84   28.10
   4  -1  -8  633.64   30.10
   4  -1  -8  653.63   29.00
   4  -1  -8  611.44   30.40
  -4  -1   8  653.03   30.30
  -4   1   7  316.17   19.60
   4   1  -7  367.16   18.90
   4   1  -7  380.56   17.60
   4   1  -7  381.06   17.70
   4   1  -7  362.46   17.90
   4  -1  -7  378.16   17.10
  -4  -1   7  378.06   18.50
   4  -1  -7  345.87   17.00
  -4  -1   7  367.36   16.00
   4  -1  -7  367.96   16.80
   4  -1  -7  368.96   18.60
   4   1  -6 1319.67   57.39
  -4   1   6 1302.47   57.79
   4   1  -6 1286.77   57.99
   4   1  -6 1491.05   59.79
   4   1  -6 1285.47   57.49
  -4  -1   6 1353.76   57.99
   4  -1  -6 1247.28   56.99
   4  -1  -6 1267.47   56.69
   4  -1  -6 1278.07   57.89
   4  -1  -6 1324.07   57.09
  -4   1   5  433.26   19.90
   4   1  -5  441.96   19.40
  -4  -1   5  413.86   19.30
   4  -1  -5  425.16   18.90
   4  -1  -5  385.26   18.80
   4  -1  -5  433.76   19.10
  -4  -1   5  419.46   19.80
   4  -1  -5  398.16   19.90
   4   1  -4   81.39    5.40
  -4   1   4   67.59    6.00
  -4   1   4   63.99    4.50
   4  -1  -4   75.49    6.30
  -4  -1   4   66.49    6.00
   4  -1  -4   72.49    4.60
  -4   1   3   52.59    4.40
   4   1  -3   36.40    3.80
  -4   1   3   41.60    3.40
   4   1  -3   49.20    4.30
   4   1  -3   38.40    2.60
   4   1  -3   31.20    3.20
   4  -1  -3   38.50    3.30
  -4  -1   3   48.00    4.10
   4  -1  -3   40.20    3.70
  -4  -1   3   46.20    2.70
   4  -1  -3   38.90    3.00
  -4   1   2 1325.17   53.89
  -4   1   2 1303.67   53.49
   4   1  -2 1239.28   53.69
   4   1  -2 1227.68   53.29
  -4   1   2 1167.98   53.39
   4   1  -2 1288.47   53.49
   4   1  -2 1171.48   53.49
   4   1  -2 1226.98   54.09
  -4  -1   2 1230.28   53.49
   4  -1  -2 1146.09   53.39
  -4  -1   2 1149.78   53.49
   4  -1  -2 1230.48   53.39
  -4  -1   2 1319.37   53.79
   4  -1  -2 1270.67   53.69
   4   1  -1   14.20    2.80
  -4   1   1    8.00    2.30
  -4   1   1   16.30    2.80
   4   1  -1   18.00    2.70
  -4   1   1   20.00    2.60
   4   1  -1   16.00    2.50
  -4   1   1   19.50    3.00
   4   1  -1   15.10    2.20
   4   1  -1   16.50    2.30
   4  -1  -1   17.60    2.50
   4  -1  -1   17.50    1.40
   4  -1  -1   16.70    2.30
   4  -1  -1   15.10    2.70
  -4  -1   1   14.80    2.50
  -4  -1   1   19.40    2.20
   4  -1  -1   14.60    3.20
  -4  -1   1   19.10    2.40
  -4  -1   1   15.10    3.10
   4   1   0   28.60    2.60
   4   1   0   36.90    3.00
   4   1   0   27.30    3.00
  -4   1   0   30.50    3.20
   4   1   0   31.40    3.30
   4   1   0   27.40    3.10
  -4   1   0   32.80    2.30
  -4   1   0   35.80    3.50
  -4  -1   0   41.90    3.00
  -4  -1   0   40.70    2.70
  -4  -1   0   39.60    3.40
   4  -1   0   33.40    2.30
   4  -1   0   36.20    3.30
  -4  -1   0   34.40    3.50
  -4  -1   0   42.40    3.20
   4  -1   0   28.20    3.00
   4  -1   0   33.20    3.90
   4  -1   0   45.70    6.80
  -4   1  -1 3047.20  131.39
   4   1   1 3051.19  131.39
   4   1   1 3107.49  131.19
  -4   1  -1 3168.98  131.09
   4   1   1 2969.90  131.19
   4   1   1 2916.61  131.69
   4   1   1 3084.29  131.59
  -4   1  -1 2748.02  131.59
  -4   1  -1 3172.88  131.59
   4  -1   1 2919.31  131.69
  -4  -1  -1 3075.19  131.79
   4  -1   1 2986.20  131.39
  -4  -1  -1 3041.40  131.19
  -4  -1  -1 3335.07  131.99
   4  -1   1 3056.69  131.59
  -4  -1  -1 3201.28  131.49
  -4   1  -2  282.77   12.70
   4   1   2  266.37   12.50
  -4   1  -2  254.07   13.00
   4   1   2  260.27   12.70
  -4   1  -2  254.77   12.30
   4   1   2  242.18   12.00
  -4   1  -2  248.58   12.10
   4  -1   2  255.47   12.70
   4  -1   2  255.37   12.40
  -4  -1  -2  249.78   13.20
  -4  -1  -2  274.17   12.60
  -4  -1  -2  277.37   13.20
  -4  -1  -2  265.47   12.10
  -4   1  -3   35.50    4.10
   4   1   3   31.30    3.70
   4   1   3   41.80    4.30
  -4   1  -3   48.10    3.90
  -4   1  -3   39.90    3.90
   4   1   3   37.20    3.40
  -4   1  -3   42.40    4.30
   4  -1   3   43.10    4.00
   4  -1   3   26.60    3.80
  -4  -1  -3   38.10    3.70
   4  -1   3   34.60    3.90
  -4  -1  -3   36.10    3.20
  -4  -1  -3   40.00    4.50
   4   1   4  122.19    7.90
   4   1   4  105.49    6.50
  -4   1  -4  149.69    8.90
   4   1   4  100.19    7.00
   4   1   4  112.49    8.60
   4   1   4  109.19    7.90
  -4   1  -4  116.19    7.80
  -4   1  -4  121.19    7.30
   4  -1   4  117.29    8.70
  -4  -1  -4  108.79    6.90
   4  -1   4  125.89    7.70
  -4  -1  -4  115.79    7.60
  -4  -1  -4  140.19    8.90
  -4  -1  -4  113.09    7.70
   4  -1   4  114.39    7.90
  -4   1  -5    3.80    3.90
   4   1   5    4.60    2.70
  -4   1  -5    7.00    4.00
  -4   1  -5    1.10    3.40
   4   1   5    2.60    3.90
   4   1   5    3.00    3.30
  -4   1  -5    2.90    3.90
   4   1   5    3.30    3.30
   4   1   5   -0.10    3.70
  -4  -1  -5   -0.30    3.00
  -4  -1  -5    2.30    3.50
   4  -1   5    7.40    4.20
   4  -1   5    6.00    3.50
   4  -1   5    6.60    3.70
   4  -1   5    2.60    4.00
  -4  -1  -5    0.20    4.20
  -4  -1  -5    3.00    3.80
  -4   1  -6  389.46   19.50
  -4   1  -6  392.66   18.90
  -4   1  -6  384.36   18.70
   4   1   6  368.86   18.20
   4   1   6  382.96   18.70
   4   1   6  383.36   20.20
   4   1   6  379.26   17.90
  -4   1  -6  383.66   19.50
  -4  -1  -6  376.16   18.30
   4  -1   6  366.66   18.30
  -4  -1  -6  380.26   18.60
   4  -1   6  377.56   18.50
  -4  -1  -6  401.46   19.70
  -4  -1  -6  363.76   19.10
   4  -1   6  372.46   18.90
  -4   1  -7   32.70    5.70
   4   1   7   29.90    4.50
   4   1   7   24.70    4.70
  -4   1  -7   24.20    5.70
   4   1   7   24.90    5.90
  -4   1  -7   37.10    6.50
  -4   1  -7   28.40    5.90
   4   1   7   34.20    5.60
   4  -1   7   31.50    5.20
  -4  -1  -7   32.00    6.70
  -4  -1  -7   32.20    5.80
  -4  -1  -7   22.80    5.00
   4  -1   7   30.30    5.60
   4  -1   7   29.10    8.50
  -4  -1  -7   23.40    4.70
   4  -1   7   30.50    6.30
  -4   1  -8   51.79    7.20
   4   1   8   41.30    6.30
  -4   1  -8   51.69    7.30
   4   1   8   43.80    6.10
   4   1   8   38.60    5.60
  -4  -1  -8   46.90    7.20
   4  -1   8   43.70    6.50
  -4  -1  -8   37.30    6.10
   4  -1   8   34.80    6.00
   4  -1   8   48.90    7.20
  -4   1  -9   94.99    9.60
   4   1   9  122.89    9.50
  -4   1  -9   98.69    9.90
   4   1   9  111.59    9.90
   4   1   9  119.49    9.90
   4  -1   9  144.89   10.00
  -4  -1  -9   90.69    9.00
  -4  -1  -9  125.79   10.80
   4  -1   9  122.59   11.10
   4  -1   9  131.99   10.60
   4   1  10   76.59    8.30
  -4   1 -10   62.09    9.20
  -4   1 -10   64.49    9.50
   4   1  10   72.69    7.80
   4   1  10   74.19   10.30
   4  -1  10   79.39    9.00
   4  -1  10   66.29    9.30
   4  -1  10   76.79    8.70
  -4  -1 -10   65.39    8.70
  -4  -1 -10   66.69    9.70
  -4   1 -11    5.00    8.40
   4   1  11   15.20    9.00
   4   1  11    3.30    6.80
   4  -1  11   10.70    7.80
   4  -1  11    6.30    8.50
  -4  -1 -11   14.30    8.80
   4  -1  11   10.40    7.80
  -4   1 -12   -3.50   16.20
   4   1  12   -5.30    7.70
   4   1  12    0.70    9.70
   4  -1  12   -4.90    8.50
   4  -1  12   -2.70    9.50
   4  -1  12   -1.30    8.50
  -4  -1 -12  -12.00    9.60
  -4  -1 -12   -4.00   10.50
   4   1  13    2.00    9.00
   4   1  13   -1.20   10.90
  -4   1 -13   -0.40   10.10
   4  -1  13    4.50   12.10
  -4  -1 -13   -0.30   10.00
   4  -1  13   12.10   10.00
  -4   1 -14   13.10   12.60
   4   1  14    5.80   10.30
   4   1  14    7.10   13.50
  -4  -1 -14   -1.60   12.10
   4  -1  14    1.00   11.80
   4  -1  14    4.20   15.60
  -4   2  15   37.00   11.90
  -4  -2  15   33.80   12.50
   4  -2 -15   21.80   12.90
   4  -2 -15   41.00    7.80
  -4   2  14    6.90    9.70
   4   2 -14    7.90    7.60
   4  -2 -14    4.40    6.20
  -4  -2  14   20.20   10.70
   4   2 -13   16.40   10.70
   4   2 -13    4.90    6.90
  -4   2  13    5.50    8.50
   4  -2 -13   -1.70    6.40
   4  -2 -13    6.80    6.80
  -4  -2  13   -2.70    9.00
   4  -2 -13   -6.20    6.40
  -4  -2  13    4.30    4.70
   4   2 -12  185.18   13.00
  -4   2  12  147.99   12.50
   4   2 -12  128.79   13.60
   4  -2 -12  143.79   10.70
   4  -2 -12  142.39   11.90
   4  -2 -12  136.59   12.20
  -4  -2  12  162.38   12.30
  -4  -2  12  169.18   13.60
   4   2 -11  603.44   27.80
  -4   2  11  537.95   27.80
   4   2 -11  571.64   26.90
   4  -2 -11  546.65   25.60
   4  -2 -11  534.15   26.20
   4  -2 -11  523.85   26.00
  -4  -2  11  541.85   28.10
  -4   2  10  377.16   21.40
   4   2 -10  413.16   20.70
   4   2 -10  428.86   21.60
   4  -2 -10  384.56   20.00
  -4  -2  10  418.66   18.70
   4  -2 -10  419.66   19.70
   4  -2 -10  405.76   19.40
  -4  -2  10  405.96   21.70
   4   2  -9 1476.75   62.59
  -4   2   9 1381.26   62.79
   4   2  -9 1429.86   62.29
  -4  -2   9 1398.36   60.99
   4  -2  -9 1373.26   61.39
  -4  -2   9 1411.96   63.09
   4  -2  -9 1418.16   61.59
   4  -2  -9 1385.76   61.79
   4   2  -8  245.08   13.40
  -4   2   8  218.08   13.60
   4   2  -8  237.38   13.10
   4  -2  -8  225.48   11.80
  -4  -2   8  236.48   10.90
   4  -2  -8  236.48   14.60
   4  -2  -8  244.38   14.20
   4  -2  -8  240.38   12.30
  -4  -2   8  235.88   14.00
   4   2  -7  539.95   24.90
   4   2  -7  537.35   25.00
   4   2  -7  519.65   25.50
   4   2  -7  550.14   24.80
  -4  -2   7  566.24   25.60
  -4  -2   7  531.05   23.30
   4  -2  -7  534.35   25.60
   4  -2  -7  521.85   23.80
   4  -2  -7  539.75   23.90
   4  -2  -7  528.45   25.30
   4  -2  -7  512.45   24.10
  -4   2   6   86.79    7.60
   4   2  -6  107.09    7.70
   4   2  -6  100.39    7.20
   4   2  -6   95.69    7.60
  -4  -2   6   96.99    8.00
   4  -2  -6   87.89    5.50
   4  -2  -6   78.19    6.90
   4  -2  -6  100.09    6.30
   4  -2  -6   87.49    5.60
  -4  -2   6   99.79    4.80
   4  -2  -6   97.99    7.60
  -4   2   5  856.21   38.10
   4   2  -5  878.81   38.30
   4   2  -5  858.21   37.80
   4   2  -5  830.92   37.70
   4   2  -5  895.11   38.10
  -4  -2   5  856.81   36.70
   4  -2  -5  759.52   37.00
   4  -2  -5  834.12   37.10
   4  -2  -5  869.71   37.80
   4  -2  -5  852.01   38.20
   4  -2  -5  870.21   37.40
  -4  -2   5  875.21   38.30
   4   2  -4  224.98   11.60
  -4   2   4  219.48   11.50
  -4   2   4  202.28   10.10
   4   2  -4  211.08   11.10
   4   2  -4  209.48   11.10
   4  -2  -4  226.38   10.10
  -4  -2   4  213.98   10.10
  -4  -2   4  235.68   11.50
   4  -2  -4  238.18   11.20
   4  -2  -4  218.78   10.80
   4  -2  -4  216.38   11.70
  -4   2   3    2.90    1.50
   4   2  -3    4.80    2.80
   4   2  -3   -1.30    2.70
   4   2  -3   -2.60    2.40
  -4   2   3    2.40    3.20
  -4  -2   3    0.70    2.30
  -4  -2   3    1.20    2.80
   4  -2  -3   -1.10    1.90
   4  -2  -3   -1.30    3.10
   4  -2  -3    3.50    1.60
   4  -2  -3    3.00    2.70
  -4  -2   3    4.30    2.40
   4   2  -2  133.19    7.30
   4   2  -2  122.99    6.60
   4   2  -2  113.49    7.00
   4   2  -2  122.89    7.20
  -4   2   2  134.29    6.30
  -4   2   2  125.69    7.40
   4  -2  -2  131.69    6.40
  -4  -2   2  133.89    7.20
   4  -2  -2  111.59    6.90
   4  -2  -2  128.09    6.00
  -4  -2   2  126.59    6.50
  -4  -2   2  138.39    7.10
  -4  -2   2  126.19    7.10
   4  -2  -2  116.59    7.00
  -4   2   1   39.50    3.60
   4   2  -1   49.80    4.30
   4   2  -1   42.30    3.40
  -4   2   1   51.19    4.20
   4   2  -1   49.70    4.00
   4   2  -1   45.70    3.90
   4   2  -1   48.60    4.00
  -4   2   1   46.40    3.80
  -4  -2   1   48.40    4.00
  -4  -2   1   52.09    3.80
  -4  -2   1   48.00    4.20
   4  -2  -1   47.30    3.80
   4  -2  -1   38.70    3.60
  -4  -2   1   55.39    4.50
   4   2   0   63.19    4.50
  -4   2   0   52.79    2.70
  -4   2   0   55.39    5.00
   4   2   0   56.59    3.70
  -4   2   0   49.50    2.60
   4   2   0   59.49    3.50
  -4   2   0   60.39    4.20
   4   2   0   51.49    4.90
   4   2   0   63.19    4.50
  -4  -2   0   53.49    3.80
  -4  -2   0   43.00    3.80
  -4  -2   0   56.99    4.60
   4  -2   0   56.69    4.10
   4  -2   0   61.39    5.20
  -4  -2   0   67.79    7.20
   4  -2   0   52.69    4.40
  -4  -2   0   61.39    3.40
   4  -2   0   42.30    4.00
   4   2   1  172.98    9.70
   4   2   1  178.78    9.30
  -4   2  -1  166.78    9.60
   4   2   1  169.88    8.40
   4   2   1  175.88    8.30
   4   2   1  168.48    9.20
   4  -2   1  165.78    9.20
   4  -2   1  193.08    9.30
  -4  -2  -1  193.58    9.40
  -4  -2  -1  196.08    8.40
   4  -2   1  180.98    9.80
  -4  -2  -1  191.98    9.40
  -4  -2  -1  186.38    8.40
  -4  -2  -1  180.38    9.60
   4   2   2   77.69    4.20
   4   2   2   71.19    4.60
  -4   2  -2   85.19    5.90
   4   2   2   90.39    5.90
  -4   2  -2   76.19    5.40
  -4   2  -2   73.69    6.60
   4   2   2   86.49    6.20
   4  -2   2   74.59    5.90
  -4  -2  -2   71.89    4.60
  -4  -2  -2   81.89    6.10
   4  -2   2   93.29    5.80
  -4  -2  -2   74.89    5.80
[truncated: 828,410 more chars]
