# Supplementary material for: [(1R*,3S*,4S*)-3-(2-Hy­droxy­benzo­yl)-1,2,3,4-tetra­hydro-1,4-ep­oxy­naphthalen-1-yl]methyl 4-nitro­benzoate
Source: IUCrdata. 2020 Feb 28;5(Pt 2):x200265. doi: 10.1107/S2414314620002655 (PMC9462185; doi:10.1107/S2414314620002655)
Supplement: Supplementary file 2 [file x-05-x200265-Isup2.hkl]

data_I                                                                          
_shelx_title ' d2001a_a.res in P2(1)/c'                                         
_shelx_refln_list_code          4                                               
_shelx_F_calc_maximum      156.69                                               
_exptl_crystal_F_000       928.00                                               
_reflns_d_resolution_high  0.7693                                               
                                                                                
loop_                                                                           
 _space_group_symop_operation_xyz                                               
 'x, y, z'                                                                      
 '-x, y+1/2, -z+1/2'                                                            
 '-x, -y, -z'                                                                   
 'x, -y-1/2, z-1/2'                                                             
                                                                                
_cell_length_a    14.7455                                                       
_cell_length_b    11.9504                                                       
_cell_length_c    11.9649                                                       
_cell_angle_alpha  90.000                                                       
_cell_angle_beta  101.898                                                       
_cell_angle_gamma  90.000                                                       
                                                                                
_shelx_F_squared_multiplier     1.000                                           
                                                                                
loop_                                                                           
 _refln_index_h                                                                 
 _refln_index_k                                                                 
 _refln_index_l                                                                 
 _refln_F_squared_calc                                                          
 _refln_F_squared_meas                                                          
 _refln_F_squared_sigma                                                         
 _refln_observed_status                                                         
   1   0   0       1598.76        927.23       142.07 o                         
   2   0   0        157.48        143.62         2.67 o                         
   4   0   0      14653.35      14048.56       258.41 o                         
   5   0   0       4463.40       4412.37        63.53 o                         
   6   0   0         68.95         73.92         3.56 o                         
   7   0   0        524.78        482.37         8.55 o                         
   8   0   0       3938.70       4135.49        57.08 o                         
   9   0   0        226.67        220.59         6.80 o                         
  10   0   0        970.96        905.74        15.12 o                         
  11   0   0       2150.19       2115.65        36.60 o                         
  12   0   0       1786.34       1740.01        36.64 o                         
  13   0   0        147.77        150.92         7.76 o                         
  14   0   0        160.25        158.45         8.59 o                         
  15   0   0         79.86        101.15         8.33 o                         
  16   0   0         25.87         13.25         8.92 o                         
  17   0   0          6.93         12.48        14.86 o                         
  18   0   0         96.34         86.22        21.55 o                         
   1   1   0         10.79         16.65         0.56 o                         
   2   1   0       3351.13       3207.58        36.83 o                         
   3   1   0       4215.24       4001.25        43.07 o                         
   4   1   0         77.03         84.58         2.67 o                         
   5   1   0       1180.54       1260.29        13.28 o                         
   6   1   0       3324.28       3316.15        36.09 o                         
   7   1   0        401.92        442.66         5.54 o                         
   8   1   0          3.98         18.85         2.15 o                         
   9   1   0         14.04          9.20         2.24 o                         
  10   1   0         89.72         91.44         3.13 o                         
  11   1   0        403.05        391.36         7.49 o                         
  12   1   0        144.72        147.16         4.70 o                         
  13   1   0        115.06        104.13         4.90 o                         
  14   1   0         59.68         51.49         5.58 o                         
  15   1   0         72.46         73.96         7.40 o                         
  16   1   0         95.01         93.33         7.04 o                         
  17   1   0          8.89         -8.65         8.65 o                         
  18   1   0         12.84         -3.00        10.46 o                         
   0   2   0        577.06        605.63        14.23 o                         
   1   2   0       1282.70       1273.11        14.79 o                         
   2   2   0       6856.53       6470.05        71.59 o                         
   3   2   0         37.76         29.64         1.16 o                         
   4   2   0        146.30        134.71         3.13 o                         
   5   2   0        825.87        784.44         9.42 o                         
   6   2   0          0.77         -1.42         1.42 o                         
   7   2   0       1125.53       1105.09        12.86 o                         
   8   2   0        102.85        116.71         3.85 o                         
   9   2   0         14.79         22.56         2.42 o                         
  10   2   0         39.67         36.17         2.69 o                         
  11   2   0        143.28        147.88         4.48 o                         
  12   2   0        154.09        160.74         6.88 o                         
  13   2   0          2.02          1.13         4.13 o                         
  14   2   0         42.69         31.80         6.67 o                         
  15   2   0          0.18          3.25         7.09 o                         
  16   2   0         14.80         10.20         7.96 o                         
  17   2   0         31.43         19.29         9.13 o                         
  18   2   0          1.98        -10.93        10.93 o                         
   1   3   0         97.53         92.38         2.18 o                         
   2   3   0       2860.69       2809.73        35.11 o                         
   3   3   0         34.05         44.59         1.74 o                         
   4   3   0         38.46         35.56         1.56 o                         
   5   3   0       3061.68       3010.38        33.83 o                         
   6   3   0       2041.08       2020.25        22.46 o                         
   7   3   0        363.22        414.87         5.84 o                         
   8   3   0        126.98        143.76         3.98 o                         
   9   3   0        684.57        693.55         9.38 o                         
  10   3   0        483.77        455.38         8.16 o                         
  11   3   0         31.22         35.22         3.90 o                         
  12   3   0        346.87        338.94         8.83 o                         
  13   3   0       1017.19       1059.55        18.00 o                         
  14   3   0         60.44         69.44         7.19 o                         
  15   3   0        293.85        240.76        10.84 o                         
  16   3   0          6.59         11.65         8.73 o                         
  17   3   0         47.50         44.87        10.00 o                         
  18   3   0          1.22         -6.35        10.72 o                         
   0   4   0        175.51        128.35         3.89 o                         
   1   4   0       2551.94       2536.47        31.86 o                         
   2   4   0         56.64         69.91         1.90 o                         
   3   4   0        213.84        182.75         3.73 o                         
   4   4   0         79.37         71.27         2.13 o                         
   5   4   0         73.75         68.72         2.55 o                         
   6   4   0       2879.52       2796.34        30.80 o                         
   7   4   0        327.52        345.65         6.09 o                         
   8   4   0        311.09        318.93         5.95 o                         
   9   4   0          1.58          2.57         2.88 o                         
  10   4   0         92.04         83.22         3.88 o                         
  11   4   0         77.25         69.05         4.65 o                         
  12   4   0        174.66        189.38         6.85 o                         
  13   4   0        682.30        679.43        16.69 o                         
  14   4   0        127.54        122.14         8.45 o                         
  15   4   0         14.78         11.12         7.66 o                         
  16   4   0          5.63          4.66         8.71 o                         
  17   4   0          7.54         -9.62         9.62 o                         
  18   4   0          1.13        -12.07        12.07 o                         
   1   5   0       1888.25       1855.13        24.67 o                         
   2   5   0       7392.32       7253.12        86.55 o                         
   3   5   0        947.97        942.98        12.77 o                         
   4   5   0        250.78        206.49         4.06 o                         
   5   5   0         82.69         49.45         2.28 o                         
   6   5   0       1240.23       1171.78        14.98 o                         
   7   5   0         39.34         46.84         2.60 o                         
   8   5   0        442.60        423.56         7.65 o                         
   9   5   0        145.03        141.48         4.77 o                         
  10   5   0          0.42         -4.11         4.11 o                         
  11   5   0       1277.06       1255.47        20.65 o                         
  12   5   0         92.33         84.15         5.56 o                         
  13   5   0         46.10         44.60         6.47 o                         
  14   5   0         88.45         67.00         8.11 o                         
  15   5   0        119.80        127.11        14.46 o                         
  16   5   0          1.70         -8.72         8.72 o                         
  17   5   0         43.89         29.68        11.29 o                         
   0   6   0        104.90        112.17         4.33 o                         
   1   6   0       1461.48       1465.26        18.99 o                         
   2   6   0        488.69        500.11        10.34 o                         
   3   6   0          0.00          1.57         1.99 o                         
   4   6   0        939.62        950.98        12.62 o                         
   5   6   0        468.56        481.73         8.65 o                         
   6   6   0        496.45        474.18         7.47 o                         
   7   6   0        220.36        222.27         4.71 o                         
   8   6   0         63.37         58.63         4.12 o                         
   9   6   0          3.30          2.54         3.33 o                         
  10   6   0          1.66         -2.67         3.88 o                         
  11   6   0         28.02         34.06         4.77 o                         
  12   6   0         14.04          8.49         5.32 o                         
  13   6   0        145.50        146.30         7.85 o                         
  14   6   0         27.09         20.83         7.70 o                         
  15   6   0        108.54         90.70        11.75 o                         
  16   6   0          1.08         -8.63        13.27 o                         
  17   6   0         27.98         23.54        11.24 o                         
   1   7   0        286.13        259.58         5.41 o                         
   2   7   0        616.72        648.40         9.41 o                         
   3   7   0         73.09         76.05         3.93 o                         
   4   7   0        842.98        888.56        12.12 o                         
   5   7   0         50.37         58.33         3.50 o                         
   6   7   0         53.57         57.36         3.44 o                         
   7   7   0        455.62        468.66        10.14 o                         
   8   7   0        164.09        164.85         5.98 o                         
   9   7   0         58.77         67.78         5.48 o                         
  10   7   0        242.54        222.17         8.93 o                         
  11   7   0          4.17          0.55         4.29 o                         
  12   7   0         16.17          2.09         4.85 o                         
  13   7   0         14.81         13.31         5.76 o                         
  14   7   0          0.98         -2.66         6.93 o                         
  15   7   0         53.34         32.79        10.35 o                         
  16   7   0         82.68         77.29        12.75 o                         
   0   8   0         80.01         80.69         4.11 o                         
   1   8   0        489.61        516.21         8.15 o                         
   2   8   0        229.69        219.63         4.65 o                         
   3   8   0         22.16         35.18         3.22 o                         
   4   8   0         76.57         78.04         3.69 o                         
   5   8   0        858.33        830.54        13.48 o                         
   6   8   0        125.09        126.27         5.28 o                         
   7   8   0        671.46        671.58        14.35 o                         
   8   8   0        139.88        133.29         7.61 o                         
   9   8   0        295.12        325.27        10.13 o                         
  10   8   0        117.76        121.20         8.13 o                         
  11   8   0        145.72        130.73         7.92 o                         
  12   8   0         20.48         19.72         7.38 o                         
  13   8   0         43.21         41.00         8.92 o                         
  14   8   0          3.40         -5.32        10.92 o                         
  15   8   0         41.40         48.27        14.39 o                         
  16   8   0         10.36         23.72        13.37 o                         
   1   9   0        670.50        635.40        10.32 o                         
   2   9   0        958.33        963.50        14.26 o                         
   3   9   0          0.76          1.79         2.99 o                         
   4   9   0       2616.44       2544.84        38.25 o                         
   5   9   0        673.84        677.56        16.43 o                         
   6   9   0       2756.42       2706.03        43.17 o                         
   7   9   0        609.54        624.90        13.27 o                         
   8   9   0         53.68         48.22         5.11 o                         
   9   9   0        205.40        181.60         8.61 o                         
  10   9   0        292.85        278.16        11.29 o                         
  11   9   0          0.04         -2.79         7.12 o                         
  12   9   0        259.31        267.74        13.56 o                         
  13   9   0         35.78         18.41        11.09 o                         
  14   9   0         89.96         79.43        13.05 o                         
  15   9   0         27.45         26.51        14.86 o                         
   0  10   0         62.13         57.66         8.07 o                         
   1  10   0          0.68         -4.12         4.12 o                         
   2  10   0          9.70         -3.84         3.84 o                         
   3  10   0          0.04         -4.35         4.35 o                         
   4  10   0        604.19        562.04        13.49 o                         
   5  10   0         21.03         20.28         5.41 o                         
   6  10   0          1.00          4.99         5.79 o                         
   7  10   0       1383.54       1472.74        25.66 o                         
   8  10   0        823.20        814.31        17.20 o                         
   9  10   0         33.54         47.44         6.05 o                         
  10  10   0        705.27        752.57        20.64 o                         
  11  10   0        253.57        251.67        13.74 o                         
  12  10   0         50.65         37.22         8.52 o                         
  13  10   0          3.72         -4.69        12.01 o                         
  14  10   0          1.83         -7.03        16.20 o                         
   1  11   0        173.34        165.94         7.02 o                         
   2  11   0         83.06         72.01         4.40 o                         
   3  11   0        172.83        145.18         7.11 o                         
   4  11   0         24.90         31.19         6.30 o                         
   5  11   0          2.91          6.11         6.54 o                         
   6  11   0        133.01        136.43         7.70 o                         
   7  11   0          6.38         13.18         7.03 o                         
   8  11   0         10.33         13.56         6.13 o                         
   9  11   0        141.53        166.25         9.81 o                         
  10  11   0          8.66         10.24         5.94 o                         
  11  11   0         10.39          6.52         8.48 o                         
  12  11   0          7.66          4.25        16.70 o                         
  13  11   0         55.37         53.06        13.90 o                         
   0  12   0        431.03        370.06        12.44 o                         
   1  12   0        151.34        129.62         5.72 o                         
   2  12   0        287.31        265.78         9.14 o                         
   3  12   0         15.84         17.36         6.26 o                         
   4  12   0         56.95         52.56         6.86 o                         
   5  12   0         57.11         60.62         7.13 o                         
   6  12   0         51.36         61.97         8.19 o                         
   7  12   0         79.53         83.57         8.04 o                         
   8  12   0         30.36         32.18         7.93 o                         
   9  12   0         22.29         18.09         8.11 o                         
  10  12   0          7.55          7.98         8.00 o                         
  11  12   0        197.79        196.14        15.24 o                         
   1  13   0          4.15          6.91         4.82 o                         
   2  13   0         88.36         83.83         5.94 o                         
   3  13   0         33.03         28.60         6.92 o                         
   4  13   0          5.04         11.95         7.49 o                         
   5  13   0         10.14          3.65         7.46 o                         
   6  13   0          1.62         -2.99         7.72 o                         
   7  13   0          6.24          8.61         8.85 o                         
   8  13   0         43.58         33.97         9.17 o                         
   9  13   0         40.02         49.62        12.91 o                         
  10  13   0          0.63         -3.87        16.13 o                         
   0  14   0        654.46        808.59        32.04 o                         
   1  14   0          5.19         13.52         6.12 o                         
   2  14   0        147.87        167.48         8.69 o                         
   3  14   0        186.28        200.18        11.68 o                         
   4  14   0          7.51         42.23        18.60 o                         
   5  14   0          0.17          6.61         8.73 o                         
   6  14   0        168.57        184.99        10.77 o                         
   7  14   0          0.98         10.21        10.62 o                         
   8  14   0        230.67        255.31        37.43 o                         
   1  15   0        170.16        149.36         9.89 o                         
   2  15   0         60.09         97.20        11.17 o                         
   3  15   0        256.75        260.44        18.15 o                         
   4  15   0          2.12         15.38        10.57 o                         
 -18   1   1         23.51         26.74        10.37 o                         
 -17   1   1        279.47        331.22        24.09 o                         
 -16   1   1        183.90        179.30        17.06 o                         
 -15   1   1         64.24         70.75         7.39 o                         
 -14   1   1          2.66         -1.55         5.01 o                         
 -13   1   1        783.70        787.10        13.81 o                         
 -12   1   1        264.73        258.95         8.94 o                         
 -11   1   1          8.31          5.88         2.67 o                         
 -10   1   1          0.51          0.47         2.13 o                         
  -9   1   1        750.10        744.64         8.92 o                         
  -8   1   1        664.19        685.33         7.87 o                         
  -7   1   1       1322.39       1376.13        15.11 o                         
  -6   1   1         96.51         96.33         3.53 o                         
  -5   1   1         24.00         32.97         1.84 o                         
  -4   1   1         42.89         40.95         1.37 o                         
  -3   1   1          6.04         11.13         1.10 o                         
  -2   1   1       4833.86       4638.85        53.20 o                         
  -1   1   1        848.08        807.79        10.74 o                         
   0   1   1        120.53        139.51         2.18 o                         
   1   1   1       4977.96       4495.56        76.29 o                         
   2   1   1       9713.45       9377.04       133.94 o                         
   3   1   1        980.37        932.08        10.88 o                         
   4   1   1       7676.90       7433.35        79.84 o                         
   5   1   1       1816.19       1692.42        18.19 o                         
   6   1   1       1929.93       2031.45        22.50 o                         
   7   1   1       1194.81       1202.90        13.08 o                         
   8   1   1        719.62        734.47         9.36 o                         
   9   1   1         10.26          4.76         2.27 o                         
  10   1   1        324.85        330.38         5.92 o                         
  11   1   1       1348.14       1344.60        17.88 o                         
  12   1   1          2.33          6.77         4.09 o                         
  13   1   1         92.55         93.94         6.40 o                         
  14   1   1        179.59        148.93         6.97 o                         
  15   1   1        163.79        162.91         7.39 o                         
  16   1   1          2.66         -2.97         6.71 o                         
  17   1   1         73.21         81.57        10.11 o                         
  18   1   1          8.43         -6.16        12.14 o                         
 -18   2   1          1.48         -0.76        11.35 o                         
 -17   2   1         91.22        118.75         9.72 o                         
 -16   2   1         13.71          8.51         8.05 o                         
 -15   2   1          7.73          6.13         6.48 o                         
 -14   2   1          0.05         -5.96         5.96 o                         
 -13   2   1        182.59        164.51         6.81 o                         
 -12   2   1         15.08          4.25         4.09 o                         
 -11   2   1         55.96         60.99         3.98 o                         
 -10   2   1         73.24         78.70         3.43 o                         
  -9   2   1        248.77        241.97         4.67 o                         
  -8   2   1          6.85         10.06         2.16 o                         
  -7   2   1        895.27        978.27        11.58 o                         
  -6   2   1       2253.18       2193.07        22.82 o                         
  -5   2   1         26.92         21.03         2.29 o                         
  -4   2   1        126.02        114.80         2.53 o                         
  -3   2   1         11.54          3.34         1.02 o                         
  -2   2   1       1556.74       1460.67        15.50 o                         
  -1   2   1      10217.33       9832.16       149.00 o                         
   0   2   1       1582.01       1569.17        21.57 o                         
   1   2   1        142.66        150.20         3.32 o                         
   2   2   1       1153.45       1155.21        20.84 o                         
   3   2   1        968.32        897.92        11.24 o                         
   4   2   1        463.45        439.08         6.00 o                         
   5   2   1         26.00         28.17         2.01 o                         
   6   2   1       1101.80       1126.34        12.98 o                         
   7   2   1         65.78         75.47         2.44 o                         
   8   2   1         26.19         43.75         2.52 o                         
   9   2   1         84.31         97.03         3.22 o                         
  10   2   1          0.11         -0.45         2.88 o                         
  11   2   1         23.10         17.60         4.30 o                         
  12   2   1          2.31          2.51         4.63 o                         
  13   2   1        152.10        144.73         6.86 o                         
  14   2   1         42.96         57.15         7.50 o                         
  15   2   1         39.67         51.54         7.99 o                         
  16   2   1         16.31         12.23         7.43 o                         
  17   2   1          9.37          3.39         9.92 o                         
  18   2   1         12.38          7.42        11.06 o                         
 -18   3   1         38.69         57.20        11.58 o                         
 -17   3   1         34.82         26.25        10.28 o                         
 -16   3   1         48.56         43.04         8.51 o                         
 -15   3   1         35.07         30.38         7.93 o                         
 -14   3   1        197.78        196.30        11.54 o                         
 -13   3   1         31.98         31.77         5.14 o                         
 -12   3   1          0.00         -0.15         4.34 o                         
 -11   3   1        230.22        210.97         7.00 o                         
 -10   3   1         22.08         20.53         3.30 o                         
  -9   3   1         34.46         43.16         2.87 o                         
  -8   3   1       3168.48       3363.30        41.10 o                         
  -7   3   1        408.25        456.88         6.64 o                         
  -6   3   1       1832.71       1911.67        22.01 o                         
  -5   3   1       5785.13       5618.96        76.76 o                         
  -4   3   1        279.84        283.65         4.91 o                         
  -3   3   1       1437.56       1352.91        16.02 o                         
  -2   3   1        153.26        150.69         2.75 o                         
  -1   3   1       4488.81       4470.60        53.37 o                         
   0   3   1        651.59        679.76        10.62 o                         
   1   3   1       1011.22        955.54        12.50 o                         
   2   3   1       1636.10       1660.06        21.11 o                         
   3   3   1        451.62        429.72         5.86 o                         
   4   3   1        980.50        987.12        15.59 o                         
   5   3   1        705.30        768.44         9.79 o                         
   6   3   1         33.43         38.36         2.16 o                         
   7   3   1         13.31         24.37         1.94 o                         
   8   3   1        257.88        254.57         4.81 o                         
   9   3   1         11.85          7.77         2.48 o                         
  10   3   1         91.12         90.70         3.72 o                         
  11   3   1         21.79         22.90         3.43 o                         
  12   3   1        244.68        259.37         7.77 o                         
  13   3   1         77.57         87.80         6.61 o                         
  14   3   1        189.40        189.30        14.96 o                         
  15   3   1         19.72          2.62         7.81 o                         
  16   3   1         34.53         19.50         8.86 o                         
  17   3   1         89.23         96.40        10.98 o                         
  18   3   1         32.10         21.26        12.10 o                         
 -18   4   1         13.82          5.81        12.93 o                         
 -17   4   1         21.58          8.58        13.37 o                         
 -16   4   1          0.99         -8.22         8.22 o                         
 -15   4   1          0.14         -5.39         7.63 o                         
 -14   4   1        120.68        118.48         6.88 o                         
 -13   4   1         37.25         28.93         5.69 o                         
 -12   4   1        189.12        206.18         8.09 o                         
 -11   4   1        750.80        763.95        12.78 o                         
 -10   4   1        405.57        394.93         7.75 o                         
  -9   4   1          9.03          1.69         2.77 o                         
  -8   4   1       1503.69       1512.74        20.23 o                         
  -7   4   1         85.34         82.13         3.43 o                         
  -6   4   1        234.66        250.63         4.71 o                         
  -5   4   1       1897.58       1989.41        21.34 o                         
  -4   4   1        126.93        127.60         3.98 o                         
  -3   4   1         48.64         65.37         2.58 o                         
  -2   4   1       2267.50       2046.81        23.10 o                         
  -1   4   1        387.26        362.77         5.40 o                         
   0   4   1        597.06        639.70         9.04 o                         
   1   4   1       3302.61       3184.12        41.62 o                         
   2   4   1         25.81         22.96         1.87 o                         
   3   4   1         15.01         16.79         2.34 o                         
   4   4   1         10.79         17.36         1.80 o                         
   5   4   1        176.19        193.02         4.19 o                         
   6   4   1       1647.86       1761.18        19.15 o                         
   7   4   1         92.02         95.97         3.07 o                         
   8   4   1        978.79        992.38        11.76 o                         
   9   4   1        210.35        192.97         6.92 o                         
  10   4   1        168.43        183.62         8.76 o                         
  11   4   1        927.63        946.82        16.53 o                         
  12   4   1        336.78        305.40        14.12 o                         
  13   4   1        107.95         84.57         6.35 o                         
  14   4   1         40.99         36.02         7.03 o                         
  15   4   1          3.70         -5.46         7.56 o                         
  16   4   1          0.10         -7.70         8.98 o                         
  17   4   1        199.42        230.38        13.02 o                         
 -17   5   1         13.03          7.02        10.00 o                         
 -16   5   1         16.03          2.88         8.96 o                         
 -15   5   1         51.57         33.48         7.67 o                         
 -14   5   1          0.00          2.32         6.34 o                         
 -13   5   1          3.77         -5.89         5.89 o                         
 -12   5   1       1255.28       1219.67        20.62 o                         
 -11   5   1        131.33        126.84         6.68 o                         
 -10   5   1        362.04        368.51         8.97 o                         
  -9   5   1        288.70        291.50         6.49 o                         
  -8   5   1        142.72        150.66         4.10 o                         
  -7   5   1        450.23        422.64         7.24 o                         
  -6   5   1        173.54        200.97         4.35 o                         
  -5   5   1       1243.84       1239.45        13.36 o                         
  -4   5   1        273.13        277.62         4.91 o                         
  -3   5   1          0.47          3.48         1.56 o                         
  -2   5   1       5731.51       5950.05        77.42 o                         
  -1   5   1         23.02         17.02         1.70 o                         
   0   5   1        202.41        195.55         4.24 o                         
   1   5   1       1722.63       1938.59        24.67 o                         
   2   5   1         11.17         12.71         2.47 o                         
   3   5   1        217.66        238.99         4.52 o                         
   4   5   1        215.89        246.70         4.96 o                         
   5   5   1          7.51          4.97         2.17 o                         
   6   5   1        283.71        298.91         6.01 o                         
   7   5   1        218.54        224.45         4.88 o                         
   8   5   1         53.83         60.36         2.60 o                         
   9   5   1          4.32         10.26         2.61 o                         
  10   5   1        139.92        155.05         6.56 o                         
  11   5   1        234.57        213.54         8.43 o                         
  12   5   1         34.64         17.13         6.25 o                         
  13   5   1         17.96         -0.42         6.18 o                         
  14   5   1        349.83        325.52        12.69 o                         
  15   5   1         22.31         15.46         8.54 o                         
  16   5   1         10.05         -5.94         9.18 o                         
  17   5   1         15.87          4.78        11.10 o                         
 -17   6   1         42.46         45.09        11.25 o                         
 -16   6   1         58.69         52.95        12.16 o                         
 -15   6   1         21.81         12.92         7.42 o                         
 -14   6   1         12.66          3.59         7.16 o                         
 -13   6   1       1329.85       1299.31        25.26 o                         
 -12   6   1        376.62        339.95        14.47 o                         
 -11   6   1         81.73         95.34         5.63 o                         
 -10   6   1        127.49        129.31         5.51 o                         
  -9   6   1         94.27         96.66         4.63 o                         
  -8   6   1          4.91          4.10         3.04 o                         
  -7   6   1         40.15         39.02         2.32 o                         
  -6   6   1        320.31        313.41         5.97 o                         
  -5   6   1        363.74        383.70         6.08 o                         
  -4   6   1        479.28        489.01         7.28 o                         
  -3   6   1          0.09         -1.94         1.94 o                         
  -2   6   1       5702.24       5918.28        77.13 o                         
  -1   6   1       7915.19       8104.08        96.84 o                         
   0   6   1        628.42        617.85         8.79 o                         
   1   6   1          0.02         -1.78         1.78 o                         
   2   6   1        598.85        614.24         8.96 o                         
   3   6   1         74.62         70.73         2.61 o                         
   4   6   1        228.20        206.83         4.98 o                         
   5   6   1         97.80         96.15         4.11 o                         
   6   6   1        596.51        547.27         8.62 o                         
   7   6   1          5.74          4.57         3.02 o                         
   8   6   1         54.25         66.00         3.65 o                         
   9   6   1        351.98        316.61         8.25 o                         
  10   6   1        740.41        685.37        14.43 o                         
  11   6   1         10.51         13.14         4.83 o                         
  12   6   1          2.27         -4.15         5.30 o                         
  13   6   1         76.89         54.70         6.42 o                         
  14   6   1        154.97        107.94         8.19 o                         
  15   6   1          3.89         -1.89        10.07 o                         
  16   6   1         16.64         19.80        10.10 o                         
 -16   7   1         20.00         24.96        14.37 o                         
 -15   7   1         41.33         29.12         7.94 o                         
 -14   7   1          5.91         -5.22         6.74 o                         
 -13   7   1         10.10          5.05         6.96 o                         
 -12   7   1        536.04        525.05        12.71 o                         
 -11   7   1        173.69        157.99         6.53 o                         
 -10   7   1        140.13        121.47         4.68 o                         
  -9   7   1         60.26         63.32         4.26 o                         
  -8   7   1         33.85         27.16         3.30 o                         
  -7   7   1         20.98         20.69         3.27 o                         
  -6   7   1         51.04         53.74         3.18 o                         
  -5   7   1        109.06        114.18         3.65 o                         
  -4   7   1         41.69         43.21         2.73 o                         
  -3   7   1          8.68          6.94         2.00 o                         
  -2   7   1          3.39          2.11         2.08 o                         
  -1   7   1        116.03        121.95         3.20 o                         
   0   7   1        532.32        571.69         8.55 o                         
   1   7   1         82.13         94.92         3.57 o                         
   2   7   1        299.83        304.26         6.36 o                         
   3   7   1         24.45         27.55         2.60 o                         
   4   7   1          0.55          3.52         2.74 o                         
   5   7   1         80.23         86.39         3.75 o                         
   6   7   1         95.44        107.84         6.09 o                         
   7   7   1        260.97        252.42         6.90 o                         
   8   7   1        414.94        393.83         9.44 o                         
   9   7   1         39.94         29.67         5.06 o                         
  10   7   1         15.86          5.39         7.30 o                         
  11   7   1         13.17          6.02         8.18 o                         
  12   7   1         50.32         56.92         6.44 o                         
  13   7   1         41.07         41.55         6.48 o                         
  14   7   1         37.76         29.87         7.31 o                         
  15   7   1          4.38         -2.05         8.86 o                         
  16   7   1          5.34         -8.72        12.96 o                         
 -16   8   1         27.00         30.54        15.12 o                         
 -15   8   1         16.73         12.89        10.11 o                         
 -14   8   1          0.51         -4.95         6.09 o                         
 -13   8   1        167.78        166.85         7.53 o                         
 -12   8   1        233.96        227.95        13.16 o                         
 -11   8   1         48.74         35.00         7.45 o                         
 -10   8   1        202.13        206.50         8.20 o                         
  -9   8   1        110.76        136.69         7.67 o                         
  -8   8   1          0.16          6.90         4.17 o                         
  -7   8   1         34.82         41.38         4.55 o                         
  -6   8   1        671.56        667.62        12.13 o                         
  -5   8   1         79.04         77.58         3.79 o                         
  -4   8   1        191.13        196.50         6.15 o                         
  -3   8   1        656.48        605.20         8.72 o                         
  -2   8   1         63.65         54.85         2.89 o                         
  -1   8   1        646.40        642.67         9.51 o                         
   0   8   1         57.53         57.03         3.36 o                         
   1   8   1         94.75         97.53         3.50 o                         
   2   8   1         45.93         41.04         3.10 o                         
   3   8   1       1473.51       1447.78        21.50 o                         
   4   8   1        209.85        204.04         6.72 o                         
   5   8   1        534.52        540.88        10.64 o                         
   6   8   1       2112.52       2097.96        33.89 o                         
   7   8   1        700.85        643.66        12.99 o                         
   8   8   1       1266.95       1205.49        21.33 o                         
   9   8   1         11.78          9.08         4.16 o                         
  10   8   1         15.11         17.05         9.58 o                         
  11   8   1        156.04        132.68        14.67 o                         
  12   8   1          7.88         -4.81         9.73 o                         
  13   8   1          0.89         33.61        35.17 o                         
  14   8   1          6.73         13.22        12.50 o                         
  15   8   1         24.38         39.88        15.15 o                         
 -15   9   1         12.32         -1.11        13.71 o                         
 -14   9   1         29.00         28.69        10.55 o                         
 -13   9   1         36.60         31.23         8.84 o                         
 -12   9   1        110.20        121.19         9.49 o                         
 -11   9   1         96.34        101.55         8.86 o                         
 -10   9   1        550.77        547.71        15.87 o                         
  -9   9   1         12.77         11.27         4.87 o                         
  -8   9   1        983.90       1008.12        18.73 o                         
  -7   9   1       1027.66       1065.40        19.29 o                         
  -6   9   1         26.09         24.28         4.34 o                         
  -5   9   1       1872.97       1880.68        29.32 o                         
  -4   9   1       1130.82       1182.87        18.11 o                         
  -3   9   1         97.59         92.99         3.49 o                         
  -2   9   1        333.72        321.61         6.85 o                         
  -1   9   1        547.40        514.40         8.69 o                         
   0   9   1       1894.21       1871.43        25.78 o                         
   1   9   1        599.07        582.19        10.23 o                         
   2   9   1        336.06        302.54         8.35 o                         
   3   9   1        310.97        305.81         8.05 o                         
   4   9   1        560.38        553.24        11.53 o                         
   5   9   1        537.91        536.04        11.73 o                         
   6   9   1        942.11        957.96        19.38 o                         
   7   9   1         67.78         79.63         5.46 o                         
   8   9   1        560.94        571.44        13.57 o                         
   9   9   1         85.05        104.59         9.30 o                         
  10   9   1         37.07         37.31         9.88 o                         
  11   9   1         82.39         93.79        13.29 o                         
  12   9   1        619.13        668.62        22.81 o                         
  13   9   1         59.48         62.85        11.89 o                         
  14   9   1          5.96          7.28        14.13 o                         
 -14  10   1         77.90         57.00        12.83 o                         
 -13  10   1         30.98         19.18         9.47 o                         
 -12  10   1          1.31         -7.56         8.61 o                         
 -11  10   1        118.04         99.94         8.90 o                         
 -10  10   1        119.89        129.11         9.61 o                         
  -9  10   1        370.11        373.38        12.99 o                         
  -8  10   1         54.03         68.48         6.15 o                         
  -7  10   1          2.05          9.77         5.90 o                         
  -6  10   1        746.66        735.48        15.75 o                         
  -5  10   1        135.67        134.01        10.91 o                         
  -4  10   1        272.98        257.04         9.09 o                         
  -3  10   1         11.66          3.28         3.53 o                         
  -2  10   1        190.56        192.78         5.89 o                         
  -1  10   1        231.64        206.32         7.06 o                         
   0  10   1         15.67         10.32         3.46 o                         
   1  10   1        360.35        334.65        10.30 o                         
   2  10   1        534.79        508.77        10.41 o                         
   3  10   1         28.72         33.74         4.74 o                         
   4  10   1         56.65         36.12         5.17 o                         
   5  10   1          7.61          9.72         5.46 o                         
   6  10   1         58.42         68.39         7.23 o                         
   7  10   1        410.03        404.78        11.23 o                         
   8  10   1        361.96        393.43        10.98 o                         
   9  10   1          0.23         -6.54         6.54 o                         
  10  10   1         34.79         29.19         6.80 o                         
  11  10   1         98.61         97.47        11.43 o                         
  12  10   1         70.34         53.74        12.23 o                         
  13  10   1          0.46        -10.99        13.62 o                         
  14  10   1         80.85         85.30        16.48 o                         
 -13  11   1         20.87         14.36        13.42 o                         
 -12  11   1         97.50         95.03        10.21 o                         
 -11  11   1         68.93         57.65         9.86 o                         
 -10  11   1          0.10         -0.52         6.90 o                         
  -9  11   1        292.71        283.30        10.85 o                         
  -8  11   1         42.24         40.28         8.30 o                         
  -7  11   1         10.01         15.78         8.00 o                         
  -6  11   1         55.57         50.34         6.72 o                         
  -5  11   1         63.77         57.72         5.93 o                         
  -4  11   1          2.01         -3.41         5.91 o                         
  -3  11   1         44.02         54.04         5.44 o                         
  -2  11   1         30.88         32.41         4.03 o                         
  -1  11   1          4.20         -3.82         3.82 o                         
   0  11   1         13.71         10.01         3.98 o                         
   1  11   1        182.83        149.19         5.74 o                         
   2  11   1          5.04         16.63         3.89 o                         
   3  11   1         42.31         40.20         6.10 o                         
   4  11   1        572.59        543.12        19.69 o                         
   5  11   1          3.36          4.61         6.05 o                         
   6  11   1         13.05         19.59         6.44 o                         
   7  11   1         55.07         50.59         6.52 o                         
   8  11   1        191.04        200.30         8.25 o                         
   9  11   1          2.93         14.13         7.76 o                         
  10  11   1         37.14         28.17         7.78 o                         
  11  11   1         28.58         44.46        14.81 o                         
  12  11   1         58.37         53.78        14.99 o                         
 -12  12   1          3.95          8.64        13.16 o                         
 -11  12   1          2.01         -7.58        12.17 o                         
 -10  12   1          5.70         -3.49         8.87 o                         
  -9  12   1          0.08         -1.28         8.36 o                         
  -8  12   1         93.18         99.86        10.70 o                         
  -7  12   1         72.39         68.09         8.59 o                         
  -6  12   1        175.44        164.47         9.17 o                         
  -5  12   1          9.53         11.88         6.52 o                         
  -4  12   1         63.35         61.69         6.83 o                         
  -3  12   1        142.04        131.51         7.49 o                         
  -2  12   1          5.68          5.30         4.32 o                         
  -1  12   1          0.95         -2.99         4.75 o                         
   0  12   1         16.20         17.36         4.72 o                         
   1  12   1          9.41         10.25         4.53 o                         
   2  12   1        157.63        164.88         6.69 o                         
   3  12   1         58.44         41.94         6.55 o                         
   4  12   1          0.46          1.80         7.27 o                         
   5  12   1          5.56          8.08         6.57 o                         
   6  12   1         10.30         12.78         7.52 o                         
   7  12   1        186.78        174.01         8.80 o                         
   8  12   1         47.48         52.87         7.65 o                         
   9  12   1          0.20         -3.38        10.61 o                         
  10  12   1        272.35        291.54        19.21 o                         
  11  12   1         33.94         21.23        13.10 o                         
 -10  13   1         14.37         12.43        15.26 o                         
  -9  13   1          9.66         -3.69        11.79 o                         
  -8  13   1          7.59         -1.22         8.20 o                         
  -7  13   1          0.04         -1.19         8.05 o                         
  -6  13   1         21.88         13.80         7.91 o                         
  -5  13   1          0.00          8.28         7.57 o                         
  -4  13   1         31.72         25.99         7.12 o                         
  -3  13   1         71.89         74.42         7.32 o                         
  -2  13   1         41.56         36.79         5.90 o                         
  -1  13   1          7.50          2.92         5.10 o                         
   0  13   1        102.14         91.05         5.77 o                         
   1  13   1         10.87          9.61         5.19 o                         
   2  13   1         80.85         86.00         7.06 o                         
   3  13   1         50.11         46.97         7.56 o                         
   4  13   1          0.85          1.00         7.39 o                         
   5  13   1         78.67         74.27        12.88 o                         
   6  13   1         34.85         39.04         8.06 o                         
   7  13   1         26.05         27.93         8.62 o                         
   8  13   1         16.84         25.43        10.99 o                         
   9  13   1        106.78        110.64        12.91 o                         
  -8  14   1         36.78         38.37        13.38 o                         
  -7  14   1          6.67         10.67        10.39 o                         
  -6  14   1         28.21         31.35        10.34 o                         
  -5  14   1         94.56        127.20        10.49 o                         
  -4  14   1          6.63         25.32         8.36 o                         
  -3  14   1          7.60         14.76         7.86 o                         
  -2  14   1         15.82         13.27         6.24 o                         
  -1  14   1         77.02         86.45         7.64 o                         
   0  14   1          0.67         12.75         6.29 o                         
   1  14   1        476.65        551.46        13.40 o                         
   2  14   1        355.48        415.23        14.82 o                         
   3  14   1          3.09         11.97         7.91 o                         
   4  14   1        102.74        104.55        10.47 o                         
   5  14   1          0.01          6.80         8.76 o                         
   6  14   1         58.04         77.75        12.06 o                         
   7  14   1         96.93        117.50        13.95 o                         
  -4  15   1         47.43         48.41        11.27 o                         
  -3  15   1        126.22        132.36        16.37 o                         
  -2  15   1          4.65         13.70         9.62 o                         
  -1  15   1         10.05         17.54         9.48 o                         
   0  15   1         98.29         97.79         9.76 o                         
   1  15   1         87.78         89.16         9.99 o                         
   2  15   1         78.54         83.86        10.40 o                         
   3  15   1         56.42         92.47        11.43 o                         
   4  15   1         44.42         58.09        10.96 o                         
 -19   0   2         13.96          2.56        16.82 o                         
 -18   0   2          5.14          7.48        11.70 o                         
 -17   0   2         46.27         50.09         9.83 o                         
 -16   0   2         12.76          8.13         8.65 o                         
 -15   0   2        212.08        187.03        10.50 o                         
 -14   0   2       1417.28       1557.65        37.65 o                         
 -13   0   2        196.27        212.87        14.49 o                         
 -12   0   2         24.33          8.42         4.30 o                         
 -11   0   2         36.66         41.40         4.19 o                         
 -10   0   2         57.31         56.39         3.99 o                         
  -9   0   2       1367.61       1386.60        21.31 o                         
  -8   0   2         63.81         76.59         3.76 o                         
  -7   0   2        743.65        629.08        10.37 o                         
  -6   0   2       5015.66       5131.38        78.19 o                         
  -5   0   2         18.26         18.73         2.91 o                         
  -4   0   2       2462.99       2268.17        37.32 o                         
  -1   0   2       1931.36       1821.43        32.16 o                         
   1   0   2       2340.24       2152.50        41.01 o                         
   2   0   2      16923.71      15816.48       391.59 o                         
   3   0   2      10328.80       9539.13       242.34 o                         
   5   0   2       1122.53       1117.62        19.32 o                         
   6   0   2       8102.46       8089.19       116.22 o                         
   7   0   2       2228.19       2233.67        35.19 o                         
   8   0   2      13794.46      14015.34       213.20 o                         
   9   0   2       4292.27       4331.50        67.14 o                         
  10   0   2        274.61        254.33        12.70 o                         
  11   0   2          5.92          7.29         5.37 o                         
  12   0   2       8459.92       8662.58       153.51 o                         
  13   0   2       1355.38       1408.34        31.26 o                         
  14   0   2        425.39        506.08        19.99 o                         
  15   0   2         62.66         41.61        14.41 o                         
  16   0   2         57.82         46.87        16.97 o                         
  17   0   2          3.03         -6.25        15.56 o                         
  18   0   2         51.05         30.30        21.98 o                         
 -19   1   2         18.44         25.10        12.28 o                         
 -18   1   2         14.39         14.55        11.02 o                         
 -17   1   2         63.81         40.24         9.69 o                         
 -16   1   2          0.66          0.53         7.69 o                         
 -15   1   2        686.72        727.38        14.58 o                         
 -14   1   2       2013.44       2016.28        35.73 o                         
 -13   1   2        770.89        792.50        13.19 o                         
 -12   1   2       1123.09       1116.14        14.53 o                         
 -11   1   2        201.04        186.01         4.62 o                         
 -10   1   2         17.05         23.62         2.42 o                         
  -9   1   2         84.72         85.96         2.78 o                         
  -8   1   2        451.45        483.74         6.08 o                         
  -7   1   2          0.06          1.11         1.58 o                         
  -6   1   2        607.27        610.96         7.21 o                         
  -5   1   2       2222.84       2165.30        27.43 o                         
  -4   1   2       3218.04       3006.90        34.77 o                         
  -3   1   2       1750.46       1664.75        22.98 o                         
  -1   1   2       1657.45       1528.58        18.41 o                         
   0   1   2        226.11        214.49         2.98 o                         
   1   1   2       2739.58       2580.74        35.08 o                         
   2   1   2      21832.33      20162.01       498.75 o                         
   3   1   2       4794.09       4567.61        74.72 o                         
   4   1   2        672.46        633.34         8.46 o                         
   5   1   2        458.82        449.44         6.15 o                         
   6   1   2       6169.73       6150.20        68.77 o                         
   7   1   2       1806.84       1776.21        19.45 o                         
   8   1   2         21.31         16.78         2.43 o                         
   9   1   2          2.05          4.49         2.57 o                         
  10   1   2        465.57        472.90         8.64 o                         
  11   1   2        499.81        496.08        11.56 o                         
  12   1   2        574.42        636.61        12.76 o                         
  13   1   2         92.70         86.47         5.84 o                         
  14   1   2        123.05        116.30         8.53 o                         
  15   1   2         72.73         58.78         6.96 o                         
  16   1   2        102.32        123.31         9.14 o                         
  17   1   2          0.24        -10.99        10.99 o                         
  18   1   2         20.84          9.62        15.60 o                         
 -18   2   2         34.47         45.06        10.43 o                         
 -17   2   2          3.72         -5.44         8.68 o                         
 -16   2   2          0.36          3.92         6.97 o                         
 -15   2   2          0.55         -5.88         5.88 o                         
 -14   2   2        291.33        264.66        16.13 o                         
 -13   2   2        406.99        396.58        10.66 o                         
 -12   2   2        136.57        128.84         4.93 o                         
 -11   2   2          0.79          2.48         3.38 o                         
 -10   2   2        446.90        468.08         7.22 o                         
  -9   2   2          4.58          0.54         2.32 o                         
  -8   2   2        362.08        380.21         5.63 o                         
  -7   2   2        330.50        363.52         5.19 o                         
  -6   2   2         76.75         79.42         2.54 o                         
  -5   2   2         33.75         29.42         2.09 o                         
  -4   2   2        326.91        307.72         4.43 o                         
  -3   2   2       1081.36        993.27        11.98 o                         
  -2   2   2       7267.02       7088.32        81.31 o                         
  -1   2   2       3110.91       2913.02        36.39 o                         
   0   2   2       8734.32       8332.07        99.12 o                         
   1   2   2      11332.55      10471.65       119.90 o                         
   2   2   2        588.62        547.63         9.26 o                         
   3   2   2       2311.06       2072.10        31.01 o                         
   4   2   2        206.44        194.23         4.46 o                         
   5   2   2         13.28         15.65         1.72 o                         
   6   2   2       1804.25       1996.87        22.26 o                         
   7   2   2        379.09        350.12         7.54 o                         
   8   2   2         89.23         98.10         3.69 o                         
   9   2   2        170.44        196.33         6.55 o                         
  10   2   2         54.55         58.44         3.78 o                         
  11   2   2          0.69         -1.50         3.84 o                         
  12   2   2          8.83          9.30         4.41 o                         
  13   2   2        330.26        335.54        17.25 o                         
  14   2   2         87.14         86.63         6.99 o                         
  15   2   2          6.22          5.53         6.70 o                         
  16   2   2         37.31         46.56         9.41 o                         
  17   2   2         29.14         47.57        10.58 o                         
 -18   3   2         26.76         30.89        11.48 o                         
 -17   3   2          3.99         -2.88         8.97 o                         
 -16   3   2          2.37         -2.69         7.40 o                         
 -15   3   2         90.24         89.66         7.75 o                         
 -14   3   2          4.48          5.74         6.03 o                         
 -13   3   2          4.97          3.63         5.00 o                         
 -12   3   2        104.72        105.32         5.07 o                         
 -11   3   2         26.29         15.83         4.03 o                         
 -10   3   2          4.57          2.78         3.19 o                         
  -9   3   2        528.95        549.93         7.63 o                         
  -8   3   2        394.80        394.21         6.02 o                         
  -7   3   2        683.81        720.36         9.28 o                         
  -6   3   2        177.78        190.54         4.42 o                         
  -5   3   2        359.32        342.74         5.23 o                         
  -4   3   2       2100.45       2149.44        24.30 o                         
  -3   3   2       2190.91       2199.63        24.80 o                         
  -2   3   2         73.06         86.14         4.05 o                         
  -1   3   2      15994.95      15421.05       199.12 o                         
   0   3   2          3.40         10.25         1.49 o                         
   1   3   2        142.69        152.96         3.01 o                         
   2   3   2         45.21         38.68         1.96 o                         
   3   3   2        101.65        107.73         4.92 o                         
   4   3   2          0.04          1.35         1.55 o                         
   5   3   2          3.97          2.88         1.57 o                         
   6   3   2       2738.17       2815.50        33.13 o                         
   7   3   2        612.95        670.59         8.94 o                         
   8   3   2        138.66        144.14         4.21 o                         
   9   3   2        721.17        734.04        11.38 o                         
  10   3   2         78.15         70.77         4.62 o                         
  11   3   2        492.29        483.85        10.78 o                         
  12   3   2        241.28        222.88        10.12 o                         
  13   3   2        445.54        435.74        18.50 o                         
  14   3   2          5.80          1.82         6.12 o                         
  15   3   2          7.77          8.77         6.35 o                         
  16   3   2         35.26         19.15         9.20 o                         
  17   3   2          8.53          1.26        10.84 o                         
 -18   4   2         11.46         12.23        11.64 o                         
 -17   4   2          1.13          5.15         9.12 o                         
 -16   4   2         46.98         38.43         7.81 o                         
 -15   4   2        126.17        124.35         8.04 o                         
 -14   4   2         77.16         69.24         6.70 o                         
 -13   4   2         25.49         15.07         5.39 o                         
 -12   4   2         14.27         12.94         4.70 o                         
 -11   4   2        328.07        302.52         7.74 o                         
 -10   4   2        150.87        149.98         5.41 o                         
  -9   4   2        396.89        403.64         7.34 o                         
  -8   4   2         47.63         51.38         2.93 o                         
  -7   4   2        819.74        791.21        10.86 o                         
  -6   4   2        526.74        554.39         7.44 o                         
  -5   4   2         14.50         22.77         2.24 o                         
  -4   4   2        398.67        417.49         5.65 o                         
  -3   4   2        672.74        711.01         8.92 o                         
  -2   4   2       1496.45       1430.26        17.01 o                         
  -1   4   2       3131.06       3176.89        39.84 o                         
   0   4   2        159.21        141.23         3.33 o                         
   1   4   2        785.92        759.89        10.62 o                         
   2   4   2         79.53         67.93         4.03 o                         
   3   4   2       1000.68       1047.97        14.55 o                         
   4   4   2        757.71        726.23         9.87 o                         
   5   4   2        468.08        443.93         6.75 o                         
   6   4   2        676.03        746.18        10.71 o                         
   7   4   2        135.67        139.98         3.66 o                         
   8   4   2         58.91         68.02         2.93 o                         
   9   4   2        328.68        314.86         6.64 o                         
  10   4   2        399.71        406.40         8.38 o                         
  11   4   2         59.22         61.77         6.36 o                         
  12   4   2         36.29         29.73         4.82 o                         
  13   4   2         62.15         51.50         6.24 o                         
  14   4   2        120.02        118.73         8.01 o                         
  15   4   2         58.57         36.11         8.56 o                         
  16   4   2         19.24         20.66        10.24 o                         
  17   4   2         23.63         30.66        12.13 o                         
 -18   5   2         31.25         10.56        12.06 o                         
 -17   5   2          2.71         -1.76         9.11 o                         
 -16   5   2         70.43         68.03         8.95 o                         
 -15   5   2         15.10         14.59         7.50 o                         
 -14   5   2         63.91         56.15         7.23 o                         
 -13   5   2        169.38        162.02         7.99 o                         
 -12   5   2        151.01        132.57         7.50 o                         
 -11   5   2          2.94         -4.57         4.57 o                         
 -10   5   2        453.77        464.23        10.18 o                         
  -9   5   2        331.14        345.56         7.25 o                         
  -8   5   2         10.63          8.63         2.64 o                         
  -7   5   2          0.60         -0.80         2.32 o                         
  -6   5   2       2336.11       2280.36        25.33 o                         
  -5   5   2        106.80        110.11         2.74 o                         
  -4   5   2        178.84        185.02         4.41 o                         
  -3   5   2         34.55         30.80         3.20 o                         
  -2   5   2       5052.86       5063.85        63.18 o                         
  -1   5   2       1394.19       1419.63        17.67 o                         
   0   5   2        970.66        967.91        13.52 o                         
   1   5   2      19142.37      19161.89       237.11 o                         
   2   5   2         10.68          7.62         1.66 o                         
   3   5   2        215.11        201.22         4.56 o                         
   4   5   2         77.07         87.91         3.13 o                         
   5   5   2        239.37        230.02         5.02 o                         
   6   5   2       2638.73       2518.51        31.15 o                         
   7   5   2        614.96        624.66         8.88 o                         
   8   5   2        557.20        584.63         9.11 o                         
   9   5   2        167.40        195.68         6.00 o                         
  10   5   2        273.48        234.77         7.46 o                         
  11   5   2          0.37         -2.46         3.88 o                         
  12   5   2         24.13         14.02         5.13 o                         
  13   5   2         50.58         29.64         6.51 o                         
  14   5   2         73.99         62.11         6.94 o                         
  15   5   2         89.59         79.40         9.30 o                         
  16   5   2         14.43          1.67        10.08 o                         
  17   5   2          6.45         -8.40        11.07 o                         
 -17   6   2          1.01          0.63        10.43 o                         
 -16   6   2         34.71         40.45         8.86 o                         
 -15   6   2          5.80         -4.56         7.64 o                         
 -14   6   2         25.77         22.61         7.07 o                         
 -13   6   2          0.26          3.29         6.15 o                         
 -12   6   2        366.43        370.21        14.17 o                         
 -11   6   2        250.06        262.71         8.34 o                         
 -10   6   2        103.86        109.68         5.59 o                         
  -9   6   2        149.52        152.64         5.12 o                         
  -8   6   2        762.02        742.23        11.61 o                         
  -7   6   2        306.35        293.39         4.84 o                         
  -6   6   2         68.02         74.14         2.55 o                         
  -5   6   2          8.62          4.78         1.99 o                         
  -4   6   2        403.34        405.88         6.38 o                         
  -3   6   2       1326.28       1455.67        17.63 o                         
  -2   6   2        211.59        183.34         5.55 o                         
  -1   6   2         10.33         16.54         1.94 o                         
   0   6   2       1673.95       1687.28        21.88 o                         
   1   6   2        166.85        168.77         4.36 o                         
   2   6   2         33.78         35.64         2.25 o                         
   3   6   2        565.95        606.48        10.09 o                         
   4   6   2       1791.60       1771.94        24.40 o                         
   5   6   2        705.91        668.52        10.37 o                         
   6   6   2        105.84        107.01         4.34 o                         
   7   6   2        464.69        455.20        10.94 o                         
   8   6   2         40.27         46.91         5.21 o                         
   9   6   2        258.43        268.71         9.06 o                         
  10   6   2        104.81        115.29         4.44 o                         
  11   6   2          0.84          0.42         4.83 o                         
  12   6   2         55.95         38.54         5.81 o                         
  13   6   2        119.80        108.63         8.29 o                         
  14   6   2         37.95         27.80         7.62 o                         
  15   6   2          1.45          3.03         9.49 o                         
  16   6   2          4.10          8.65        10.77 o                         
 -17   7   2         60.66         51.17        11.20 o                         
 -16   7   2         79.92         88.66        10.13 o                         
 -15   7   2          4.51         -0.69         9.11 o                         
 -14   7   2          4.55          0.34         7.10 o                         
 -13   7   2        111.64        112.28         7.19 o                         
 -12   7   2          1.67         -1.10         5.43 o                         
 -11   7   2        864.91        869.63        18.14 o                         
 -10   7   2          8.93         -0.87         4.17 o                         
  -9   7   2        151.04        162.11         5.89 o                         
  -8   7   2         24.39         21.59         3.15 o                         
  -7   7   2        274.10        277.29         6.17 o                         
  -6   7   2         17.60         17.43         2.52 o                         
  -5   7   2        336.22        354.10         6.32 o                         
  -4   7   2        856.95        849.11        12.57 o                         
  -3   7   2          4.41          3.03         2.26 o                         
  -2   7   2         24.17         31.41         2.20 o                         
  -1   7   2       1522.70       1463.07        17.86 o                         
   0   7   2          6.47          1.54         2.25 o                         
   1   7   2        301.79        343.62         6.70 o                         
   2   7   2        219.81        214.50         5.40 o                         
   3   7   2        464.67        451.93         8.07 o                         
   4   7   2        253.29        256.60         5.74 o                         
   5   7   2          0.20         -0.61         3.70 o                         
   6   7   2       1143.17       1133.75        21.08 o                         
   7   7   2        877.98        876.49        17.53 o                         
   8   7   2         61.44         68.70         8.82 o                         
   9   7   2         97.36         94.55         6.16 o                         
  10   7   2        146.83        136.42         8.12 o                         
  11   7   2         18.94         14.66         9.46 o                         
  12   7   2         28.26         14.85         6.19 o                         
  13   7   2          6.88          3.44         6.90 o                         
  14   7   2          1.27         -4.45         7.92 o                         
  15   7   2         62.81         66.18        11.22 o                         
  16   7   2         12.88         14.20        15.49 o                         
 -16   8   2         40.27         28.27        11.10 o                         
 -15   8   2          8.28          2.31         7.92 o                         
 -14   8   2        241.42        246.96        10.75 o                         
 -13   8   2         48.49         44.97         6.43 o                         
 -12   8   2        589.75        628.24        14.49 o                         
 -11   8   2         83.34         86.92         5.28 o                         
 -10   8   2        801.77        799.85        15.45 o                         
  -9   8   2         43.51         38.40         3.90 o                         
  -8   8   2        471.63        492.49         9.69 o                         
  -7   8   2        469.60        471.06         9.87 o                         
  -6   8   2         21.75         26.06         3.85 o                         
  -5   8   2        719.49        708.38        11.27 o                         
  -4   8   2        392.54        403.96         8.25 o                         
  -3   8   2         49.18         47.70         3.19 o                         
  -2   8   2        142.97        135.89         3.49 o                         
  -1   8   2        844.88        788.27        11.21 o                         
   0   8   2        543.78        551.12         8.28 o                         
   1   8   2         13.93          9.90         2.72 o                         
   2   8   2          6.51          6.77         3.92 o                         
   3   8   2         14.14         19.94         3.85 o                         
   4   8   2         76.86         73.22         5.73 o                         
   5   8   2         38.14         48.22         4.30 o                         
   6   8   2        153.12        164.62         7.14 o                         
   7   8   2         35.56         33.64         5.60 o                         
   8   8   2         46.35         43.90         5.90 o                         
   9   8   2          9.03          2.26         5.83 o                         
  10   8   2        370.84        362.74        15.35 o                         
  11   8   2         38.31         34.08         9.52 o                         
  12   8   2          0.77          1.17         9.76 o                         
  13   8   2        260.75        264.61        25.73 o                         
  14   8   2          0.69         -8.99        11.81 o                         
  15   8   2          0.40          2.07        13.46 o                         
 -15   9   2         61.67         44.72        10.86 o                         
 -14   9   2          5.82         -1.84         9.36 o                         
 -13   9   2         18.10         13.21         8.28 o                         
 -12   9   2          0.89         -2.56         8.17 o                         
 -11   9   2         57.90         42.15         9.08 o                         
 -10   9   2          2.31          0.93         6.73 o                         
  -9   9   2        143.16        153.07        10.79 o                         
  -8   9   2       2947.05       2983.43        50.89 o                         
  -7   9   2        313.12        346.56        12.08 o                         
  -6   9   2         14.73         15.33         3.73 o                         
  -5   9   2        758.54        732.68        12.04 o                         
  -4   9   2        234.61        210.48         8.81 o                         
  -3   9   2        679.06        681.12        10.59 o                         
  -2   9   2        290.80        278.56         6.84 o                         
  -1   9   2        169.54        170.56         4.67 o                         
   0   9   2       2483.40       2350.00        31.96 o                         
   1   9   2         61.37         60.02         3.79 o                         
   2   9   2        333.55        326.26         7.15 o                         
   3   9   2        105.74         98.99         5.18 o                         
   4   9   2         26.05         16.94         4.29 o                         
   5   9   2        614.90        609.37        15.41 o                         
   6   9   2       1752.88       1791.65        32.15 o                         
   7   9   2        216.99        216.70        10.89 o                         
   8   9   2        275.30        274.50        21.05 o                         
   9   9   2        962.22        980.26        20.92 o                         
  10   9   2        534.83        566.52        16.18 o                         
  11   9   2         56.14         57.61        10.32 o                         
  12   9   2         36.00         36.08        11.19 o                         
  13   9   2        222.67        203.71        14.07 o                         
  14   9   2        227.83        227.77        15.97 o                         
 -14  10   2          2.82         -6.84        10.20 o                         
 -13  10   2          1.65         -4.98         9.40 o                         
 -12  10   2         84.87         81.80         9.48 o                         
 -11  10   2          7.52          2.71         8.31 o                         
 -10  10   2         65.22         75.93         9.20 o                         
  -9  10   2        265.68        268.52         9.40 o                         
  -8  10   2        287.37        291.82        10.51 o                         
  -7  10   2         13.05         13.77         5.74 o                         
  -6  10   2        979.18        976.56        18.62 o                         
  -5  10   2          6.05          4.90         4.31 o                         
  -4  10   2        503.29        465.47        10.16 o                         
  -3  10   2        386.61        352.45        13.64 o                         
  -2  10   2        253.44        234.60         6.13 o                         
  -1  10   2         21.89         26.63         3.66 o                         
   0  10   2        104.87         90.92         5.07 o                         
   1  10   2        811.61        784.37        13.37 o                         
   2  10   2        815.44        814.75        19.17 o                         
   3  10   2         16.77         18.98         5.05 o                         
   4  10   2        524.57        508.28        11.65 o                         
   5  10   2         13.12          6.78         4.56 o                         
   6  10   2          0.13         -4.38         4.38 o                         
   7  10   2         14.91         16.24         7.45 o                         
   8  10   2          0.91         -1.47         6.88 o                         
   9  10   2        109.37        106.43         7.99 o                         
  10  10   2         43.35         36.75         7.61 o                         
  11  10   2         16.67         12.44        11.11 o                         
  12  10   2        111.02        119.61        13.04 o                         
  13  10   2         87.77        103.46        16.09 o                         
 -13  11   2          6.95          2.30        11.32 o                         
 -12  11   2         22.42         11.55         9.63 o                         
 -11  11   2          0.28         -3.07         8.79 o                         
 -10  11   2         90.29         81.56         8.99 o                         
  -9  11   2         91.66         74.29         7.99 o                         
  -8  11   2         12.94         30.42         7.60 o                         
  -7  11   2         98.82         84.43        11.03 o                         
  -6  11   2          0.36          1.14         5.75 o                         
  -5  11   2        325.54        314.77        15.85 o                         
  -4  11   2        110.19         83.58         6.82 o                         
  -3  11   2        240.96        200.10         9.15 o                         
  -2  11   2         30.53         25.33         4.60 o                         
  -1  11   2          1.70         -4.29         4.29 o                         
   0  11   2        612.68        563.96        11.99 o                         
   1  11   2         43.94         49.34         4.65 o                         
   2  11   2        427.22        422.75        11.82 o                         
   3  11   2        285.97        300.79         8.89 o                         
   4  11   2         27.48         29.71         5.81 o                         
   5  11   2         12.90          8.56         5.24 o                         
   6  11   2          3.50          3.64         5.71 o                         
   7  11   2         72.48         67.64         7.79 o                         
   8  11   2          9.03          9.08         7.71 o                         
   9  11   2        189.15        206.87        14.45 o                         
  10  11   2         49.98         48.88         9.46 o                         
  11  11   2         18.67         15.76        12.18 o                         
  12  11   2         24.95         18.31        17.75 o                         
 -12  12   2         21.15         21.70        12.43 o                         
 -11  12   2          4.62          2.75        12.63 o                         
 -10  12   2          9.03          7.66        11.22 o                         
  -9  12   2          8.37          2.69         8.36 o                         
  -8  12   2        109.58        104.31         9.46 o                         
  -7  12   2          4.72          3.96         7.84 o                         
  -6  12   2         63.00         67.72         8.43 o                         
  -5  12   2        118.82        121.10         8.76 o                         
  -4  12   2         72.33         61.25         8.40 o                         
  -3  12   2         14.97         -2.21         5.31 o                         
  -2  12   2          0.40         -3.76         4.82 o                         
  -1  12   2          1.71         -5.55         5.55 o                         
   0  12   2         35.10         38.07         5.35 o                         
   1  12   2        111.36         89.66         5.77 o                         
   2  12   2         75.29         83.89         6.45 o                         
   3  12   2         39.10         46.97         6.42 o                         
   4  12   2        150.08        169.57        10.66 o                         
   5  12   2        116.57        129.69         7.35 o                         
   6  12   2         66.29         67.18         6.64 o                         
   7  12   2        103.25         96.81        10.01 o                         
   8  12   2         62.21         65.23        10.66 o                         
   9  12   2          1.81          3.95         9.69 o                         
  10  12   2        107.20        101.97        11.70 o                         
  11  12   2          2.16         -0.53        14.01 o                         
 -10  13   2          2.28          5.80        12.49 o                         
  -9  13   2         14.98         -1.93        13.68 o                         
  -8  13   2        196.57        201.18        11.36 o                         
  -7  13   2          1.64          3.63         8.84 o                         
  -6  13   2         80.06         84.81        10.50 o                         
  -5  13   2        116.07        134.37         9.35 o                         
  -4  13   2          0.74         -1.72         7.73 o                         
  -3  13   2          1.66          1.65         6.60 o                         
  -2  13   2         21.57         10.96         6.04 o                         
  -1  13   2         81.13         89.33         7.14 o                         
   0  13   2          1.17          9.18         5.42 o                         
   1  13   2         95.62         87.60         5.82 o                         
   2  13   2         49.15         46.59         7.14 o                         
   3  13   2          9.94          4.56         6.70 o                         
   4  13   2         70.46         66.48         7.52 o                         
   5  13   2          1.00          3.20         7.49 o                         
   6  13   2         50.17         58.83         8.40 o                         
   7  13   2         11.07         12.67        11.15 o                         
   8  13   2          4.02         -0.90        11.92 o                         
   9  13   2          0.60         -8.39        12.24 o                         
  -8  14   2          3.29          2.65        13.51 o                         
  -7  14   2         42.25         57.03        10.72 o                         
  -6  14   2        306.03        324.65        26.58 o                         
  -5  14   2         26.90         37.01         9.63 o                         
  -4  14   2         13.04         20.80         9.10 o                         
  -3  14   2         45.41         41.81         9.76 o                         
  -2  14   2         96.14        101.59         7.75 o                         
  -1  14   2         51.76         51.24         6.94 o                         
   0  14   2          0.07          5.39         6.14 o                         
   1  14   2         90.96         99.21         6.35 o                         
   2  14   2         45.35         51.72         7.93 o                         
   3  14   2        130.78        167.75        10.41 o                         
   4  14   2        193.80        231.20        10.63 o                         
   5  14   2         51.71         56.88        10.94 o                         
   6  14   2        321.04        347.57        28.20 o                         
   7  14   2        107.57        125.40        12.30 o                         
  -4  15   2        251.10        251.58        13.70 o                         
  -3  15   2          2.31         13.23        10.76 o                         
  -2  15   2        101.10        102.65        13.56 o                         
  -1  15   2         29.28         37.34         8.01 o                         
   0  15   2         10.83         21.31         9.50 o                         
   1  15   2         23.65         31.72         9.68 o                         
   2  15   2         30.18         39.07         9.78 o                         
   3  15   2          0.19         14.65        10.11 o                         
 -19   1   3         33.61         36.72        11.60 o                         
 -18   1   3         12.88          5.08        10.17 o                         
 -17   1   3        111.49        126.71        13.44 o                         
 -16   1   3         15.63         26.31         6.97 o                         
 -15   1   3          0.96         -2.28         5.03 o                         
 -14   1   3          0.62          4.18         4.75 o                         
 -13   1   3        572.80        621.82        11.02 o                         
 -12   1   3        627.83        612.50        10.35 o                         
 -11   1   3       1177.63       1210.48        15.61 o                         
 -10   1   3        293.57        295.44         5.25 o                         
  -9   1   3        838.10        870.08        10.82 o                         
  -8   1   3       1160.76       1268.98        15.12 o                         
  -7   1   3        637.88        636.54         7.93 o                         
  -6   1   3       1061.63       1113.06        13.10 o                         
  -5   1   3       1445.72       1422.62        22.39 o                         
  -4   1   3         83.47        101.50         3.92 o                         
  -3   1   3       2081.70       2002.52        33.14 o                         
  -2   1   3       3703.97       3584.73        58.38 o                         
  -1   1   3      15650.34      15033.71       243.48 o                         
   0   1   3       8732.65       8252.75        91.49 o                         
   1   1   3         52.44         58.30         2.15 o                         
   2   1   3        151.80        142.29         3.32 o                         
   3   1   3        274.38        249.28         4.94 o                         
   4   1   3         93.42         93.39         2.93 o                         
   5   1   3       1849.20       1709.29        21.15 o                         
   6   1   3         93.02        116.55         3.56 o                         
   7   1   3        294.23        319.26         7.72 o                         
   8   1   3        619.91        583.64         8.28 o                         
   9   1   3         36.83         46.68         3.31 o                         
  10   1   3          2.15          5.50         3.91 o                         
  11   1   3        147.95        161.55         5.83 o                         
  12   1   3         39.19         43.65         5.84 o                         
  13   1   3         16.54         14.42         5.73 o                         
  14   1   3          0.12          4.03         7.00 o                         
  15   1   3          0.02         -8.61         8.61 o                         
  16   1   3         21.12         15.98        10.89 o                         
  17   1   3          2.16        -13.21        13.21 o                         
 -19   2   3          3.64          9.07        18.89 o                         
 -18   2   3         74.53        102.16        10.58 o                         
 -17   2   3          4.56         -8.34         8.34 o                         
 -16   2   3          1.51          1.68         7.06 o                         
 -15   2   3        129.15        129.30         7.49 o                         
 -14   2   3          5.31         -4.10         5.19 o                         
 -13   2   3        167.68        191.23         6.48 o                         
 -12   2   3        291.02        293.94         7.07 o                         
 -11   2   3        215.86        232.13         5.80 o                         
 -10   2   3          3.98          1.95         2.93 o                         
  -9   2   3       1073.14       1018.33        12.01 o                         
  -8   2   3        261.06        243.24         4.39 o                         
  -7   2   3         58.02         61.19         2.28 o                         
  -6   2   3        899.57        876.88        11.45 o                         
  -5   2   3        284.50        296.72         6.41 o                         
  -4   2   3          1.87          3.59         1.57 o                         
  -3   2   3         18.26         17.30         1.40 o                         
  -2   2   3       1188.93       1182.82        16.39 o                         
  -1   2   3       1068.48       1049.73        13.99 o                         
   0   2   3       5316.92       5167.86        59.55 o                         
   1   2   3        215.21        198.12         3.51 o                         
   2   2   3        472.47        499.93         8.02 o                         
   3   2   3        200.10        166.11         4.24 o                         
   4   2   3        562.54        550.77         8.15 o                         
   5   2   3        493.07        489.04         6.76 o                         
   6   2   3         15.37         11.79         2.08 o                         
   7   2   3        575.92        556.24         8.04 o                         
   8   2   3          5.70          6.26         2.60 o                         
   9   2   3          0.87          2.04         3.13 o                         
  10   2   3        147.16        137.21         4.98 o                         
  11   2   3        704.89        745.24        12.91 o                         
  12   2   3         31.79         19.40         5.35 o                         
  13   2   3          9.85         15.20         6.37 o                         
  14   2   3          0.34         -3.18         6.55 o                         
  15   2   3         52.13         50.27         8.39 o                         
  16   2   3          5.25         -3.15         9.42 o                         
  17   2   3        127.47        143.90        12.99 o                         
 -18   3   3          0.01         -7.19        10.44 o                         
 -17   3   3         27.24         20.04         8.68 o                         
 -16   3   3        194.66        192.01         8.96 o                         
 -15   3   3         80.91         83.72         7.07 o                         
 -14   3   3        167.95        156.15         7.33 o                         
 -13   3   3        187.92        162.22         7.13 o                         
 -12   3   3        272.11        264.95         6.55 o                         
 -11   3   3        215.35        219.68         8.05 o                         
 -10   3   3          3.42          5.29         3.35 o                         
  -9   3   3         38.20         38.66         2.81 o                         
  -8   3   3        117.35        112.87         2.97 o                         
  -7   3   3        855.92        868.85        10.81 o                         
  -6   3   3          2.20          0.75         1.78 o                         
  -5   3   3        713.07        714.60         9.61 o                         
  -4   3   3        169.62        154.57         3.67 o                         
  -3   3   3        117.81        123.02         4.03 o                         
  -2   3   3       1345.33       1306.76        16.91 o                         
  -1   3   3       1607.18       1631.64        19.97 o                         
   0   3   3         44.98         67.60         2.31 o                         
   1   3   3        724.96        741.31         9.62 o                         
   2   3   3        428.62        401.97         6.23 o                         
   3   3   3        581.75        582.76         8.11 o                         
   4   3   3       7890.54       7804.80        93.24 o                         
   5   3   3        541.30        599.41         8.54 o                         
   6   3   3        793.74        802.87        10.98 o                         
   7   3   3       1121.73       1233.73        15.08 o                         
   8   3   3        408.55        422.31         7.49 o                         
   9   3   3         38.91         37.81         3.48 o                         
  10   3   3        396.05        395.15         8.95 o                         
  11   3   3        163.36        158.05         7.21 o                         
  12   3   3         79.44         88.51         5.72 o                         
  13   3   3         36.28         37.63         5.94 o                         
  14   3   3          3.73         -2.92         6.23 o                         
  15   3   3         73.08         80.82         7.35 o                         
  16   3   3         71.40         80.18        10.36 o                         
  17   3   3         30.31         45.69        12.54 o                         
 -18   4   3         76.69         81.34        12.09 o                         
 -17   4   3         67.09         66.72        10.52 o                         
 -16   4   3          6.53         11.13         7.97 o                         
 -15   4   3        449.98        456.13        14.07 o                         
 -14   4   3         44.93         34.11         6.72 o                         
 -13   4   3          7.42          1.10         5.58 o                         
 -12   4   3        119.21        107.77         6.33 o                         
 -11   4   3         55.25         53.63         4.86 o                         
 -10   4   3         93.35        113.66         4.83 o                         
  -9   4   3        294.11        284.08         5.97 o                         
  -8   4   3        210.97        238.85         6.12 o                         
  -7   4   3       1068.08       1159.44        13.59 o                         
  -6   4   3        193.74        210.12         3.97 o                         
  -5   4   3        234.13        253.42         4.60 o                         
  -4   4   3        327.53        381.69         5.45 o                         
  -3   4   3        410.69        452.19         6.78 o                         
  -2   4   3       2847.23       2844.52        34.48 o                         
  -1   4   3        168.35        150.99         3.21 o                         
   0   4   3        890.79        783.58        10.18 o                         
   1   4   3       7007.72       6919.76        86.16 o                         
   2   4   3        103.85        108.66         4.04 o                         
   3   4   3       1314.88       1459.19        19.80 o                         
   4   4   3          8.63          2.60         2.08 o                         
   5   4   3        376.19        379.28         6.81 o                         
   6   4   3        236.47        257.98         5.94 o                         
   7   4   3          3.50         -1.09         2.45 o                         
   8   4   3          7.56         13.33         2.69 o                         
   9   4   3          0.39         -1.48         3.12 o                         
  10   4   3         38.74         45.01         4.21 o                         
  11   4   3        237.20        250.83        12.00 o                         
  12   4   3        278.41        264.14        11.57 o                         
  13   4   3         49.77         43.43         5.64 o                         
  14   4   3         11.15         -1.40         7.28 o                         
  15   4   3         20.73         14.31         8.04 o                         
  16   4   3          6.59         15.77        10.55 o                         
 -18   5   3        146.81        189.39        14.05 o                         
 -17   5   3          0.00         -8.13         9.31 o                         
 -16   5   3        121.31        105.92         9.26 o                         
 -15   5   3         53.40         29.72         7.60 o                         
 -14   5   3        303.35        271.71         9.63 o                         
 -13   5   3          4.52         -2.33         5.95 o                         
 -12   5   3         41.80         34.43         5.57 o                         
 -11   5   3        309.08        331.68         8.80 o                         
 -10   5   3        271.66        236.29         7.61 o                         
  -9   5   3        156.46        160.38         4.76 o                         
  -8   5   3       1013.13       1015.33        13.91 o                         
  -7   5   3        283.71        280.91         5.08 o                         
  -6   5   3          0.09          0.06         2.05 o                         
  -5   5   3          0.04         -0.19         1.87 o                         
  -4   5   3        918.54        979.61        12.29 o                         
  -3   5   3        121.12        124.94         3.04 o                         
  -2   5   3         42.84         47.38         2.17 o                         
  -1   5   3       4096.85       4337.36        54.38 o                         
   0   5   3       3882.71       3927.07        51.52 o                         
   1   5   3       1136.87       1212.88        14.33 o                         
   2   5   3       1869.28       1946.69        23.19 o                         
   3   5   3        436.12        481.81         7.58 o                         
   4   5   3       1116.13       1089.62        15.22 o                         
   5   5   3        109.12        104.11         5.33 o                         
   6   5   3          0.02          1.76         2.76 o                         
   7   5   3        585.10        605.79        10.49 o                         
   8   5   3         26.20         25.19         3.07 o                         
   9   5   3          0.02         -2.15         3.25 o                         
  10   5   3         25.02         17.52         3.73 o                         
  11   5   3         19.95         20.97         3.88 o                         
  12   5   3          7.46          5.70         4.70 o                         
  13   5   3          9.59         10.74         4.91 o                         
  14   5   3         26.08         28.88         6.91 o                         
  15   5   3         13.01          2.01         9.15 o                         
  16   5   3         15.81         19.60        12.22 o                         
 -17   6   3         11.01         12.04         9.84 o                         
 -16   6   3          1.86         -8.68         8.68 o                         
 -15   6   3        323.14        288.72        10.58 o                         
 -14   6   3        241.02        266.28        11.18 o                         
 -13   6   3         52.00         55.16         8.53 o                         
 -12   6   3        152.67        156.15         7.22 o                         
 -11   6   3          6.93         -4.19         4.74 o                         
 -10   6   3         18.40         14.14         4.38 o                         
  -9   6   3          5.26          3.80         3.61 o                         
  -8   6   3        252.61        224.08         7.11 o                         
  -7   6   3          7.19          7.06         2.54 o                         
  -6   6   3         27.44         30.31         2.35 o                         
  -5   6   3        313.68        346.25         5.92 o                         
  -4   6   3         85.62        102.93         3.34 o                         
  -3   6   3          0.68         -1.31         1.67 o                         
  -2   6   3         89.37         89.64         2.97 o                         
  -1   6   3       5312.43       5573.45        69.74 o                         
   0   6   3       1492.62       1497.35        19.72 o                         
   1   6   3        159.98        167.54         6.10 o                         
   2   6   3         63.29         58.20         2.28 o                         
   3   6   3        133.22        132.77         4.60 o                         
   4   6   3          8.41          8.61         2.00 o                         
   5   6   3        775.26        759.72        12.24 o                         
   6   6   3        200.71        177.03         5.85 o                         
   7   6   3        435.30        435.33         9.35 o                         
   8   6   3        100.23        108.14         4.72 o                         
   9   6   3        595.44        530.03        11.12 o                         
  10   6   3        334.98        288.10         7.93 o                         
  11   6   3        605.38        527.11        11.68 o                         
  12   6   3       1010.17        959.47        17.10 o                         
  13   6   3          0.93          7.07         6.47 o                         
  14   6   3          0.04          2.93         9.82 o                         
  15   6   3         43.49         12.58         9.67 o                         
  16   6   3         15.30         10.81        11.38 o                         
 -17   7   3          0.01        -14.05        14.05 o                         
 -16   7   3        114.19         98.48         9.76 o                         
 -15   7   3         22.62          9.27         8.00 o                         
 -14   7   3          9.97          8.43         8.38 o                         
 -13   7   3         76.94         85.09         7.33 o                         
 -12   7   3        474.66        501.78        13.62 o                         
 -11   7   3         98.49         90.06         5.68 o                         
 -10   7   3          0.15         -3.99         4.06 o                         
  -9   7   3        742.13        738.03        14.44 o                         
  -8   7   3        215.99        211.55         5.54 o                         
  -7   7   3         22.87         21.04         2.98 o                         
  -6   7   3        166.73        166.78         4.03 o                         
  -5   7   3        513.19        494.91         8.13 o                         
  -4   7   3        192.49        177.53         5.76 o                         
  -3   7   3         15.88         15.42         2.09 o                         
  -2   7   3          5.52          3.29         2.10 o                         
  -1   7   3        408.66        442.83         7.01 o                         
   0   7   3        920.25        952.97        14.87 o                         
   1   7   3        191.57        182.82         4.23 o                         
   2   7   3         30.07         29.53         3.42 o                         
   3   7   3         58.26         54.99         3.07 o                         
   4   7   3         21.83         30.42         3.93 o                         
   5   7   3         42.87         44.27         4.61 o                         
   6   7   3          1.09          4.84         4.60 o                         
   7   7   3        204.55        193.04         7.82 o                         
   8   7   3        290.29        265.99         8.84 o                         
   9   7   3         54.37         53.02         7.24 o                         
  10   7   3         20.82         18.19         5.37 o                         
  11   7   3         51.31         48.77         7.56 o                         
  12   7   3         24.22         22.84         5.89 o                         
  13   7   3          0.27         -0.51         7.11 o                         
  14   7   3          1.99          7.13         7.97 o                         
  15   7   3         21.01         26.93        12.61 o                         
 -16   8   3          2.61        -10.50        10.59 o                         
 -15   8   3        127.92        128.50         9.53 o                         
 -14   8   3        107.13        123.56         9.81 o                         
 -13   8   3        662.63        719.47        15.96 o                         
 -12   8   3        153.18        171.93         8.07 o                         
 -11   8   3         90.68         99.23         6.70 o                         
 -10   8   3          7.26          9.81         4.41 o                         
  -9   8   3       1002.61       1037.25        17.63 o                         
  -8   8   3        117.45        116.41         4.20 o                         
  -7   8   3       1559.59       1545.67        25.17 o                         
  -6   8   3        194.97        196.17         6.05 o                         
  -5   8   3          2.50         -2.26         3.18 o                         
  -4   8   3        146.27        127.94         4.46 o                         
  -3   8   3        156.32        168.16         4.52 o                         
  -2   8   3       1330.45       1326.15        19.06 o                         
  -1   8   3         74.41         79.32         4.36 o                         
   0   8   3         48.83         43.06         3.13 o                         
   1   8   3         27.96         31.78         3.47 o                         
   2   8   3        636.27        618.31        11.07 o                         
   3   8   3        140.39        154.27         5.49 o                         
   4   8   3        539.52        525.83        11.62 o                         
   5   8   3        517.46        521.49        12.62 o                         
   6   8   3         72.52         75.75         6.02 o                         
   7   8   3        314.91        302.36        15.71 o                         
   8   8   3          5.70         -6.07         6.07 o                         
   9   8   3         76.80         73.44         6.96 o                         
  10   8   3         21.28         10.83         6.08 o                         
  11   8   3         10.10         15.65        11.19 o                         
  12   8   3        129.56        125.77        12.00 o                         
  13   8   3          7.43          4.57        12.75 o                         
  14   8   3         77.19         84.95        15.85 o                         
 -15   9   3          0.07         -1.74        10.54 o                         
 -14   9   3         72.46         63.32         8.24 o                         
 -13   9   3         10.98         10.33         7.19 o                         
 -12   9   3        131.43        121.75         6.38 o                         
 -11   9   3        191.14        194.87         8.89 o                         
 -10   9   3          7.50          1.20         4.38 o                         
  -9   9   3          3.90         -4.22         4.22 o                         
  -8   9   3        201.42        216.65         6.35 o                         
  -7   9   3        436.58        429.02        14.71 o                         
  -6   9   3        840.00        825.08        13.90 o                         
  -5   9   3        101.55         96.57         4.82 o                         
  -4   9   3          1.02         -3.26         3.26 o                         
  -3   9   3        238.03        231.45         5.83 o                         
  -2   9   3         91.07         97.28         4.07 o                         
  -1   9   3        960.07        915.72        14.29 o                         
   0   9   3       1788.74       1752.17        25.53 o                         
   1   9   3          1.90          9.23         3.40 o                         
   2   9   3        799.10        806.63        14.07 o                         
   3   9   3        616.10        599.52        12.11 o                         
   4   9   3       1193.87       1229.61        19.75 o                         
   5   9   3       1084.47       1082.93        21.11 o                         
   6   9   3        693.09        695.53        15.96 o                         
   7   9   3        501.91        482.59        20.33 o                         
   8   9   3        113.07        111.87         7.52 o                         
   9   9   3         15.96         21.94         7.19 o                         
  10   9   3         35.09         36.94         7.57 o                         
  11   9   3          9.29         14.72         7.36 o                         
  12   9   3         91.81         98.95        13.09 o                         
  13   9   3          7.76         17.75        17.51 o                         
  14   9   3         38.91         39.12        16.24 o                         
 -14  10   3         99.34         82.79        11.93 o                         
 -13  10   3          4.99         -0.82         9.34 o                         
 -12  10   3         24.49         25.02         8.83 o                         
 -11  10   3          3.05         -8.09         9.36 o                         
 -10  10   3         10.81          8.08         7.42 o                         
  -9  10   3        225.72        216.25         9.62 o                         
  -8  10   3         10.57         14.62         4.57 o                         
  -7  10   3        652.69        661.61        13.99 o                         
  -6  10   3       1291.95       1366.82        34.05 o                         
  -5  10   3         51.32         48.57         4.73 o                         
  -4  10   3         17.03         18.89         3.76 o                         
  -3  10   3         87.47         93.01         4.56 o                         
  -2  10   3        279.94        296.40         7.94 o                         
  -1  10   3          7.85          7.50         4.63 o                         
   0  10   3         29.88         11.13         4.25 o                         
   1  10   3        156.07        162.10         9.12 o                         
   2  10   3        933.72        947.81        16.85 o                         
   3  10   3         63.91         69.47         5.09 o                         
   4  10   3        542.60        524.92        12.90 o                         
   5  10   3         51.17         35.33         7.35 o                         
   6  10   3        278.39        322.03        14.02 o                         
   7  10   3          5.57         -2.38         6.69 o                         
   8  10   3        112.85        127.58        11.10 o                         
   9  10   3          8.37          5.34         7.76 o                         
  10  10   3         39.91         50.15         8.72 o                         
  11  10   3         96.02        107.63        12.12 o                         
  12  10   3         72.05         74.30        15.23 o                         
  13  10   3         34.09         47.92        14.93 o                         
 -13  11   3         55.46         55.51        11.82 o                         
 -12  11   3         27.66         28.29         9.74 o                         
 -11  11   3          7.47         12.75        10.95 o                         
 -10  11   3         64.89         52.76        10.99 o                         
  -9  11   3        157.85        144.82         9.61 o                         
  -8  11   3          1.71          4.01         8.79 o                         
  -7  11   3         31.49         27.58         4.91 o                         
  -6  11   3          5.11          9.89         6.09 o                         
  -5  11   3         51.09         39.65         5.44 o                         
  -4  11   3        420.01        383.25        10.63 o                         
  -3  11   3         24.88         37.79         6.06 o                         
  -2  11   3        226.04        229.51         8.91 o                         
  -1  11   3        220.20        171.49         6.78 o                         
   0  11   3        502.87        520.62        12.26 o                         
   1  11   3        206.76        209.04         9.94 o                         
   2  11   3        230.76        207.76         7.09 o                         
   3  11   3         65.82         54.49         5.67 o                         
   4  11   3        101.77        104.05         6.03 o                         
   5  11   3          2.59          4.47         5.38 o                         
   6  11   3          8.88          8.85         7.20 o                         
   7  11   3        118.80        123.96         8.69 o                         
   8  11   3         58.10         63.42         8.47 o                         
   9  11   3         62.31         88.84         9.94 o                         
  10  11   3          1.73         -1.79         9.30 o                         
  11  11   3         20.41         -6.50        19.24 o                         
 -12  12   3          2.82         -6.31        14.81 o                         
 -11  12   3         34.38         28.40        13.28 o                         
 -10  12   3         23.18         14.83        11.43 o                         
  -9  12   3          0.85         10.62         9.19 o                         
  -8  12   3          2.36         -2.80         7.88 o                         
  -7  12   3          3.29          3.90         8.54 o                         
  -6  12   3          0.48         -3.37         5.52 o                         
  -5  12   3         74.49         66.96         5.91 o                         
  -4  12   3          1.90         -3.04         5.50 o                         
  -3  12   3         11.09          6.99         5.46 o                         
  -2  12   3         16.73         12.37         6.48 o                         
  -1  12   3         39.50         27.02         5.19 o                         
   0  12   3          0.38         -1.73         5.99 o                         
   1  12   3         76.98         72.42         5.36 o                         
   2  12   3          0.34          0.80         5.76 o                         
   3  12   3         18.15          8.11         5.83 o                         
   4  12   3         21.41         22.05         5.73 o                         
   5  12   3         10.66         21.08         6.88 o                         
   6  12   3          7.58          2.33         8.95 o                         
   7  12   3        139.62        144.00        16.51 o                         
   8  12   3          8.12          9.83         9.33 o                         
   9  12   3         29.74         26.63        12.83 o                         
  10  12   3         93.16         80.07        14.97 o                         
 -10  13   3          3.14         -9.77        12.27 o                         
  -9  13   3          3.71         -4.20        10.64 o                         
  -8  13   3         24.56         26.88        10.50 o                         
  -7  13   3         30.50         46.46         9.71 o                         
  -6  13   3         40.40         32.17         8.87 o                         
  -5  13   3          0.46         -5.64         7.05 o                         
  -4  13   3          1.00         -2.00         6.11 o                         
  -3  13   3         46.73         41.78         7.42 o                         
  -2  13   3         95.38        101.82         8.52 o                         
  -1  13   3          0.00         -1.99         6.30 o                         
   0  13   3         62.53         39.93         6.60 o                         
   1  13   3         19.68         24.81         5.31 o                         
   2  13   3         82.48         87.28         7.38 o                         
   3  13   3         92.83         87.86         7.76 o                         
   4  13   3        133.60        150.47         8.54 o                         
   5  13   3         17.45         19.37         7.49 o                         
   6  13   3          6.05         11.55        10.08 o                         
   7  13   3          0.08          6.89        12.74 o                         
   8  13   3         70.60         69.55        12.78 o                         
  -8  14   3          1.07         16.58        15.45 o                         
  -7  14   3          0.55         12.53        10.88 o                         
  -6  14   3        194.45        195.25        14.23 o                         
  -5  14   3         32.78         34.22        10.40 o                         
  -4  14   3         39.13         32.39         9.44 o                         
  -3  14   3          5.05          3.56         8.86 o                         
  -2  14   3         80.70         85.49         8.19 o                         
  -1  14   3          6.85         14.26         8.79 o                         
   0  14   3         19.22         21.55         6.84 o                         
   1  14   3          4.46          7.24         7.83 o                         
   2  14   3         11.43          8.27         8.17 o                         
   3  14   3          1.33         -4.49        10.15 o                         
   4  14   3         29.67         26.36        11.15 o                         
   5  14   3         47.71         54.00        11.62 o                         
   6  14   3         26.69         48.49        13.65 o                         
  -4  15   3          4.82         19.92        29.63 o                         
  -3  15   3          5.81          4.13        11.73 o                         
  -2  15   3          4.31          0.24        10.75 o                         
  -1  15   3         15.27         25.80        10.69 o                         
   0  15   3         38.08         55.25        10.09 o                         
   1  15   3         43.66         77.77        10.17 o                         
   2  15   3        112.94        131.88        11.22 o                         
 -19   0   4          4.68         20.68        16.09 o                         
 -18   0   4        184.04        226.55        14.82 o                         
 -17   0   4         15.15          5.46         9.29 o                         
 -16   0   4         23.74         23.63         8.44 o                         
 -15   0   4          0.29          6.85         7.82 o                         
 -14   0   4        504.12        494.60        14.68 o                         
 -13   0   4         22.71          9.49         7.10 o                         
 -12   0   4        412.14        363.49        11.15 o                         
 -11   0   4         84.80         77.82         6.19 o                         
 -10   0   4        153.83        159.37         6.27 o                         
  -9   0   4          0.64         -1.63         3.01 o                         
  -8   0   4        640.70        698.11        17.40 o                         
  -7   0   4         45.74         59.66         2.98 o                         
  -6   0   4        218.04        238.66         6.28 o                         
  -5   0   4       1339.24       1347.03        30.09 o                         
  -4   0   4       2505.87       2573.89        79.77 o                         
  -3   0   4      14435.61      14439.32       276.76 o                         
  -2   0   4      15585.65      15167.25       265.44 o                         
  -1   0   4      21134.68      20202.91       612.33 o                         
   0   0   4      11932.46      11648.21       188.13 o                         
   1   0   4       4471.73       4355.57        66.62 o                         
   2   0   4        537.62        492.70        10.99 o                         
   3   0   4       1372.58       1404.62        23.94 o                         
   4   0   4        915.73        891.04        15.88 o                         
   5   0   4         46.57         64.87         3.84 o                         
   6   0   4       6482.80       6603.20       108.62 o                         
   7   0   4        223.86        245.65        10.88 o                         
   8   0   4       4045.98       4089.08        68.01 o                         
   9   0   4         11.76         18.91         5.11 o                         
  10   0   4       6015.85       6238.50       136.60 o                         
  11   0   4        688.82        752.71        20.19 o                         
  12   0   4        341.43        321.86        23.48 o                         
  13   0   4        501.54        477.41        43.15 o                         
  14   0   4        293.99        314.84        21.04 o                         
  15   0   4        188.60        152.86        15.95 o                         
  16   0   4        448.45        454.06        27.75 o                         
  17   0   4         35.95         43.45        17.74 o                         
 -19   1   4          7.21         15.38        11.54 o                         
 -18   1   4         13.71         19.88         9.88 o                         
 -17   1   4        167.91        146.72         8.79 o                         
 -16   1   4          2.47         -0.90         5.67 o                         
 -15   1   4          0.86          9.59         5.26 o                         
 -14   1   4         73.55         74.21         5.06 o                         
 -13   1   4        340.06        343.01         8.93 o                         
 -12   1   4        765.71        781.30        12.24 o                         
 -11   1   4          6.52          2.18         3.11 o                         
 -10   1   4         43.55         50.61         3.02 o                         
  -9   1   4         50.17         40.83         2.46 o                         
  -8   1   4       2096.99       2089.39        25.98 o                         
  -7   1   4         33.89         42.19         2.78 o                         
  -6   1   4          2.16          4.91         1.62 o                         
  -5   1   4        312.64        308.87         8.53 o                         
  -4   1   4        196.06        173.37         5.67 o                         
  -3   1   4       1266.15       1228.75        20.74 o                         
  -2   1   4       7321.17       7143.71        88.63 o                         
  -1   1   4      24552.89      23863.52       723.10 o                         
   0   1   4       4040.92       3987.26        44.49 o                         
   1   1   4       1650.40       1604.84        17.77 o                         
   2   1   4        404.36        402.71         7.10 o                         
   3   1   4        637.71        567.78         7.18 o                         
   4   1   4        286.97        286.08         5.85 o                         
   5   1   4        333.62        327.40         5.52 o                         
   6   1   4       1922.09       1917.32        22.47 o                         
   7   1   4        280.99        266.08         5.76 o                         
   8   1   4        387.27        381.58         7.93 o                         
   9   1   4        206.36        222.91         6.25 o                         
  10   1   4       4411.35       4560.80        58.06 o                         
  11   1   4        427.99        445.22        10.27 o                         
  12   1   4          0.82         -4.17         6.25 o                         
  13   1   4        380.52        363.55        21.44 o                         
  14   1   4        211.31        225.79        13.79 o                         
  15   1   4         97.71         81.31        11.85 o                         
  16   1   4         20.80         27.54        11.39 o                         
  17   1   4          3.56        -12.96        12.96 o                         
 -18   2   4         16.48         18.13         9.12 o                         
 -17   2   4        146.06        135.06         9.99 o                         
 -16   2   4         71.02         82.87         7.95 o                         
 -15   2   4          1.98         -3.45         5.83 o                         
 -14   2   4          1.07         -0.55         5.35 o                         
 -13   2   4        135.94        144.01         5.96 o                         
 -12   2   4         96.18        103.14         4.47 o                         
 -11   2   4         14.35         23.24         3.22 o                         
 -10   2   4        689.38        697.90        10.74 o                         
  -9   2   4        295.74        309.03         5.70 o                         
  -8   2   4        902.42        963.05        12.15 o                         
  -7   2   4        234.98        231.16         5.19 o                         
  -6   2   4       1130.18       1157.71        16.07 o                         
  -5   2   4        350.68        381.90         6.45 o                         
  -4   2   4        512.21        533.72         8.01 o                         
  -3   2   4         18.73         11.48         1.96 o                         
  -2   2   4        628.53        643.69         9.58 o                         
  -1   2   4        177.65        169.65         3.34 o                         
   0   2   4        822.39        726.15         8.53 o                         
   1   2   4       2354.73       2210.45        25.93 o                         
   2   2   4        386.32        361.05         5.56 o                         
   3   2   4         62.60         65.37         2.76 o                         
   4   2   4       1141.49       1164.17        13.94 o                         
   5   2   4        482.00        505.45         6.95 o                         
   6   2   4        589.24        632.66         8.90 o                         
   7   2   4       1821.08       1809.32        24.63 o                         
   8   2   4        342.19        320.32         6.72 o                         
   9   2   4        351.70        373.18         8.54 o                         
  10   2   4         52.30         58.79         4.69 o                         
  11   2   4         23.60         21.30         5.14 o                         
  12   2   4         84.98         88.74         6.79 o                         
  13   2   4         46.89         35.93         7.62 o                         
  14   2   4          4.54          3.96         7.73 o                         
  15   2   4        160.27        179.52        11.22 o                         
  16   2   4         89.94         90.56        11.88 o                         
 -18   3   4         49.28         51.52        10.90 o                         
 -17   3   4          7.31          5.61         8.79 o                         
 -16   3   4         80.29         94.43         9.09 o                         
 -15   3   4         73.37         56.41         7.88 o                         
 -14   3   4         14.38          4.38         5.63 o                         
 -13   3   4          2.00         -2.16         4.79 o                         
 -12   3   4         14.16          0.55         4.18 o                         
 -11   3   4         63.14         57.54         4.22 o                         
 -10   3   4        407.17        414.40         7.50 o                         
  -9   3   4        524.69        536.32         7.56 o                         
  -8   3   4          8.31          8.73         2.24 o                         
  -7   3   4        597.88        679.97         9.09 o                         
  -6   3   4        208.79        227.05         5.33 o                         
  -5   3   4          0.56          1.04         1.77 o                         
  -4   3   4         92.45        102.20         3.30 o                         
  -3   3   4         52.43         42.87         4.41 o                         
  -2   3   4       1479.39       1444.87        19.55 o                         
  -1   3   4        463.70        456.72         7.18 o                         
   0   3   4        282.16        260.41         4.47 o                         
   1   3   4       1200.13       1176.00        14.26 o                         
   2   3   4        978.33        981.20        11.83 o                         
   3   3   4         48.88         48.19         2.14 o                         
   4   3   4        328.91        348.13         6.13 o                         
   5   3   4       3199.77       3214.75        40.84 o                         
   6   3   4        262.56        254.56         4.61 o                         
   7   3   4          2.62          1.79         2.33 o                         
   8   3   4          0.15          2.70         3.23 o                         
   9   3   4         57.29         53.94         4.99 o                         
  10   3   4        122.25        121.99         5.70 o                         
  11   3   4          8.32          2.24         4.74 o                         
  12   3   4         47.03         57.78         6.30 o                         
  13   3   4          9.59         -0.47         6.41 o                         
  14   3   4         22.69         23.71         7.34 o                         
  15   3   4         27.85         17.82         9.88 o                         
  16   3   4         83.14         76.67        14.71 o                         
 -18   4   4          5.76         -0.26        12.43 o                         
 -17   4   4         56.43         39.13         9.30 o                         
 -16   4   4         40.52         25.38         8.28 o                         
 -15   4   4         87.13         89.58         8.10 o                         
 -14   4   4         32.77         19.57         6.45 o                         
 -13   4   4        537.92        553.54        15.25 o                         
 -12   4   4        186.41        167.46         6.60 o                         
 -11   4   4         53.31         61.21         4.67 o                         
 -10   4   4        271.63        264.99         9.44 o                         
  -9   4   4        465.35        468.51         7.51 o                         
  -8   4   4         82.53        114.59         3.41 o                         
  -7   4   4       2855.77       2847.08        32.59 o                         
  -6   4   4        291.80        255.76         5.40 o                         
  -5   4   4        817.48        893.98        12.40 o                         
  -4   4   4         14.95         11.86         2.01 o                         
  -3   4   4       4747.34       4865.21        63.70 o                         
  -2   4   4       6169.92       6455.74        77.40 o                         
  -1   4   4        745.38        797.43        10.18 o                         
   0   4   4        194.50        240.31         4.31 o                         
   1   4   4       6841.54       6860.87        73.97 o                         
   2   4   4        718.94        736.93         9.03 o                         
   3   4   4          2.71         -0.91         2.22 o                         
   4   4   4        736.80        699.88        12.00 o                         
   5   4   4         80.30         86.78         3.45 o                         
   6   4   4        813.58        842.60        12.44 o                         
   7   4   4        154.63        183.62         5.29 o                         
   8   4   4        184.82        191.94         6.54 o                         
   9   4   4         14.18          8.81         3.40 o                         
  10   4   4         35.73         30.07         4.08 o                         
  11   4   4          1.64          3.55         8.41 o                         
  12   4   4         21.86         39.99         5.57 o                         
  13   4   4          0.09         -3.07         5.95 o                         
  14   4   4         18.05         -0.96         7.56 o                         
  15   4   4          1.68         -9.54         9.54 o                         
  16   4   4          0.05         24.00        12.95 o                         
 -18   5   4         15.42          6.42        10.58 o                         
 -17   5   4         14.88          8.79         9.08 o                         
 -16   5   4         19.98          8.92         8.35 o                         
 -15   5   4         18.13          5.99         7.45 o                         
 -14   5   4         42.28         33.04         6.99 o                         
 -13   5   4        479.50        465.71        12.65 o                         
 -12   5   4         10.93          9.52         5.26 o                         
 -11   5   4        100.18         99.96         5.85 o                         
 -10   5   4        313.17        303.53         7.25 o                         
  -9   5   4         45.14         47.88         3.15 o                         
  -8   5   4        145.28        158.55         4.54 o                         
  -7   5   4         49.69         59.02         2.94 o                         
  -6   5   4        310.42        301.49         5.32 o                         
  -5   5   4          8.49         11.78         1.96 o                         
  -4   5   4        569.12        580.47         9.02 o                         
  -3   5   4        126.79        120.90         3.96 o                         
  -2   5   4       3412.87       3512.01        42.64 o                         
  -1   5   4        995.91       1027.32        12.83 o                         
   0   5   4        361.82        381.25         6.22 o                         
   1   5   4        335.11        354.89         5.78 o                         
   2   5   4          4.10          2.61         2.17 o                         
   3   5   4        316.96        295.16         6.15 o                         
   4   5   4          0.30          0.24         2.38 o                         
   5   5   4        466.35        423.00         8.13 o                         
   6   5   4        113.08        107.13         4.86 o                         
   7   5   4       1198.33       1219.71        19.76 o                         
   8   5   4         47.31         47.40         4.00 o                         
   9   5   4        179.49        193.65         6.28 o                         
  10   5   4        626.01        656.96        12.84 o                         
  11   5   4          0.15         10.28         5.20 o                         
  12   5   4        675.97        666.41        16.24 o                         
  13   5   4        224.40        191.44        12.48 o                         
  14   5   4          5.92          1.22         6.99 o                         
  15   5   4         94.74        106.19        11.26 o                         
  16   5   4         37.34         30.28        11.64 o                         
 -17   6   4        136.86        143.44        11.72 o                         
 -16   6   4         25.40         17.02         8.72 o                         
 -15   6   4          1.29          7.33         7.76 o                         
 -14   6   4        336.94        367.93        11.46 o                         
 -13   6   4         29.79         25.50         6.49 o                         
 -12   6   4        622.25        645.30        14.51 o                         
 -11   6   4        158.09        160.96         6.66 o                         
 -10   6   4        734.34        734.49        14.93 o                         
  -9   6   4        769.47        757.73        11.55 o                         
  -8   6   4        280.46        288.85         6.46 o                         
  -7   6   4        115.84        132.47         3.87 o                         
  -6   6   4        484.13        448.10         7.08 o                         
  -5   6   4        286.64        276.70         6.61 o                         
  -4   6   4        127.42        149.06         4.75 o                         
  -3   6   4         23.36         23.85         2.79 o                         
  -2   6   4         27.22         39.66         3.98 o                         
  -1   6   4        526.00        516.52         8.07 o                         
   0   6   4       1533.87       1521.66        24.64 o                         
   1   6   4        228.72        206.72         4.16 o                         
   2   6   4          9.44          4.56         2.04 o                         
   3   6   4          2.11         -1.61         2.63 o                         
   4   6   4        371.86        344.62         7.36 o                         
   5   6   4        437.76        433.71         9.44 o                         
   6   6   4        700.39        730.35        13.13 o                         
   7   6   4        198.75        202.06         7.92 o                         
   8   6   4        670.57        682.59        14.52 o                         
   9   6   4        144.14        152.15         5.98 o                         
  10   6   4         19.64         22.38         4.30 o                         
  11   6   4          1.74          1.27         4.62 o                         
  12   6   4        114.61        107.23         8.68 o                         
  13   6   4        154.50        170.25         7.52 o                         
  14   6   4          7.50         10.73         9.11 o                         
  15   6   4         45.49         42.09        11.52 o                         
 -17   7   4         54.38         43.77        11.54 o                         
 -16   7   4          0.80         -3.85         9.33 o                         
 -15   7   4        302.19        298.02        16.65 o                         
 -14   7   4         62.17         59.87         7.77 o                         
 -13   7   4        220.66        229.19        10.15 o                         
 -12   7   4        120.03        133.63         7.40 o                         
 -11   7   4        155.95        156.56         8.19 o                         
 -10   7   4         34.72         38.04         4.95 o                         
  -9   7   4        227.64        227.76         6.07 o                         
  -8   7   4          4.21         -1.07         3.40 o                         
  -7   7   4         30.16         26.77         3.20 o                         
  -6   7   4        647.52        665.83        10.43 o                         
  -5   7   4         93.50         98.29         3.79 o                         
  -4   7   4        179.81        174.96         6.58 o                         
  -3   7   4          8.48          7.38         3.07 o                         
  -2   7   4        300.77        312.75         5.98 o                         
  -1   7   4        696.51        732.55        10.45 o                         
   0   7   4         15.43         15.60         2.59 o                         
   1   7   4        204.75        215.75         4.91 o                         
   2   7   4         58.34         63.15         2.96 o                         
   3   7   4         41.31         39.57         2.78 o                         
   4   7   4          0.57         -2.93         2.93 o                         
   5   7   4        617.50        604.00        11.98 o                         
   6   7   4          6.34         12.17         5.01 o                         
   7   7   4        200.66        175.41         7.28 o                         
   8   7   4        231.32        215.39        11.19 o                         
   9   7   4         39.56         37.72         4.23 o                         
  10   7   4         34.36         34.29         4.69 o                         
  11   7   4         40.47         49.48         6.53 o                         
  12   7   4         38.73         40.82         6.57 o                         
  13   7   4          5.83         12.98         9.18 o                         
  14   7   4         31.61         44.57        13.61 o                         
  15   7   4          6.04         -3.53        21.74 o                         
 -16   8   4          9.56         -1.34         9.77 o                         
 -15   8   4        120.80        116.50         9.36 o                         
 -14   8   4         77.79         83.18         9.44 o                         
 -13   8   4        263.38        246.98        10.29 o                         
 -12   8   4        123.14        118.63         6.78 o                         
 -11   8   4         84.09         92.98         6.63 o                         
 -10   8   4         25.05         40.68         5.23 o                         
  -9   8   4       1020.14       1015.84        18.39 o                         
  -8   8   4        494.18        494.79        10.33 o                         
  -7   8   4       1218.52       1232.98        18.91 o                         
  -6   8   4        782.35        767.34        20.35 o                         
  -5   8   4         76.34         73.83         3.48 o                         
  -4   8   4         67.01         63.22         3.14 o                         
  -3   8   4          2.72          0.21         2.40 o                         
  -2   8   4         61.83         65.96         3.07 o                         
  -1   8   4         25.32         18.36         2.70 o                         
   0   8   4        941.19        936.75        14.61 o                         
   1   8   4         62.15         58.93         3.84 o                         
   2   8   4        326.38        318.20         7.06 o                         
   3   8   4        526.33        505.12         9.88 o                         
   4   8   4         82.41         78.14         6.34 o                         
   5   8   4        257.77        257.76        14.14 o                         
   6   8   4        319.26        309.47        10.11 o                         
   7   8   4        490.69        531.22        14.64 o                         
   8   8   4        461.98        416.00        17.92 o                         
   9   8   4          5.00          5.58         6.95 o                         
  10   8   4          1.00          2.89         6.40 o                         
  11   8   4        137.23        138.57         8.22 o                         
  12   8   4        156.85        163.54        11.37 o                         
  13   8   4         40.25         34.47        14.06 o                         
  14   8   4        194.48        198.42        16.02 o                         
 -15   9   4        112.69        122.15        13.55 o                         
 -14   9   4         19.45         19.25         8.64 o                         
 -13   9   4        176.89        188.42         9.05 o                         
 -12   9   4         33.22         25.60         6.08 o                         
 -11   9   4        155.53        157.72         7.65 o                         
 -10   9   4          0.11         -4.95         4.95 o                         
  -9   9   4        455.13        444.79        16.38 o                         
  -8   9   4         19.20          8.55         4.99 o                         
  -7   9   4         60.09         48.63         4.69 o                         
  -6   9   4        288.91        272.46         6.88 o                         
  -5   9   4        509.44        498.01         9.77 o                         
  -4   9   4         39.30         35.71         3.34 o                         
  -3   9   4         22.96         19.50         3.03 o                         
  -2   9   4          7.50          6.12         3.18 o                         
  -1   9   4        144.58        150.50         5.22 o                         
   0   9   4       1552.69       1525.95        22.85 o                         
   1   9   4        905.82        893.06        14.62 o                         
   2   9   4       1290.96       1217.26        18.38 o                         
   3   9   4         10.04         10.03         3.86 o                         
   4   9   4       3220.99       3225.45        54.72 o                         
   5   9   4        428.43        471.22        13.21 o                         
   6   9   4        723.62        711.74        23.52 o                         
   7   9   4        539.26        580.78        15.42 o                         
   8   9   4        341.77        339.23        11.89 o                         
   9   9   4         57.68         53.29         9.46 o                         
  10   9   4        220.74        212.27         9.50 o                         
  11   9   4          1.88          1.82         8.64 o                         
  12   9   4         44.23         44.38         9.30 o                         
  13   9   4          1.56        -14.22        14.22 o                         
 -14  10   4        116.68        102.84        11.21 o                         
 -13  10   4        266.55        294.94        21.16 o                         
 -12  10   4         44.68         44.34         7.74 o                         
 -11  10   4        126.93        121.11         8.86 o                         
 -10  10   4          6.98          1.65         6.71 o                         
  -9  10   4         45.95         52.09         5.52 o                         
  -8  10   4         57.22         61.59         7.15 o                         
  -7  10   4         25.57         23.32         5.97 o                         
  -6  10   4        271.31        258.20         8.04 o                         
  -5  10   4        357.16        371.62        10.20 o                         
  -4  10   4         27.89         27.14         3.85 o                         
  -3  10   4        139.64        119.17         4.54 o                         
  -2  10   4        221.45        193.63         5.90 o                         
  -1  10   4          6.93          5.38         3.85 o                         
   0  10   4          9.72          7.65         4.56 o                         
   1  10   4          9.13          0.51         4.12 o                         
   2  10   4        878.19        875.86        15.69 o                         
   3  10   4         85.92         86.25         5.53 o                         
   4  10   4        231.55        214.88         9.26 o                         
   5  10   4        162.68        154.59        13.67 o                         
   6  10   4          4.71          1.47         6.77 o                         
   7  10   4         59.49         49.62         7.60 o                         
   8  10   4         68.95         76.87         8.46 o                         
   9  10   4         46.84         59.70         8.91 o                         
  10  10   4         77.70        109.51        12.73 o                         
  11  10   4         12.86         15.17         9.78 o                         
  12  10   4         25.96         23.19        14.66 o                         
 -13  11   4          0.05          0.18        10.76 o                         
 -12  11   4         33.35         34.26        12.34 o                         
 -11  11   4          1.59         -5.91        11.02 o                         
 -10  11   4          0.74         -9.56        10.43 o                         
  -9  11   4        168.96        150.89         7.85 o                         
  -8  11   4         69.59         75.07         5.86 o                         
  -7  11   4          6.08          0.59         4.98 o                         
  -6  11   4          3.18         -1.83         4.80 o                         
  -5  11   4          3.80          3.74         4.91 o                         
  -4  11   4         79.23         65.27         6.58 o                         
  -3  11   4         35.87         31.96         4.95 o                         
  -2  11   4          8.08          8.23         4.59 o                         
  -1  11   4       1082.03        961.49        20.96 o                         
   0  11   4         63.00         70.33         6.23 o                         
   1  11   4         86.73         93.55         7.22 o                         
   2  11   4        390.71        373.18        10.61 o                         
   3  11   4        361.46        325.61         8.75 o                         
   4  11   4          0.70         -1.77         6.72 o                         
   5  11   4        188.49        176.21        10.63 o                         
   6  11   4          0.36         -0.88         7.44 o                         
   7  11   4         11.05          2.53         7.97 o                         
   8  11   4          6.32         19.61         9.12 o                         
   9  11   4         37.84         42.66        10.97 o                         
  10  11   4         55.16         73.54        14.32 o                         
  11  11   4          4.48          9.49        13.73 o                         
 -11  12   4         43.11         56.13        13.16 o                         
 -10  12   4         12.37         -0.47        11.23 o                         
  -9  12   4          7.89          0.70        10.69 o                         
  -8  12   4         32.67         37.79         6.62 o                         
  -7  12   4          9.70          5.43         6.43 o                         
  -6  12   4        270.50        254.15        13.75 o                         
  -5  12   4         39.24         36.78         6.17 o                         
  -4  12   4         11.95         12.06         5.68 o                         
  -3  12   4        302.36        271.46         8.44 o                         
  -2  12   4         36.26         19.73         5.33 o                         
  -1  12   4        176.88        155.23         9.92 o                         
   0  12   4         84.43         77.40         6.72 o                         
   1  12   4        284.04        304.75        14.18 o                         
   2  12   4         80.54         83.12         6.84 o                         
   3  12   4          7.25         13.08         5.72 o                         
   4  12   4        360.67        388.26        15.86 o                         
   5  12   4          6.97          1.73         8.43 o                         
   6  12   4         25.47         24.73        10.44 o                         
   7  12   4          1.50          3.93        10.81 o                         
   8  12   4         51.55         78.18        11.08 o                         
   9  12   4          0.11          7.84        11.03 o                         
 -10  13   4         48.41         56.24        15.68 o                         
  -9  13   4        260.87        295.12        20.48 o                         
  -8  13   4         17.46         18.38        10.98 o                         
  -7  13   4        100.77        124.53        11.19 o                         
  -6  13   4          0.91          6.74        10.04 o                         
  -5  13   4         29.78         34.45         8.88 o                         
  -4  13   4         10.01          8.46         7.05 o                         
  -3  13   4         59.60         50.04         6.83 o                         
  -2  13   4        137.98        117.69         7.08 o                         
  -1  13   4         75.49         88.22         7.60 o                         
   0  13   4         16.33          6.82         6.99 o                         
   1  13   4         34.48         11.31         5.27 o                         
   2  13   4          0.74         -1.45         8.25 o                         
   3  13   4          1.01         -1.40         7.23 o                         
   4  13   4          0.08         -2.18         8.90 o                         
   5  13   4          0.00          3.70        10.26 o                         
   6  13   4          9.80        -11.36        11.36 o                         
   7  13   4          2.63          4.28        11.60 o                         
   8  13   4          9.57         13.54        13.07 o                         
  -7  14   4         41.72         29.14        10.64 o                         
  -6  14   4         71.95         62.24        11.26 o                         
  -5  14   4         12.68          4.84        11.23 o                         
  -4  14   4         30.93         27.14         9.73 o                         
  -3  14   4         38.44         31.29        10.34 o                         
  -2  14   4         20.63         22.46         8.03 o                         
  -1  14   4          3.68         14.56         9.20 o                         
   0  14   4          0.02         -4.19         6.93 o                         
   1  14   4          0.68          0.41         9.64 o                         
   2  14   4          0.91         -5.45        10.47 o                         
   3  14   4         24.44         21.12        11.70 o                         
   4  14   4          9.35          5.14        12.72 o                         
   5  14   4         14.26         17.51        11.96 o                         
  -1  15   4         16.03         17.67        17.80 o                         
 -18   1   5         68.50         79.15         8.86 o                         
 -17   1   5        290.70        270.88         9.70 o                         
 -16   1   5         16.70          6.37         5.73 o                         
 -15   1   5        191.59        218.95         8.80 o                         
 -14   1   5       1541.43       1567.49        24.39 o                         
 -13   1   5         98.87        101.04         4.74 o                         
 -12   1   5        118.65         93.71         4.28 o                         
 -11   1   5          7.07         13.34         3.53 o                         
 -10   1   5        808.32        847.38        12.86 o                         
  -9   1   5        119.30        110.72         3.48 o                         
  -8   1   5        405.28        416.69         6.31 o                         
  -7   1   5       4136.75       4267.81        53.76 o                         
  -6   1   5        112.51        104.90         3.71 o                         
  -5   1   5       1209.93       1193.28        18.84 o                         
  -4   1   5       1018.56       1018.84        16.64 o                         
  -3   1   5       1468.38       1567.34        21.05 o                         
  -2   1   5        255.84        324.87         5.00 o                         
  -1   1   5        776.01        812.27         9.82 o                         
   0   1   5        516.44        487.37         6.69 o                         
   1   1   5        206.39        223.53         4.01 o                         
   2   1   5         22.83         22.65         1.92 o                         
   3   1   5        957.26        970.64        12.96 o                         
   4   1   5          9.17          7.89         2.10 o                         
   5   1   5        304.47        300.32         5.65 o                         
   6   1   5        561.15        568.72         8.61 o                         
   7   1   5         13.50         28.83         4.77 o                         
   8   1   5          8.70         17.07         3.83 o                         
   9   1   5        117.63        137.22         5.24 o                         
  10   1   5       1343.15       1378.10        22.93 o                         
  11   1   5        110.53        106.70         7.84 o                         
  12   1   5         14.70         14.60         7.17 o                         
  13   1   5        387.21        403.99        19.65 o                         
  14   1   5         29.83         25.71         9.95 o                         
  15   1   5         29.03         32.90        11.11 o                         
  16   1   5          4.65        -11.15        12.64 o                         
 -18   2   5         29.33         27.74         9.98 o                         
 -17   2   5        223.64        233.19        10.40 o                         
 -16   2   5          1.05          5.08        10.31 o                         
 -15   2   5        171.57        161.58         9.25 o                         
 -14   2   5        232.61        229.79         7.75 o                         
 -13   2   5         99.37        106.45         5.24 o                         
 -12   2   5        283.11        270.76         8.71 o                         
 -11   2   5        644.62        650.80        10.97 o                         
 -10   2   5        390.74        389.69        10.78 o                         
  -9   2   5        882.48        945.71        12.80 o                         
  -8   2   5        163.29        173.75         5.23 o                         
  -7   2   5        256.74        267.30         6.37 o                         
  -6   2   5        737.22        776.46        12.24 o                         
  -5   2   5       1539.12       1653.26        22.41 o                         
  -4   2   5       2009.97       2073.75        26.43 o                         
  -3   2   5        237.32        274.98         5.87 o                         
  -2   2   5        358.80        415.11         6.39 o                         
  -1   2   5       2816.54       2858.73        31.21 o                         
   0   2   5        122.78        125.26         3.72 o                         
   1   2   5       1393.37       1448.91        18.99 o                         
   2   2   5       1053.59       1050.47        12.25 o                         
   3   2   5        827.55        846.53        10.28 o                         
   4   2   5        377.34        382.88         5.82 o                         
   5   2   5        474.77        454.37         7.02 o                         
   6   2   5        490.59        523.77         7.70 o                         
   7   2   5         54.07         58.38         3.50 o                         
   8   2   5        177.17        199.50         6.41 o                         
   9   2   5        416.92        408.30         9.83 o                         
  10   2   5         77.76         89.20         5.68 o                         
  11   2   5         36.14         38.77         6.09 o                         
  12   2   5         96.59        109.67         7.17 o                         
  13   2   5         42.09         36.41         7.65 o                         
  14   2   5        105.95         98.54        10.14 o                         
  15   2   5         22.96         16.28        11.28 o                         
  16   2   5          8.49          9.77        12.69 o                         
 -18   3   5         31.55         28.77        10.62 o                         
 -17   3   5         55.99         49.67         8.88 o                         
 -16   3   5        124.01        148.32        10.79 o                         
 -15   3   5        236.13        239.11         8.70 o                         
 -14   3   5        172.45        193.84         9.86 o                         
 -13   3   5         77.14         67.96         5.79 o                         
 -12   3   5         21.72         16.51         3.66 o                         
 -11   3   5         40.97         37.66         3.43 o                         
 -10   3   5         20.37         24.49         3.21 o                         
  -9   3   5        133.52        138.31         3.72 o                         
  -8   3   5         31.77         23.55         2.78 o                         
  -7   3   5          2.97         -1.08         2.21 o                         
  -6   3   5       2144.77       2247.25        30.69 o                         
  -5   3   5        747.86        830.23        11.16 o                         
  -4   3   5        363.62        350.95         5.35 o                         
  -3   3   5       2543.93       2521.80        32.05 o                         
  -2   3   5         69.12         61.82         3.04 o                         
  -1   3   5       2361.95       2371.04        28.91 o                         
   0   3   5        150.97        168.15         3.26 o                         
   1   3   5         12.86         18.60         1.99 o                         
   2   3   5        299.79        292.65         4.93 o                         
   3   3   5        689.64        662.26         9.49 o                         
   4   3   5         26.39         17.33         2.29 o                         
   5   3   5         13.60         14.51         2.40 o                         
   6   3   5         16.77         15.09         2.71 o                         
   7   3   5        426.63        437.42         7.90 o                         
   8   3   5          1.08         -3.22         3.22 o                         
   9   3   5        437.70        459.08         9.82 o                         
  10   3   5          0.85          0.38         4.33 o                         
  11   3   5          4.30         -3.99         6.28 o                         
  12   3   5         46.73         33.35         6.50 o                         
  13   3   5          1.01          5.97         7.16 o                         
  14   3   5         20.23         21.59         8.83 o                         
  15   3   5          0.69        -10.02        10.02 o                         
  16   3   5        129.39        158.93        13.89 o                         
 -18   4   5          4.55          2.49        11.28 o                         
 -17   4   5         16.26         17.99         9.00 o                         
 -16   4   5         65.26         67.54         8.55 o                         
 -15   4   5          1.90         -6.39         6.39 o                         
 -14   4   5          3.19         -4.78         5.77 o                         
 -13   4   5         34.46         31.05         5.49 o                         
 -12   4   5        232.11        207.71         7.15 o                         
 -11   4   5         19.41         11.54         3.46 o                         
 -10   4   5         61.09         60.16         3.70 o                         
  -9   4   5        515.41        537.28         9.57 o                         
  -8   4   5        512.19        509.54         8.90 o                         
  -7   4   5          7.89         11.55         2.30 o                         
  -6   4   5       1623.97       1647.00        21.58 o                         
  -5   4   5        578.59        623.53        10.51 o                         
  -4   4   5        334.97        351.56         6.96 o                         
  -3   4   5          3.45          1.51         2.28 o                         
  -2   4   5       1636.72       1789.93        22.35 o                         
  -1   4   5        116.21        135.59         4.27 o                         
   0   4   5        138.24        127.80         3.16 o                         
   1   4   5       2642.09       2769.85        30.49 o                         
   2   4   5       1334.08       1401.10        16.27 o                         
   3   4   5        263.39        282.38         5.67 o                         
   4   4   5          7.02          6.48         2.64 o                         
   5   4   5       1178.86       1225.96        16.36 o                         
   6   4   5          8.61          5.36         3.55 o                         
   7   4   5        370.08        367.30         8.47 o                         
   8   4   5          0.25          0.86         4.27 o                         
   9   4   5        180.56        181.07         6.26 o                         
  10   4   5         22.67         23.57         4.69 o                         
  11   4   5         56.34         45.83         4.56 o                         
  12   4   5         64.39         57.78         6.29 o                         
  13   4   5          3.78          0.80         7.66 o                         
  14   4   5         48.02         50.29        10.32 o                         
  15   4   5         22.37         20.14        13.09 o                         
 -17   5   5        108.48        125.55        12.88 o                         
 -16   5   5          8.85          9.36         8.59 o                         
 -15   5   5         43.11         33.16         7.83 o                         
 -14   5   5        330.81        364.56        11.36 o                         
 -13   5   5         59.84         58.81         6.32 o                         
 -12   5   5        507.94        505.83        13.31 o                         
 -11   5   5         13.37          3.29         4.63 o                         
 -10   5   5        403.05        405.59         8.85 o                         
  -9   5   5        416.51        393.21         9.18 o                         
  -8   5   5          0.38         -1.35         2.81 o                         
  -7   5   5        156.72        163.05         4.72 o                         
  -6   5   5        270.27        275.31         5.92 o                         
  -5   5   5          3.68          2.08         2.84 o                         
  -4   5   5        141.50        159.61         4.46 o                         
  -3   5   5       1805.26       1821.55        26.10 o                         
  -2   5   5       4718.43       4766.92        59.92 o                         
  -1   5   5         94.04        121.16         3.19 o                         
   0   5   5         24.91         34.98         2.45 o                         
   1   5   5        404.44        425.41         6.35 o                         
   2   5   5          5.38          4.30         2.19 o                         
   3   5   5        457.83        470.91         7.86 o                         
   4   5   5         34.95         35.61         3.14 o                         
   5   5   5        233.22        239.90         6.86 o                         
   6   5   5         32.08         23.99         4.22 o                         
   7   5   5        187.78        187.41         5.99 o                         
   8   5   5        409.08        383.06         9.45 o                         
   9   5   5         87.70         74.46         5.16 o                         
  10   5   5         39.18         44.36         5.54 o                         
  11   5   5        217.26        191.48        11.47 o                         
  12   5   5          6.31         -0.17         6.44 o                         
  13   5   5         12.72          5.48         7.76 o                         
  14   5   5          1.59          3.17         9.62 o                         
  15   5   5          7.75          7.55        10.73 o                         
 -17   6   5          5.23         -1.99         9.81 o                         
 -16   6   5          0.11         -5.70         8.58 o                         
 -15   6   5        101.15         97.31         8.97 o                         
 -14   6   5        125.64        107.20         8.03 o                         
 -13   6   5          5.03          0.83         6.33 o                         
 -12   6   5          7.76          3.36         5.93 o                         
 -11   6   5        144.66        147.48         7.01 o                         
 -10   6   5        911.29        906.43        14.96 o                         
  -9   6   5        204.97        207.77         8.64 o                         
  -8   6   5         53.27         53.47         3.76 o                         
  -7   6   5        992.34        969.32        13.84 o                         
  -6   6   5        560.45        545.89         9.69 o                         
  -5   6   5         62.00         65.49         4.07 o                         
  -4   6   5         81.66        105.59         4.18 o                         
  -3   6   5       1299.78       1405.93        17.58 o                         
  -2   6   5          1.96          5.42         2.73 o                         
  -1   6   5          0.52          2.33         2.29 o                         
   0   6   5        818.88        908.15        13.06 o                         
   1   6   5        139.27        137.28         3.71 o                         
   2   6   5        110.45        114.20         3.53 o                         
   3   6   5         42.35         32.97         3.37 o                         
   4   6   5         28.53         28.00         3.55 o                         
   5   6   5        298.40        282.79         9.08 o                         
   6   6   5        759.25        744.88        13.75 o                         
   7   6   5        683.78        620.64        12.60 o                         
   8   6   5          9.34          2.39         4.49 o                         
   9   6   5        162.85        146.16         9.28 o                         
  10   6   5         25.82         18.56         5.26 o                         
  11   6   5         38.99         26.61         5.90 o                         
  12   6   5         61.42         45.53         6.68 o                         
  13   6   5         52.08         34.73         8.89 o                         
  14   6   5         14.47          6.68        16.11 o                         
 -16   7   5        102.30        114.79        10.66 o                         
 -15   7   5          6.66         -1.27         8.40 o                         
 -14   7   5         36.47         20.08         7.49 o                         
 -13   7   5        303.87        299.49        13.65 o                         
 -12   7   5        110.75        122.60         6.83 o                         
 -11   7   5        668.71        740.45        16.52 o                         
 -10   7   5         91.56         83.56         4.86 o                         
  -9   7   5         33.12         33.85         4.01 o                         
  -8   7   5        431.81        459.42         9.51 o                         
  -7   7   5        348.69        372.56        12.07 o                         
  -6   7   5         27.48         35.14         4.40 o                         
  -5   7   5         28.91         32.24         3.93 o                         
  -4   7   5        600.35        599.92        10.50 o                         
  -3   7   5        426.57        486.97         9.62 o                         
  -2   7   5        169.89        158.54         4.95 o                         
  -1   7   5          4.02          5.13         2.86 o                         
   0   7   5        169.24        198.21         5.12 o                         
   1   7   5        448.46        472.47        10.26 o                         
   2   7   5         42.08         37.78         2.86 o                         
   3   7   5         40.89         29.35         3.24 o                         
   4   7   5         50.83         51.11         4.83 o                         
   5   7   5        105.84         99.22         6.38 o                         
   6   7   5         39.37         45.23         4.62 o                         
   7   7   5         82.82         79.10         5.43 o                         
   8   7   5         77.25         71.06         7.38 o                         
   9   7   5          5.76         -0.77         6.66 o                         
  10   7   5         15.11         12.45         7.10 o                         
  11   7   5          4.01         -4.08         6.56 o                         
  12   7   5        119.13        132.07        12.10 o                         
  13   7   5         26.80         38.48         9.65 o                         
  14   7   5          0.34        -12.43        12.43 o                         
 -16   8   5         33.81         16.99        10.37 o                         
 -15   8   5        143.17        152.08        10.37 o                         
 -14   8   5          0.62         -3.14         7.78 o                         
 -13   8   5         51.23         48.88         7.13 o                         
 -12   8   5         22.09         27.33         6.62 o                         
 -11   8   5         22.67         25.02         6.21 o                         
 -10   8   5         26.60         33.94         5.88 o                         
  -9   8   5         12.97         20.16         5.71 o                         
  -8   8   5         98.47        109.06         5.45 o                         
  -7   8   5        679.93        694.65        17.15 o                         
  -6   8   5        342.45        360.32         9.22 o                         
  -5   8   5        519.49        518.10        11.20 o                         
  -4   8   5        142.35        133.21         5.32 o                         
  -3   8   5         84.96         86.42         5.13 o                         
  -2   8   5        368.81        359.69         8.21 o                         
  -1   8   5        302.40        297.67         7.01 o                         
   0   8   5        234.80        224.01         6.13 o                         
   1   8   5        148.76        140.49         5.89 o                         
   2   8   5        285.88        276.47         6.21 o                         
   3   8   5        719.48        686.86        12.87 o                         
   4   8   5        829.24        798.76        13.34 o                         
   5   8   5       2763.61       2775.05        44.18 o                         
   6   8   5          5.86         -3.40         5.92 o                         
   7   8   5         76.29         61.22         7.13 o                         
   8   8   5        370.60        366.72        16.94 o                         
   9   8   5         71.34         60.65         8.41 o                         
  10   8   5          4.40          3.58         7.74 o                         
  11   8   5         59.76         50.59         9.90 o                         
  12   8   5          1.62         -5.33         9.53 o                         
  13   8   5         44.01         38.69        14.22 o                         
 -15   9   5          0.34         -5.87         9.60 o                         
 -14   9   5         33.63         24.41         9.33 o                         
 -13   9   5         12.47          9.95        10.76 o                         
 -12   9   5        112.79         97.39         7.48 o                         
 -11   9   5         57.03         58.66         6.18 o                         
 -10   9   5          2.07          3.68         6.43 o                         
  -9   9   5        141.05        138.31         8.01 o                         
  -8   9   5         30.19         36.91         5.07 o                         
  -7   9   5          0.99         -3.65         4.04 o                         
  -6   9   5         10.35          8.28         5.07 o                         
  -5   9   5          1.28         -4.84         4.84 o                         
  -4   9   5         48.69         38.93         5.19 o                         
  -3   9   5          0.01         -4.29         4.29 o                         
  -2   9   5        252.43        249.01         7.62 o                         
  -1   9   5         18.88         23.44         3.39 o                         
   0   9   5        455.86        433.28         9.89 o                         
   1   9   5        420.47        427.62        10.53 o                         
   2   9   5        255.43        239.44         7.09 o                         
   3   9   5        347.48        313.63         7.90 o                         
   4   9   5        108.04        127.03         6.71 o                         
   5   9   5         23.18         23.85         6.06 o                         
   6   9   5        304.26        314.45        11.40 o                         
   7   9   5         78.21         85.49         7.63 o                         
   8   9   5        219.88        260.32        10.45 o                         
   9   9   5         84.58         72.29         8.99 o                         
  10   9   5         15.37         19.57         8.32 o                         
  11   9   5        158.66        163.41        15.58 o                         
  12   9   5         87.26         97.94        14.76 o                         
 -14  10   5          4.67          5.99        10.50 o                         
 -13  10   5         23.99         12.91        10.10 o                         
 -12  10   5        136.20        119.71         9.52 o                         
 -11  10   5          8.70          6.33         7.15 o                         
 -10  10   5        580.00        597.31        14.91 o                         
  -9  10   5        623.97        667.10        15.11 o                         
  -8  10   5        408.82        421.68        10.11 o                         
  -7  10   5         27.18         17.78         5.83 o                         
  -6  10   5        298.42        308.67        12.15 o                         
  -5  10   5         39.77         37.49         6.10 o                         
  -4  10   5        233.10        250.05        16.10 o                         
  -3  10   5         49.95         34.42         5.19 o                         
  -2  10   5         63.04         71.91         5.79 o                         
  -1  10   5        577.87        531.22        10.72 o                         
   0  10   5          0.90          1.64         4.01 o                         
   1  10   5        149.10        129.70         5.89 o                         
   2  10   5         90.64         95.70         5.26 o                         
   3  10   5         94.60        100.05         5.68 o                         
   4  10   5         16.49         24.74         6.07 o                         
   5  10   5         92.55         93.16         7.14 o                         
   6  10   5        321.30        296.42        21.87 o                         
   7  10   5          1.71          1.10         7.70 o                         
   8  10   5         24.21         31.34         8.79 o                         
   9  10   5         16.41          4.40         9.22 o                         
  10  10   5        292.35        310.57        23.53 o                         
  11  10   5         35.43         47.57        12.03 o                         
 -13  11   5         77.71         69.27        13.83 o                         
 -12  11   5         15.06          6.49        13.02 o                         
 -11  11   5         25.45         21.48         9.85 o                         
 -10  11   5         18.52         19.56         8.08 o                         
  -9  11   5         40.04         35.20         5.77 o                         
  -8  11   5        337.39        349.86        14.84 o                         
  -7  11   5          1.71          0.75         6.57 o                         
  -6  11   5         30.71         24.52         6.67 o                         
  -5  11   5          4.85          0.51         6.77 o                         
  -4  11   5         10.14         10.46         6.45 o                         
  -3  11   5        121.68        102.91         6.36 o                         
  -2  11   5          1.57          1.09         4.84 o                         
  -1  11   5         65.70         46.49         5.68 o                         
   0  11   5         29.94         27.19         5.17 o                         
   1  11   5         14.99          9.50         5.10 o                         
   2  11   5          0.43         -4.13         4.13 o                         
   3  11   5          3.58          0.16         5.65 o                         
   4  11   5          4.59          3.28         6.92 o                         
   5  11   5         40.67         30.48         7.84 o                         
   6  11   5         68.97         72.75         8.33 o                         
   7  11   5          5.70          5.40         8.57 o                         
   8  11   5        220.04        224.62        12.98 o                         
   9  11   5         11.85         14.33        12.95 o                         
  10  11   5          8.52         -6.50        11.38 o                         
 -11  12   5          0.15         -2.64        12.70 o                         
 -10  12   5          8.45          5.78        12.74 o                         
  -9  12   5         28.12         23.33         8.11 o                         
  -8  12   5         16.52         13.19         8.77 o                         
  -7  12   5         25.63         21.35         7.75 o                         
  -6  12   5         22.42          9.51         7.54 o                         
  -5  12   5          5.93          1.76         7.37 o                         
  -4  12   5        149.31        149.70         9.88 o                         
  -3  12   5         19.65         13.41         7.58 o                         
  -2  12   5         45.53         36.72         6.01 o                         
  -1  12   5          3.85          7.86         6.86 o                         
   0  12   5          2.58         -2.45         5.57 o                         
   1  12   5         50.32         43.62         5.37 o                         
   2  12   5        114.66        113.56        11.83 o                         
   3  12   5        163.15        158.93         8.03 o                         
   4  12   5         21.42         13.36         8.40 o                         
   5  12   5          2.34          3.29         9.41 o                         
   6  12   5        133.14        131.82        11.35 o                         
   7  12   5         87.24         89.94        12.18 o                         
   8  12   5          4.72         10.80        10.96 o                         
  -9  13   5          0.01         21.10        12.12 o                         
  -8  13   5         55.87         80.52        10.72 o                         
  -7  13   5         83.53         91.24        10.36 o                         
  -6  13   5        109.39        125.61        10.30 o                         
  -5  13   5          2.07         -4.05         9.45 o                         
  -4  13   5         83.43         76.32         9.42 o                         
  -3  13   5        118.39        131.29        14.02 o                         
  -2  13   5         92.05        125.38         8.50 o                         
  -1  13   5         43.11         34.33         8.94 o                         
   0  13   5        112.72        128.63         9.10 o                         
   1  13   5         89.33        108.36         7.46 o                         
   2  13   5        131.04        140.09         9.73 o                         
   3  13   5         20.46          8.04        10.49 o                         
   4  13   5         90.35         91.95        11.23 o                         
   5  13   5          7.84         20.36        12.12 o                         
   6  13   5        141.25        179.81        19.19 o                         
   7  13   5          0.31         -9.78        24.21 o                         
  -6  14   5        131.76        139.93        12.85 o                         
  -5  14   5          0.79         -8.33        11.60 o                         
  -4  14   5         13.37         14.24        10.41 o                         
  -3  14   5          9.70         15.87        10.22 o                         
  -2  14   5         11.80         14.95         9.01 o                         
  -1  14   5         17.44          3.71        10.25 o                         
   0  14   5         51.32         59.31        11.11 o                         
   1  14   5         96.10        101.34        10.56 o                         
   2  14   5         52.10         68.45        12.33 o                         
   3  14   5          0.83         -3.13        15.63 o                         
   4  14   5         51.05         55.25        13.27 o                         
 -18   0   6         14.43         25.69        14.63 o                         
 -17   0   6          1.20          2.94        11.36 o                         
 -16   0   6          3.10          3.86         9.40 o                         
 -15   0   6        178.66        191.39        11.12 o                         
 -14   0   6         69.42         44.21         8.03 o                         
 -13   0   6          3.79         10.82         6.58 o                         
 -12   0   6        708.86        680.24        17.50 o                         
 -11   0   6          2.22         -0.99         5.19 o                         
 -10   0   6        430.68        451.60        17.21 o                         
  -9   0   6        701.20        692.28        16.07 o                         
  -8   0   6        281.76        287.83         9.31 o                         
  -7   0   6        405.68        422.22        17.38 o                         
  -6   0   6       3409.07       3605.35        91.22 o                         
  -5   0   6        290.43        294.60         9.93 o                         
  -4   0   6        818.96        868.53        20.95 o                         
  -3   0   6       5105.04       5088.33        89.85 o                         
  -2   0   6          9.55         14.06         2.52 o                         
  -1   0   6         11.53         29.04         4.50 o                         
   0   0   6        411.49        394.84         7.96 o                         
   1   0   6        298.08        279.47        10.01 o                         
   2   0   6        466.89        492.91         9.64 o                         
   3   0   6        683.58        683.50        14.73 o                         
   4   0   6        560.92        575.59        12.97 o                         
   5   0   6       1024.39       1031.07        17.88 o                         
   6   0   6         33.09         41.56         5.05 o                         
   7   0   6        217.20        219.02         7.49 o                         
   8   0   6        834.73        830.26        19.04 o                         
   9   0   6          5.18          0.70         7.59 o                         
  10   0   6       1875.26       1952.60        53.36 o                         
  11   0   6       1931.48       2197.99        55.94 o                         
  12   0   6        128.88        144.13        14.67 o                         
  13   0   6       1142.68       1160.86        39.04 o                         
  14   0   6        279.08        318.96        44.05 o                         
  15   0   6         82.63         88.68        21.35 o                         
 -18   1   6         63.77         69.24        10.26 o                         
 -17   1   6         58.60         68.53         7.40 o                         
 -16   1   6        172.85        173.76         7.50 o                         
 -15   1   6        518.81        572.90        12.40 o                         
 -14   1   6        331.54        360.39         9.22 o                         
 -13   1   6         81.59         87.41         5.28 o                         
 -12   1   6         53.64         46.97         4.08 o                         
 -11   1   6        524.97        527.00        11.21 o                         
 -10   1   6          2.50          3.78         3.19 o                         
  -9   1   6         32.20         31.51         3.38 o                         
  -8   1   6        496.46        468.02         8.39 o                         
  -7   1   6          4.43          8.80         2.70 o                         
  -6   1   6         31.24         22.36         3.28 o                         
  -5   1   6       1234.83       1290.62        24.24 o                         
  -4   1   6       3184.59       3198.98        44.31 o                         
  -3   1   6         74.75         62.97         2.43 o                         
  -2   1   6       1644.74       1696.87        19.61 o                         
  -1   1   6        242.50        218.91         4.38 o                         
   0   1   6       2533.67       2551.33        29.02 o                         
   1   1   6         64.19         55.01         2.25 o                         
   2   1   6        553.47        538.85         7.24 o                         
   3   1   6         93.72        123.42         3.25 o                         
   4   1   6        906.58        923.20        11.81 o                         
   5   1   6        324.73        298.79         5.75 o                         
   6   1   6        176.83        197.81         6.51 o                         
   7   1   6        623.24        612.13        10.15 o                         
   8   1   6         62.51         74.33         8.60 o                         
   9   1   6         70.13         62.69         7.17 o                         
  10   1   6         14.70         18.22         7.09 o                         
  11   1   6          0.17         -6.56         6.94 o                         
  12   1   6        569.49        651.15        22.75 o                         
  13   1   6         17.49         24.70         9.79 o                         
  14   1   6        235.93        246.97        22.25 o                         
  15   1   6          1.04          3.28        13.77 o                         
 -18   2   6         29.33         35.30         9.41 o                         
 -17   2   6         25.60         35.13         8.09 o                         
 -16   2   6         18.17         19.77         6.59 o                         
 -15   2   6        831.55        867.83        16.05 o                         
 -14   2   6        228.72        253.30         7.79 o                         
 -13   2   6        317.04        305.62        10.58 o                         
 -12   2   6        852.14        835.68        13.50 o                         
 -11   2   6        299.68        293.11         7.31 o                         
 -10   2   6          9.38         12.52         2.87 o                         
  -9   2   6       1149.50       1182.68        17.86 o                         
  -8   2   6        158.65        189.91         7.76 o                         
  -7   2   6         91.65         84.73         3.55 o                         
  -6   2   6         54.84         55.61         3.13 o                         
  -5   2   6         61.96         60.73         4.09 o                         
  -4   2   6        244.63        230.08         5.13 o                         
  -3   2   6       1105.53       1154.40        15.38 o                         
  -2   2   6        162.28        195.22         4.22 o                         
  -1   2   6        179.69        185.72         4.04 o                         
   0   2   6          2.32          5.33         1.91 o                         
   1   2   6         59.68         71.61         2.74 o                         
   2   2   6        510.03        532.91         7.99 o                         
   3   2   6        115.25        146.14         3.57 o                         
   4   2   6        395.70        420.32         6.41 o                         
   5   2   6          0.95         -0.78         2.69 o                         
   6   2   6        302.20        273.36         8.48 o                         
   7   2   6         15.60         19.08         3.77 o                         
   8   2   6        244.10        268.94         9.09 o                         
   9   2   6         14.57         10.50         4.63 o                         
  10   2   6         43.99         57.69         6.72 o                         
  11   2   6        536.83        570.55        14.12 o                         
  12   2   6          0.01          3.45         7.01 o                         
  13   2   6        468.64        584.20        30.39 o                         
  14   2   6        279.39        301.72        13.21 o                         
  15   2   6          0.04        -10.48        10.48 o                         
 -18   3   6         43.26         33.96        11.06 o                         
 -17   3   6          0.03          4.12         8.19 o                         
 -16   3   6         26.69         23.91         7.23 o                         
 -15   3   6        210.44        203.88         8.11 o                         
 -14   3   6         47.11         46.73         4.90 o                         
 -13   3   6        192.06        192.67         6.38 o                         
 -12   3   6        196.90        192.21         6.11 o                         
 -11   3   6        101.05         98.79         4.10 o                         
 -10   3   6          6.44          3.56         3.16 o                         
  -9   3   6         15.80         16.31         2.97 o                         
  -8   3   6        190.66        171.26         7.33 o                         
  -7   3   6          0.43         -2.64         2.64 o                         
  -6   3   6        545.46        571.68         8.19 o                         
  -5   3   6         95.31         85.76         3.90 o                         
  -4   3   6        148.85        169.39         3.90 o                         
  -3   3   6        247.84        285.87         5.83 o                         
  -2   3   6         23.35         28.43         2.42 o                         
  -1   3   6         76.96         86.44         2.89 o                         
   0   3   6        782.87        800.27        10.69 o                         
   1   3   6        665.70        650.68        10.15 o                         
   2   3   6        357.94        324.47         5.57 o                         
   3   3   6         16.53         16.03         2.58 o                         
   4   3   6         79.74         65.37         3.40 o                         
   5   3   6        542.34        563.56         8.77 o                         
   6   3   6          0.83          3.01         3.54 o                         
   7   3   6        124.45        122.42         5.45 o                         
   8   3   6        152.81        156.79         5.71 o                         
   9   3   6        208.32        210.91         7.54 o                         
  10   3   6          1.80         -0.41         4.97 o                         
  11   3   6        244.07        257.56         9.93 o                         
  12   3   6         39.77         43.96         6.87 o                         
  13   3   6         13.27          8.62         7.24 o                         
  14   3   6         53.78         58.82         9.07 o                         
  15   3   6          0.04        -12.51        12.51 o                         
 -18   4   6          5.17        -10.09        12.82 o                         
 -17   4   6        120.98        129.22        10.13 o                         
 -16   4   6         57.63         54.37         8.04 o                         
 -15   4   6          3.17          5.25         7.42 o                         
 -14   4   6         39.96         35.48         6.06 o                         
 -13   4   6          1.15         -4.98         4.98 o                         
 -12   4   6        112.44        116.95         5.17 o                         
 -11   4   6         95.34         82.19         4.39 o                         
 -10   4   6        192.69        206.24         7.04 o                         
  -9   4   6       1281.14       1264.34        19.08 o                         
  -8   4   6        177.26        182.99         7.50 o                         
  -7   4   6        294.60        280.75         5.87 o                         
  -6   4   6         48.52         44.81         2.17 o                         
  -5   4   6         43.93         59.24         4.19 o                         
  -4   4   6         51.41         55.71         3.41 o                         
  -3   4   6        192.67        172.12         6.23 o                         
  -2   4   6       1290.49       1299.81        18.25 o                         
  -1   4   6        952.08       1026.56        14.67 o                         
   0   4   6        712.13        614.30         8.69 o                         
   1   4   6        243.07        247.47         4.74 o                         
   2   4   6        269.88        286.30         5.32 o                         
   3   4   6          0.27         -2.25         2.47 o                         
   4   4   6        198.38        203.02         7.68 o                         
   5   4   6       1071.08       1102.48        18.28 o                         
   6   4   6         71.60         60.40         4.14 o                         
   7   4   6       1054.70       1110.06        17.89 o                         
   8   4   6          1.17          0.27         4.90 o                         
   9   4   6        271.69        257.96         7.94 o                         
  10   4   6        123.39        122.66         7.03 o                         
  11   4   6         81.95         86.28        10.26 o                         
  12   4   6         72.03         77.51         8.50 o                         
  13   4   6         26.89         37.05        16.44 o                         
  14   4   6          1.70        -10.17        10.82 o                         
  15   4   6          7.24        -11.38        11.38 o                         
 -17   5   6         12.47         -5.44         9.55 o                         
 -16   5   6          8.97          3.38         8.40 o                         
 -15   5   6          4.00         -6.31         7.37 o                         
 -14   5   6          3.77         -7.44         7.70 o                         
 -13   5   6          3.61         -5.73         5.73 o                         
 -12   5   6          5.24          4.96         5.08 o                         
 -11   5   6         59.84         51.56         4.31 o                         
 -10   5   6         53.74         49.31         4.26 o                         
  -9   5   6        444.06        445.03         8.78 o                         
  -8   5   6        110.99        105.20         3.93 o                         
  -7   5   6        493.81        500.00         9.07 o                         
  -6   5   6         33.95         38.98         3.62 o                         
  -5   5   6         41.76         40.53         3.10 o                         
  -4   5   6        137.20        131.09         5.86 o                         
  -3   5   6        681.17        721.68        11.66 o                         
  -2   5   6        109.08        146.07         5.46 o                         
  -1   5   6        193.47        205.25         4.55 o                         
   0   5   6       1566.95       1548.75        20.00 o                         
   1   5   6         28.39         32.78         2.45 o                         
   2   5   6         11.65         15.71         2.44 o                         
   3   5   6        924.52        940.32        14.38 o                         
   4   5   6         36.21         35.76         4.09 o                         
   5   5   6         88.04         77.78         4.80 o                         
   6   5   6        525.55        523.65        11.49 o                         
   7   5   6        422.71        416.26        10.66 o                         
   8   5   6        217.53        185.61         6.53 o                         
   9   5   6         90.05         84.74         6.62 o                         
  10   5   6          0.35          0.39         6.17 o                         
  11   5   6        218.43        190.10         9.56 o                         
  12   5   6          6.88          1.83         8.69 o                         
  13   5   6         25.39         23.95         9.26 o                         
  14   5   6          5.67         10.51        12.38 o                         
 -17   6   6          8.75         -0.20        10.45 o                         
 -16   6   6        103.47        100.24        10.68 o                         
 -15   6   6         34.37         35.03         8.06 o                         
 -14   6   6         19.99         15.79         7.20 o                         
 -13   6   6         37.21         43.13         8.11 o                         
 -12   6   6        166.72        172.98         7.35 o                         
 -11   6   6          0.44         -4.70         4.74 o                         
 -10   6   6        228.75        220.66         8.45 o                         
  -9   6   6        258.36        268.84        10.91 o                         
  -8   6   6        196.15        199.45         6.82 o                         
  -7   6   6        767.24        780.19        13.09 o                         
  -6   6   6        432.04        421.70         9.91 o                         
  -5   6   6        181.07        196.03         8.52 o                         
  -4   6   6         11.44         10.37         3.70 o                         
  -3   6   6        367.08        390.22         8.17 o                         
  -2   6   6       2826.58       2907.62        35.89 o                         
  -1   6   6         96.96        105.27         3.65 o                         
   0   6   6       1838.50       1829.05        21.51 o                         
   1   6   6        529.11        540.72        10.50 o                         
   2   6   6        120.05        121.51         4.21 o                         
   3   6   6          5.08          2.23         3.64 o                         
   4   6   6         10.49         15.54         3.84 o                         
   5   6   6        385.82        384.31         9.24 o                         
   6   6   6        274.30        293.37         8.10 o                         
   7   6   6         91.25         86.63         6.13 o                         
   8   6   6          7.19          3.06         6.54 o                         
   9   6   6          8.32          5.19         6.05 o                         
  10   6   6         20.65         10.50         6.85 o                         
  11   6   6          1.30          2.12         6.93 o                         
  12   6   6          0.01         -6.76         7.71 o                         
  13   6   6         51.56         50.80         9.22 o                         
  14   6   6        222.59        237.85        14.08 o                         
 -16   7   6         87.75         82.59        10.07 o                         
 -15   7   6          6.99         -4.32         8.19 o                         
 -14   7   6         12.18          7.61         7.49 o                         
 -13   7   6        236.94        213.75         9.17 o                         
 -12   7   6         10.61         15.82         6.23 o                         
 -11   7   6       1106.54       1103.73        20.58 o                         
 -10   7   6          4.06          6.26         4.37 o                         
  -9   7   6        275.65        264.68         8.12 o                         
  -8   7   6        855.98        875.01        16.81 o                         
  -7   7   6         43.42         36.20         4.92 o                         
  -6   7   6          4.02         -4.35         4.35 o                         
  -5   7   6        513.34        499.17        10.32 o                         
  -4   7   6        230.21        246.17         7.14 o                         
  -3   7   6        536.75        510.80         9.63 o                         
  -2   7   6       1191.90       1264.61        18.56 o                         
  -1   7   6        136.41        128.56         4.98 o                         
   0   7   6        155.06        157.39         5.26 o                         
   1   7   6        197.56        170.55         5.04 o                         
   2   7   6        895.91        851.89        13.76 o                         
   3   7   6         31.18         23.37         4.21 o                         
   4   7   6         75.55         67.08         4.68 o                         
   5   7   6        320.30        311.51         9.60 o                         
   6   7   6        233.54        180.35         6.48 o                         
   7   7   6        168.01        154.16         6.87 o                         
   8   7   6        519.71        535.99        12.89 o                         
   9   7   6         72.51         89.12         6.72 o                         
  10   7   6        127.67        108.57         6.90 o                         
  11   7   6         30.94         17.24         8.20 o                         
  12   7   6          9.48         -0.23         9.41 o                         
  13   7   6         72.75         72.66        10.69 o                         
 -15   8   6         45.36         39.44         9.34 o                         
 -14   8   6         79.41         76.59         8.30 o                         
 -13   8   6        119.57        117.03         8.11 o                         
 -12   8   6         63.31         80.58         6.82 o                         
 -11   8   6        410.21        433.03        19.07 o                         
 -10   8   6        168.04        162.08         7.23 o                         
  -9   8   6          3.29         14.01         4.88 o                         
  -8   8   6        982.27       1004.43        29.48 o                         
  -7   8   6        134.87        140.02         7.59 o                         
  -6   8   6        234.58        222.31         7.50 o                         
  -5   8   6        347.02        354.96        12.84 o                         
  -4   8   6          0.00         -4.22         4.22 o                         
  -3   8   6        502.64        538.89        10.92 o                         
  -2   8   6        126.12        115.30         5.26 o                         
  -1   8   6        133.78        131.11         5.73 o                         
   0   8   6        101.80        106.63         4.88 o                         
   1   8   6         12.00          7.53         3.81 o                         
   2   8   6        192.15        170.76         5.03 o                         
   3   8   6         44.20         44.47         4.08 o                         
   4   8   6        776.89        780.26        13.60 o                         
   5   8   6        886.12        873.02        18.83 o                         
   6   8   6        247.49        238.52        11.21 o                         
   7   8   6          0.03         -2.96         5.41 o                         
   8   8   6         21.31         17.47         5.35 o                         
   9   8   6         31.53         29.67         5.75 o                         
  10   8   6         84.17         87.24         9.60 o                         
  11   8   6          3.57         -9.58         9.58 o                         
  12   8   6          0.79         -4.74        11.36 o                         
 -14   9   6         21.33          9.18        14.37 o                         
 -13   9   6          3.09         -2.66         7.34 o                         
 -12   9   6         84.33         74.91         8.70 o                         
 -11   9   6          8.79         -0.24         7.47 o                         
 -10   9   6         27.35         21.18         6.34 o                         
  -9   9   6          0.19          2.72         6.83 o                         
  -8   9   6        420.99        452.60        14.87 o                         
  -7   9   6        456.40        466.72        21.16 o                         
  -6   9   6          2.17         -3.94         5.49 o                         
  -5   9   6        176.40        175.83         7.34 o                         
  -4   9   6        322.52        327.59        13.50 o                         
  -3   9   6         59.61         69.27         5.63 o                         
  -2   9   6         36.58         34.31         5.61 o                         
  -1   9   6          8.91          3.04         5.19 o                         
   0   9   6         23.30         26.84         4.38 o                         
   1   9   6         10.61         11.33         4.01 o                         
   2   9   6        258.83        239.05         7.68 o                         
   3   9   6          4.70          4.58         4.23 o                         
   4   9   6        325.49        311.60        11.94 o                         
   5   9   6         80.98         82.90         6.25 o                         
   6   9   6        165.60        165.49         8.27 o                         
   7   9   6        273.98        275.74        16.85 o                         
   8   9   6        260.04        247.73        17.06 o                         
   9   9   6         82.83         97.27        10.16 o                         
  10   9   6          7.75          0.84        10.07 o                         
  11   9   6         88.69         85.78        13.85 o                         
 -13  10   6         22.67         15.14        10.17 o                         
 -12  10   6         42.07         42.73         9.66 o                         
 -11  10   6         82.86         84.51         9.46 o                         
 -10  10   6        386.93        427.07        14.14 o                         
  -9  10   6        552.02        585.81        15.90 o                         
  -8  10   6         24.35         23.12         7.23 o                         
  -7  10   6        527.32        589.85        14.62 o                         
  -6  10   6        262.74        262.19         9.05 o                         
  -5  10   6        296.84        262.35         8.80 o                         
  -4  10   6         18.39         12.23         6.52 o                         
  -3  10   6          1.13          0.43         5.55 o                         
  -2  10   6          2.61         -3.22         6.02 o                         
  -1  10   6         19.52         21.72         7.01 o                         
   0  10   6         19.98         23.58         4.48 o                         
   1  10   6        127.61        125.34         5.47 o                         
   2  10   6        881.14        924.95        17.83 o                         
   3  10   6          9.12          2.19         5.00 o                         
   4  10   6        101.77        118.25        10.89 o                         
   5  10   6        320.18        289.28        11.17 o                         
   6  10   6        401.02        408.08        12.93 o                         
   7  10   6         99.77         99.90         8.72 o                         
   8  10   6         33.55         41.24         9.48 o                         
   9  10   6         66.22         63.00        10.45 o                         
  10  10   6        119.16        108.28        12.89 o                         
 -12  11   6        144.74        190.39        29.62 o                         
 -11  11   6         75.76         76.52        12.76 o                         
 -10  11   6          9.65         10.58         9.31 o                         
  -9  11   6          0.66         -1.76         9.61 o                         
  -8  11   6         16.47         10.07         8.26 o                         
  -7  11   6        113.31        105.18         8.76 o                         
  -6  11   6         76.53         80.17        10.47 o                         
  -5  11   6         20.71          7.28         7.39 o                         
  -4  11   6          3.08         -0.03         7.23 o                         
  -3  11   6         17.09          7.82         6.28 o                         
  -2  11   6          1.89          1.70         6.55 o                         
  -1  11   6         27.28          9.08         6.94 o                         
   0  11   6         45.77         36.12         5.88 o                         
   1  11   6         34.23         35.48         4.97 o                         
   2  11   6         20.61         21.65         5.48 o                         
   3  11   6         64.50         66.94         8.85 o                         
   4  11   6         46.75         37.20         7.88 o                         
   5  11   6          3.01          9.09         8.07 o                         
   6  11   6          4.82         -1.28         8.70 o                         
   7  11   6        236.18        223.50        12.50 o                         
   8  11   6         11.25         18.78        12.62 o                         
   9  11   6          0.00          3.21        10.72 o                         
 -10  12   6         57.45         65.66        11.84 o                         
  -9  12   6         37.06         40.51        12.47 o                         
  -8  12   6         16.10         15.12         9.96 o                         
  -7  12   6         25.60         10.25         8.71 o                         
  -6  12   6         16.04         15.44         8.40 o                         
  -5  12   6         30.88         25.77         8.41 o                         
  -4  12   6          5.73         12.05         8.73 o                         
  -3  12   6          0.94          2.85         8.00 o                         
  -2  12   6         39.81         30.82         7.19 o                         
  -1  12   6         40.90         54.29         7.46 o                         
   0  12   6         31.51         21.56         6.79 o                         
   1  12   6         81.28         74.87         5.81 o                         
   2  12   6         12.48         13.90         4.88 o                         
   3  12   6         13.73         16.05         8.68 o                         
   4  12   6          1.11          7.60        10.18 o                         
   5  12   6         15.15         20.96        10.33 o                         
   6  12   6        168.16        199.46        18.52 o                         
   7  12   6          4.00         -4.59        13.01 o                         
  -8  13   6         30.57         35.99        10.78 o                         
  -7  13   6        194.28        202.67        12.59 o                         
  -6  13   6        180.49        189.81        14.57 o                         
  -5  13   6         13.00         13.08         9.46 o                         
  -4  13   6         12.70         19.86         9.32 o                         
  -3  13   6         97.74        121.41        10.98 o                         
  -2  13   6          1.72          0.60         7.94 o                         
  -1  13   6         15.74         25.30         8.59 o                         
   0  13   6         37.81         56.77         9.30 o                         
   1  13   6         71.86         76.30         9.53 o                         
   2  13   6         14.93         26.40        11.24 o                         
   3  13   6         37.84         59.78        12.18 o                         
   4  13   6        139.76        141.92        15.67 o                         
   5  13   6         74.21         70.32        12.56 o                         
  -5  14   6         15.86         11.43        10.77 o                         
  -4  14   6         50.97         50.02        10.93 o                         
  -3  14   6          0.17          0.59        10.75 o                         
  -2  14   6         24.85         33.28         9.23 o                         
  -1  14   6         77.61         74.33        11.50 o                         
   0  14   6         54.04         82.77        12.30 o                         
   1  14   6         34.89         65.10        13.87 o                         
   2  14   6          2.78         13.74        12.62 o                         
 -18   1   7         85.99        109.43        11.92 o                         
 -17   1   7         16.64         14.53         8.15 o                         
 -16   1   7         37.67         62.93         8.28 o                         
 -15   1   7        223.21        218.33         7.95 o                         
 -14   1   7        429.32        423.17        10.53 o                         
 -13   1   7        301.80        298.38        10.24 o                         
 -12   1   7          1.66         -2.13         4.03 o                         
 -11   1   7         96.36         79.88         5.52 o                         
 -10   1   7        559.77        530.77        11.21 o                         
  -9   1   7          9.56          0.63         3.33 o                         
  -8   1   7        331.45        321.36         9.07 o                         
  -7   1   7        794.16        868.01        15.76 o                         
  -6   1   7        534.27        482.21         9.61 o                         
  -5   1   7       3875.93       3829.03        53.04 o                         
  -4   1   7        865.55        889.84        12.97 o                         
  -3   1   7       2507.25       2626.81        31.03 o                         
  -2   1   7        831.64        788.73        10.48 o                         
  -1   1   7       1126.97       1199.03        16.10 o                         
   0   1   7        636.55        676.75         8.97 o                         
   1   1   7       1041.77       1098.94        13.11 o                         
   2   1   7        517.67        518.62         7.41 o                         
   3   1   7        108.94        125.95         3.77 o                         
   4   1   7         75.40         71.25         3.39 o                         
   5   1   7        243.00        238.94         6.72 o                         
   6   1   7          6.91          5.86         4.42 o                         
   7   1   7       1144.81       1199.42        20.22 o                         
   8   1   7        710.05        745.12        14.83 o                         
   9   1   7         10.36          7.23         6.51 o                         
  10   1   7        199.23        202.17         9.42 o                         
  11   1   7         43.03         42.65         7.17 o                         
  12   1   7         27.58         14.49         7.57 o                         
  13   1   7         16.62         25.32         8.74 o                         
  14   1   7         47.55         42.01        10.83 o                         
 -18   2   7         63.13         59.50        11.94 o                         
 -17   2   7          1.47          4.28         9.25 o                         
 -16   2   7        450.08        483.66        21.88 o                         
 -15   2   7        118.96        120.20         7.79 o                         
 -14   2   7        109.31        117.01         6.33 o                         
 -13   2   7          3.06         -2.73         5.31 o                         
 -12   2   7        772.23        795.11        14.90 o                         
 -11   2   7        350.12        342.21        11.44 o                         
 -10   2   7         13.14          5.57         4.03 o                         
  -9   2   7          0.01          4.25         4.55 o                         
  -8   2   7       1115.49       1078.61        17.34 o                         
  -7   2   7          0.95          2.47         2.69 o                         
  -6   2   7          0.23          0.11         2.60 o                         
  -5   2   7        240.07        247.78         5.89 o                         
  -4   2   7       1152.81       1298.65        18.07 o                         
  -3   2   7          2.30          1.50         2.09 o                         
  -2   2   7         53.30         52.35         2.55 o                         
  -1   2   7       2751.13       2948.76        33.54 o                         
   0   2   7       1000.93       1001.32        12.81 o                         
   1   2   7        163.65        186.09         4.12 o                         
   2   2   7          7.83          1.49         2.60 o                         
   3   2   7       2033.56       2062.01        24.29 o                         
   4   2   7        494.27        534.67         8.85 o                         
   5   2   7        262.04        239.31         7.96 o                         
   6   2   7         26.80         35.64         4.16 o                         
   7   2   7        106.25        102.23         5.56 o                         
   8   2   7        152.17        156.84         7.81 o                         
   9   2   7        161.36        179.25         7.68 o                         
  10   2   7        135.37        137.84         7.19 o                         
  11   2   7          0.04         -7.14         7.14 o                         
  12   2   7         39.59         39.62         8.34 o                         
  13   2   7         14.09         12.51         9.48 o                         
  14   2   7        102.42        118.23        11.74 o                         
 -18   3   7         22.43         21.62        11.74 o                         
 -17   3   7         14.31         16.42         9.05 o                         
 -16   3   7        139.38        135.93         8.41 o                         
 -15   3   7         99.11        100.62         7.02 o                         
 -14   3   7        406.06        438.90        12.19 o                         
 -13   3   7        138.98        140.02         5.61 o                         
 -12   3   7        133.72        149.17         9.58 o                         
 -11   3   7       1272.81       1236.55        19.37 o                         
 -10   3   7       1581.17       1576.57        24.97 o                         
  -9   3   7         22.94         34.98         4.18 o                         
  -8   3   7        310.28        297.51         7.01 o                         
  -7   3   7        465.17        450.70         8.23 o                         
  -6   3   7         10.42          8.41         2.67 o                         
  -5   3   7         67.25         71.65         3.25 o                         
  -4   3   7         93.89        105.72         3.52 o                         
  -3   3   7        331.80        316.16         6.16 o                         
  -2   3   7         25.48         31.66         2.90 o                         
  -1   3   7        682.97        678.72         9.05 o                         
   0   3   7        287.31        265.13         5.24 o                         
   1   3   7          9.91          4.87         2.44 o                         
   2   3   7          6.98          4.49         2.67 o                         
   3   3   7       1561.02       1549.78        20.12 o                         
   4   3   7         32.90         32.53         3.44 o                         
   5   3   7        476.72        504.71         8.88 o                         
   6   3   7        213.02        205.31         7.94 o                         
   7   3   7        156.70        148.91         5.73 o                         
   8   3   7        107.55        122.37         5.32 o                         
   9   3   7          0.30         -0.36         4.85 o                         
  10   3   7        325.00        351.27        20.03 o                         
  11   3   7         94.80         85.64        10.05 o                         
  12   3   7          5.87          9.86         7.53 o                         
  13   3   7          7.56          6.48         8.83 o                         
  14   3   7         23.04         35.91        12.38 o                         
 -17   4   7         20.90          8.88        11.21 o                         
 -16   4   7        639.26        658.74        17.29 o                         
 -15   4   7          0.34          3.81         6.84 o                         
 -14   4   7         67.72         70.35         5.86 o                         
 -13   4   7        188.22        190.36         7.34 o                         
 -12   4   7        119.07        108.90         4.84 o                         
 -11   4   7         71.41         58.27         4.58 o                         
 -10   4   7        505.44        509.08        11.28 o                         
  -9   4   7          3.41         -3.14         3.84 o                         
  -8   4   7         67.37         55.31         4.16 o                         
  -7   4   7        295.93        296.09         6.72 o                         
  -6   4   7         53.75         59.19         2.40 o                         
  -5   4   7        109.91        122.73         4.06 o                         
  -4   4   7        429.12        442.17         9.57 o                         
  -3   4   7         97.70        102.02         6.18 o                         
  -2   4   7        452.53        448.58         8.38 o                         
  -1   4   7         78.20         86.78         3.40 o                         
   0   4   7        332.86        359.13         6.15 o                         
   1   4   7         92.33        107.11         3.69 o                         
   2   4   7        108.40        114.17         4.73 o                         
   3   4   7        145.55        132.01         4.62 o                         
   4   4   7        164.08        156.36         5.63 o                         
   5   4   7         20.01         24.22         6.02 o                         
   6   4   7         29.23         28.50         5.08 o                         
   7   4   7        653.86        652.35        11.83 o                         
   8   4   7         96.12         81.79         7.55 o                         
   9   4   7       1003.82       1053.19        25.24 o                         
  10   4   7        140.84        150.05         8.68 o                         
  11   4   7          9.28         -2.68         8.39 o                         
  12   4   7        141.47        151.39        10.59 o                         
  13   4   7         34.30         24.90        10.47 o                         
  14   4   7          4.64        -11.86        12.99 o                         
 -17   5   7          5.95         17.65        10.48 o                         
 -16   5   7         99.95        122.78         9.51 o                         
 -15   5   7         14.30         11.43         7.31 o                         
 -14   5   7          8.32         -1.16         6.58 o                         
 -13   5   7         17.72         16.17         4.90 o                         
 -12   5   7          0.45         -4.06         4.06 o                         
 -11   5   7        129.08        128.53         5.66 o                         
 -10   5   7          0.87         -3.39         4.14 o                         
  -9   5   7        133.72        134.25         5.08 o                         
  -8   5   7        520.15        522.20         8.58 o                         
  -7   5   7          6.37          4.33         3.60 o                         
  -6   5   7        260.28        259.19         7.16 o                         
  -5   5   7         27.14         22.36         3.24 o                         
  -4   5   7         17.81         25.90         3.62 o                         
  -3   5   7         54.94         56.96         4.19 o                         
  -2   5   7        157.14        173.89         5.55 o                         
  -1   5   7        142.21        154.58         4.55 o                         
   0   5   7       1008.13        977.24        13.44 o                         
   1   5   7         34.51         34.89         3.09 o                         
   2   5   7        434.89        445.06         8.24 o                         
   3   5   7         72.15         89.83         4.19 o                         
   4   5   7          5.03          0.93         4.30 o                         
   5   5   7          7.14          0.09         4.60 o                         
   6   5   7          1.17          5.23         5.09 o                         
   7   5   7          0.96          5.04         5.96 o                         
   8   5   7         65.23         63.66         9.06 o                         
   9   5   7         34.07         27.64         6.29 o                         
  10   5   7        121.54        114.04         7.74 o                         
  11   5   7        235.80        196.99        10.38 o                         
  12   5   7         16.29         18.08         9.58 o                         
  13   5   7          0.71        -12.22        12.22 o                         
 -16   6   7          0.29         -4.24        10.41 o                         
 -15   6   7          1.62         -5.75         8.10 o                         
 -14   6   7          1.53         -6.96         6.96 o                         
 -13   6   7         64.90         59.45         6.73 o                         
 -12   6   7         27.41         21.75         5.05 o                         
 -11   6   7         21.47         19.16         4.74 o                         
 -10   6   7          1.53         -2.46         4.23 o                         
  -9   6   7        813.27        834.83        14.45 o                         
  -8   6   7        153.20        156.12         7.90 o                         
  -7   6   7        527.40        515.86        12.60 o                         
  -6   6   7       1478.06       1494.46        24.13 o                         
  -5   6   7          3.05          5.62         3.60 o                         
  -4   6   7          2.21          2.03         3.97 o                         
  -3   6   7          9.63          7.60         3.86 o                         
  -2   6   7        173.05        184.92         7.09 o                         
  -1   6   7        653.74        626.81        11.03 o                         
   0   6   7          0.46          1.61         2.73 o                         
   1   6   7        318.56        316.84         7.59 o                         
   2   6   7        354.14        337.70         8.74 o                         
   3   6   7         46.95         46.70         4.53 o                         
   4   6   7          9.08          8.58         4.31 o                         
   5   6   7        101.40        115.37         6.26 o                         
   6   6   7        213.00        198.69        11.58 o                         
   7   6   7        128.40        126.97         7.72 o                         
   8   6   7          7.40         -3.08         6.36 o                         
   9   6   7        412.41        345.55        13.87 o                         
  10   6   7         55.00         46.00         8.42 o                         
  11   6   7        176.07        162.50        14.43 o                         
  12   6   7         59.95         42.01        11.67 o                         
  13   6   7         36.48         56.26        15.79 o                         
 -16   7   7         20.70         10.23        10.11 o                         
 -15   7   7          1.36         -8.27         8.27 o                         
 -14   7   7          6.88         -2.98        14.38 o                         
 -13   7   7          2.34         -5.07         6.69 o                         
 -12   7   7         40.68         38.74         5.85 o                         
 -11   7   7        227.45        249.12         9.03 o                         
 -10   7   7        579.58        579.27        14.95 o                         
  -9   7   7          1.17         11.52         5.73 o                         
  -8   7   7       1160.60       1168.07        21.40 o                         
  -7   7   7         26.82         26.21         5.42 o                         
  -6   7   7        242.24        273.67         8.89 o                         
  -5   7   7        134.74        127.21         5.54 o                         
  -4   7   7       1412.01       1408.86        21.88 o                         
  -3   7   7       1327.96       1374.99        22.32 o                         
  -2   7   7        274.99        296.37         7.95 o                         
  -1   7   7       1087.64       1117.63        17.74 o                         
   0   7   7         19.26         24.95         3.80 o                         
   1   7   7        707.85        702.59        15.56 o                         
   2   7   7          2.31          8.60         3.63 o                         
   3   7   7        348.55        343.67         9.48 o                         
   4   7   7         86.02         64.90         5.23 o                         
   5   7   7         12.01          5.29         5.47 o                         
   6   7   7          0.63         -5.24         5.24 o                         
   7   7   7         38.12         32.17         5.77 o                         
   8   7   7         31.31         29.63         6.44 o                         
   9   7   7        186.83        191.62        12.00 o                         
  10   7   7         82.35         84.95         8.88 o                         
  11   7   7          0.34         -9.04         9.04 o                         
  12   7   7          0.65         -5.04        10.92 o                         
 -15   8   7         80.75         62.21         9.32 o                         
 -14   8   7         10.44          9.04         7.92 o                         
 -13   8   7         25.23         17.43         6.88 o                         
 -12   8   7         25.48         29.58         7.26 o                         
 -11   8   7         33.12         40.16         7.08 o                         
 -10   8   7         97.39         95.12         6.77 o                         
  -9   8   7        512.70        533.06        16.42 o                         
  -8   8   7         23.10         12.24         7.57 o                         
  -7   8   7         91.71        104.22         9.13 o                         
  -6   8   7         64.47         55.20         6.14 o                         
  -5   8   7          0.74         -3.89         5.51 o                         
  -4   8   7        163.86        187.75        10.84 o                         
  -3   8   7         31.32         32.70         5.16 o                         
  -2   8   7         88.41        100.53         5.88 o                         
  -1   8   7        111.63        100.50         6.05 o                         
   0   8   7        131.81        123.73         5.08 o                         
   1   8   7        553.97        513.60        10.20 o                         
   2   8   7         97.74        115.15         6.39 o                         
   3   8   7        277.05        288.93         9.19 o                         
   4   8   7          0.02          0.07         5.07 o                         
   5   8   7        103.94        110.43         6.16 o                         
   6   8   7          1.00         -5.49         5.49 o                         
   7   8   7         50.07         42.63         6.28 o                         
   8   8   7          1.83         -4.52         6.42 o                         
   9   8   7         61.73         68.50         9.66 o                         
  10   8   7         15.94         12.65         9.90 o                         
  11   8   7          1.95         -2.69        10.87 o                         
 -14   9   7          3.03         -9.57        11.33 o                         
 -13   9   7          0.96         -2.10         9.57 o                         
 -12   9   7         79.80         77.24         9.60 o                         
 -11   9   7         18.41         23.55         7.72 o                         
 -10   9   7         49.48         44.79         8.02 o                         
  -9   9   7         18.11         27.32         8.24 o                         
  -8   9   7        231.11        238.18        15.30 o                         
  -7   9   7         25.20         30.05         8.05 o                         
  -6   9   7        116.45        101.59         7.45 o                         
  -5   9   7        170.17        161.23         7.44 o                         
  -4   9   7        164.51        155.43        10.59 o                         
  -3   9   7         67.40         74.36         6.73 o                         
  -2   9   7        156.02        164.22         9.39 o                         
  -1   9   7         48.59         43.36         5.99 o                         
   0   9   7         57.48         59.30         6.42 o                         
   1   9   7        728.03        734.06        14.26 o                         
   2   9   7         12.93         11.40         4.34 o                         
   3   9   7         85.33         99.20         5.57 o                         
   4   9   7         69.42         74.71         6.20 o                         
   5   9   7         55.28         56.13         5.21 o                         
   6   9   7          0.04         -2.27         4.84 o                         
   7   9   7          0.19         -7.69         7.69 o                         
   8   9   7        168.35        182.22        10.85 o                         
   9   9   7        113.16        119.75        10.65 o                         
  10   9   7         44.66         37.00        13.12 o                         
 -13  10   7         24.51         25.49        13.28 o                         
 -12  10   7         37.58         37.00        10.02 o                         
 -11  10   7         28.85         41.27         9.03 o                         
 -10  10   7        189.57        189.34        11.57 o                         
  -9  10   7        121.21        121.25         9.31 o                         
  -8  10   7        114.09        132.89        10.51 o                         
  -7  10   7        320.84        333.71        14.34 o                         
  -6  10   7         69.80         77.23         8.44 o                         
  -5  10   7         30.42         32.56         7.58 o                         
  -4  10   7         56.21         59.39         9.07 o                         
  -3  10   7         43.40         38.87         8.33 o                         
  -2  10   7         43.64         36.59         6.64 o                         
  -1  10   7         53.24         58.85         6.99 o                         
   0  10   7        125.74        115.00         7.11 o                         
   1  10   7        153.60        151.05         6.14 o                         
   2  10   7        151.43        153.42         6.25 o                         
   3  10   7        411.17        429.49        17.06 o                         
   4  10   7        865.00        890.21        19.29 o                         
   5  10   7          8.35         10.38         7.29 o                         
   6  10   7        197.24        226.49        10.34 o                         
   7  10   7         91.32        104.36        10.12 o                         
   8  10   7         24.44         15.78        10.21 o                         
   9  10   7         12.96         17.35        10.97 o                         
 -11  11   7          0.29         -4.99         9.70 o                         
 -10  11   7        183.63        228.88        13.07 o                         
  -9  11   7         28.57         41.55        10.38 o                         
  -8  11   7        149.65        175.10        11.26 o                         
  -7  11   7         17.17          8.56         9.10 o                         
  -6  11   7          0.96         -7.78         7.78 o                         
  -5  11   7          5.53          1.17         7.96 o                         
  -4  11   7         95.06        112.66        12.22 o                         
  -3  11   7        130.70        113.56         9.54 o                         
  -2  11   7         34.03         32.28         7.89 o                         
  -1  11   7         70.18         67.84         8.74 o                         
   0  11   7         61.89         59.03         8.31 o                         
   1  11   7        114.82        114.70         6.20 o                         
   2  11   7         14.34         21.16         4.90 o                         
   3  11   7         66.17         57.69         6.97 o                         
   4  11   7         77.83         80.66        12.00 o                         
   5  11   7          0.05          9.37         9.86 o                         
   6  11   7        285.37        306.69        17.54 o                         
   7  11   7         23.73         24.30        12.60 o                         
   8  11   7          4.94         11.45        13.40 o                         
 -10  12   7         56.79         64.56        10.56 o                         
  -9  12   7         26.25         16.69        12.00 o                         
  -8  12   7         20.85         22.12        13.42 o                         
  -7  12   7        135.32        152.81        11.79 o                         
  -6  12   7         34.44         33.63         9.66 o                         
  -5  12   7        142.50        171.30        14.91 o                         
  -4  12   7          7.32         12.05         8.80 o                         
  -3  12   7          1.79          5.64         8.55 o                         
  -2  12   7          0.08          8.57         8.23 o                         
  -1  12   7        109.96        120.41        10.23 o                         
   0  12   7         23.57         20.37        10.07 o                         
   1  12   7         33.84         33.18         7.99 o                         
   2  12   7          5.96         -3.04         7.06 o                         
   3  12   7          5.45         10.44        10.59 o                         
   4  12   7         13.50         22.73        11.47 o                         
   5  12   7         13.56          6.17        15.40 o                         
   6  12   7         88.32         75.46        14.15 o                         
  -7  13   7          5.11          6.81        11.60 o                         
  -6  13   7        212.95        225.36        15.42 o                         
  -5  13   7          0.02          2.60        12.14 o                         
  -4  13   7         35.68         46.23        10.21 o                         
  -3  13   7        192.36        209.48        11.61 o                         
  -2  13   7         30.44         44.53         8.99 o                         
  -1  13   7          3.60          4.68         8.99 o                         
   0  13   7         67.84         81.87        10.40 o                         
   1  13   7        137.50        167.32        13.49 o                         
   2  13   7         17.99         51.37        13.97 o                         
   3  13   7          0.93          3.31        12.39 o                         
   4  13   7          1.64         -0.09        14.29 o                         
 -18   0   8        248.86        318.37        26.92 o                         
 -17   0   8         64.55         58.86        12.62 o                         
 -16   0   8         58.28         56.22        11.44 o                         
 -15   0   8          2.67         -9.84         9.84 o                         
 -14   0   8         63.77         58.96         6.80 o                         
 -13   0   8        197.18        166.71        12.82 o                         
 -12   0   8        403.54        415.18        22.34 o                         
 -11   0   8        292.54        339.60        25.41 o                         
 -10   0   8        391.40        412.14        16.34 o                         
  -9   0   8         14.89          7.63         6.59 o                         
  -8   0   8         18.12          9.75        14.94 o                         
  -7   0   8        568.41        573.71        25.91 o                         
  -6   0   8        207.96        193.89        17.94 o                         
  -5   0   8        234.88        239.05        10.17 o                         
  -4   0   8        496.76        521.16        11.42 o                         
  -3   0   8        369.19        389.73         9.04 o                         
  -2   0   8         45.99         52.08         4.36 o                         
  -1   0   8        139.08        169.52         6.29 o                         
   0   0   8         57.37         61.67         7.27 o                         
   1   0   8        253.94        235.06        10.48 o                         
   2   0   8       1355.86       1382.72        29.94 o                         
   3   0   8        203.95        215.55        16.06 o                         
   4   0   8          0.11          1.46         5.87 o                         
   5   0   8          0.27          8.97         6.25 o                         
   6   0   8        845.98        889.28        21.93 o                         
   7   0   8        191.07        186.09        10.16 o                         
   8   0   8        252.60        288.74        13.65 o                         
   9   0   8        245.73        250.65        13.36 o                         
  10   0   8        171.39        164.91        12.28 o                         
  11   0   8         33.58          9.78        11.39 o                         
  12   0   8          1.05         -6.10        12.36 o                         
  13   0   8         42.20         53.65        15.22 o                         
  14   0   8          4.12         -3.53        15.30 o                         
 -18   1   8          3.12          3.22        10.98 o                         
 -17   1   8          6.06          7.39         9.83 o                         
 -16   1   8          5.23          1.80         8.49 o                         
 -15   1   8          4.20          6.34         6.48 o                         
 -14   1   8          0.41         -6.36         6.36 o                         
 -13   1   8          9.03          9.79         5.44 o                         
 -12   1   8        239.82        245.75        10.42 o                         
 -11   1   8         87.48         84.95         6.08 o                         
 -10   1   8         34.85         31.37         5.97 o                         
  -9   1   8        182.05        215.10         9.58 o                         
  -8   1   8        248.85        256.74        10.73 o                         
  -7   1   8         13.91         21.30         4.42 o                         
  -6   1   8        232.04        253.28        12.45 o                         
  -5   1   8        263.46        253.25         7.30 o                         
  -4   1   8       1562.81       1567.51        20.77 o                         
  -3   1   8       2162.38       2219.51        26.53 o                         
  -2   1   8       2581.97       2695.39        34.80 o                         
  -1   1   8       2809.49       2805.95        33.34 o                         
   0   1   8        388.69        405.89         6.74 o                         
   1   1   8        654.98        728.63        10.35 o                         
   2   1   8         24.34         24.94         3.20 o                         
   3   1   8         50.15         54.13         3.75 o                         
   4   1   8        103.54        106.12         4.97 o                         
   5   1   8         36.34         28.98         4.59 o                         
   6   1   8          3.75         -3.06         4.77 o                         
   7   1   8         48.90         45.59         5.75 o                         
   8   1   8        153.48        162.69         8.32 o                         
   9   1   8        368.91        403.87        20.87 o                         
  10   1   8        116.67        129.84         8.20 o                         
  11   1   8         48.60         34.41         8.79 o                         
  12   1   8         85.85         83.01         9.40 o                         
  13   1   8          5.83          9.10        10.58 o                         
  14   1   8          4.19        -22.50        22.50 o                         
 -17   2   8        228.43        209.64        15.42 o                         
 -16   2   8         26.16         36.03         8.05 o                         
 -15   2   8         13.96          9.93         6.27 o                         
 -14   2   8         25.48         23.34         5.85 o                         
 -13   2   8         76.78         60.48         6.97 o                         
 -12   2   8        207.19        218.86        10.78 o                         
 -11   2   8         36.84         29.68         4.99 o                         
 -10   2   8        498.07        483.89        10.33 o                         
  -9   2   8          2.79          5.53         3.61 o                         
  -8   2   8         56.07         66.88         3.62 o                         
  -7   2   8         32.60         27.17         3.02 o                         
  -6   2   8          1.67          4.05         3.28 o                         
  -5   2   8         27.45         37.81         3.42 o                         
  -4   2   8        560.09        572.13        10.47 o                         
  -3   2   8       2389.53       2431.11        30.15 o                         
  -2   2   8       1122.04       1200.98        15.24 o                         
  -1   2   8         77.55         77.56         3.17 o                         
   0   2   8        116.17        138.53         4.20 o                         
   1   2   8        347.83        351.88         6.95 o                         
   2   2   8        706.64        741.01        11.33 o                         
   3   2   8         36.93         51.05         4.00 o                         
   4   2   8         46.91         50.43         4.25 o                         
   5   2   8          0.16         -4.32         4.32 o                         
   6   2   8          5.76          0.78         5.16 o                         
   7   2   8         10.18          8.48         5.26 o                         
   8   2   8         12.59          1.40         6.14 o                         
   9   2   8        317.60        323.69        10.29 o                         
  10   2   8         39.06         34.29         6.89 o                         
  11   2   8          2.25         -5.42         7.80 o                         
  12   2   8          0.39         -6.11         9.92 o                         
  13   2   8         74.35         86.30        11.38 o                         
 -17   3   8         30.71         36.40        11.76 o                         
 -16   3   8         13.57         11.92         7.75 o                         
 -15   3   8          2.45          4.36         6.28 o                         
 -14   3   8          0.62          2.21         5.75 o                         
 -13   3   8         14.01          9.71         5.47 o                         
 -12   3   8         14.81         11.04         5.05 o                         
 -11   3   8          7.03          1.97         4.66 o                         
 -10   3   8        359.84        370.73        10.34 o                         
  -9   3   8        278.91        282.74        11.36 o                         
  -8   3   8          3.52          1.80         3.36 o                         
  -7   3   8       1475.60       1481.26        22.02 o                         
  -6   3   8        207.01        212.93         7.69 o                         
  -5   3   8         62.36         62.53         3.74 o                         
  -4   3   8        473.41        473.41         8.82 o                         
  -3   3   8          1.11         -2.67         2.67 o                         
  -2   3   8        627.87        611.60         9.54 o                         
  -1   3   8        953.55        968.37        13.77 o                         
   0   3   8         46.74         46.76         3.46 o                         
   1   3   8        184.63        202.49         7.10 o                         
   2   3   8        494.86        518.23         8.78 o                         
   3   3   8         59.50         63.81         4.21 o                         
   4   3   8         12.86          4.88         4.06 o                         
   5   3   8         26.57         39.39         4.48 o                         
   6   3   8        867.44        897.52        16.37 o                         
   7   3   8        380.19        387.21        19.47 o                         
   8   3   8        553.55        540.83        15.88 o                         
   9   3   8         19.79         23.86         5.88 o                         
  10   3   8         79.98         83.45         7.66 o                         
  11   3   8        115.52        103.11         7.47 o                         
  12   3   8          0.94         -8.91         8.91 o                         
  13   3   8          4.15         -2.05        11.25 o                         
 -17   4   8          9.78          8.87        10.29 o                         
 -16   4   8         12.89          3.08         9.19 o                         
 -15   4   8         92.12        104.76         8.10 o                         
 -14   4   8        191.82        187.78         7.60 o                         
 -13   4   8         51.39         42.10         6.76 o                         
 -12   4   8          2.31         -3.15         5.08 o                         
 -11   4   8        188.44        158.42         6.94 o                         
 -10   4   8        116.14        107.91         5.65 o                         
  -9   4   8        179.79        177.46         6.43 o                         
  -8   4   8         20.90         21.43         4.02 o                         
  -7   4   8        102.92        117.46         6.27 o                         
  -6   4   8        363.77        360.22         7.10 o                         
  -5   4   8        171.57        172.50         6.60 o                         
  -4   4   8        159.13        155.30         4.65 o                         
  -3   4   8        300.01        276.19         6.26 o                         
  -2   4   8          0.00         -1.93         3.02 o                         
  -1   4   8         20.42         18.23         3.40 o                         
   0   4   8        668.79        683.41        10.27 o                         
   1   4   8        174.72        155.89         4.72 o                         
   2   4   8         35.73         41.65         3.60 o                         
   3   4   8        822.31        837.56        14.32 o                         
   4   4   8          2.27         -3.30         4.03 o                         
   5   4   8         80.35         80.96         4.97 o                         
   6   4   8         32.41         35.45         4.76 o                         
   7   4   8         39.04         42.27         5.39 o                         
   8   4   8          9.37         12.55         4.92 o                         
   9   4   8          0.07         -2.69         7.55 o                         
  10   4   8         97.63        101.26        10.15 o                         
  11   4   8         43.31         24.95         9.37 o                         
  12   4   8         43.49         36.65        10.68 o                         
  13   4   8         14.52         -2.93        14.34 o                         
 -16   5   8         27.68          7.35        10.74 o                         
 -15   5   8          2.42         -6.92         6.92 o                         
 -14   5   8         63.06         61.71         6.87 o                         
 -13   5   8         21.53         13.83         5.48 o                         
 -12   5   8          6.19         -4.33         5.18 o                         
 -11   5   8         41.90         38.34         5.97 o                         
 -10   5   8          1.50         -4.81         4.81 o                         
  -9   5   8        753.75        754.49        14.57 o                         
  -8   5   8        161.34        160.11         8.48 o                         
  -7   5   8          3.54         -2.37         4.00 o                         
  -6   5   8        766.60        761.91        13.22 o                         
  -5   5   8        830.54        812.63        18.07 o                         
  -4   5   8        111.15        110.40         8.68 o                         
  -3   5   8         36.03         37.11         4.67 o                         
  -2   5   8         18.01         21.02         4.00 o                         
  -1   5   8        183.26        185.25         4.92 o                         
   0   5   8        306.31        323.37         8.25 o                         
   1   5   8        101.84         88.95         4.00 o                         
   2   5   8        100.38         80.65         4.15 o                         
   3   5   8        134.58        140.74         7.56 o                         
   4   5   8         22.84         16.61         4.11 o                         
   5   5   8          1.27         -5.12         5.12 o                         
   6   5   8        165.34        149.83         7.48 o                         
   7   5   8         60.59         56.82         7.35 o                         
   8   5   8         10.19         -1.50         7.42 o                         
   9   5   8        293.56        314.98        13.27 o                         
  10   5   8         43.84         26.52         8.54 o                         
  11   5   8         14.56         14.56         9.21 o                         
  12   5   8        232.49        220.29        15.79 o                         
 -16   6   8         15.80          8.80        10.56 o                         
 -15   6   8         68.16         76.54         9.24 o                         
 -14   6   8          0.67         -6.22         7.70 o                         
 -13   6   8          1.70         -4.79         4.79 o                         
 -12   6   8         71.13         81.14         5.66 o                         
 -11   6   8        218.31        225.68         9.32 o                         
 -10   6   8          0.66         -5.25         5.25 o                         
  -9   6   8         11.18         13.52         5.15 o                         
  -8   6   8        652.65        686.68        14.52 o                         
  -7   6   8         37.47         37.07         5.54 o                         
  -6   6   8          0.85         -4.79         4.79 o                         
  -5   6   8        421.43        423.67        11.54 o                         
  -4   6   8        205.83        204.04         9.54 o                         
  -3   6   8          0.09         -4.57         4.64 o                         
  -2   6   8        152.14        158.32        10.14 o                         
  -1   6   8          6.97          2.67         3.67 o                         
   0   6   8         70.25         79.16         5.72 o                         
   1   6   8        238.51        250.98        11.72 o                         
   2   6   8        109.72        127.79         5.34 o                         
   3   6   8         60.82         64.66         5.42 o                         
   4   6   8        102.98        107.79         6.41 o                         
   5   6   8        172.57        163.99         7.30 o                         
   6   6   8          4.03          2.44         6.51 o                         
   7   6   8         50.78         44.32         6.83 o                         
   8   6   8         30.50         36.93         7.37 o                         
   9   6   8          1.03         -5.18         7.70 o                         
  10   6   8        180.18        199.83        14.96 o                         
  11   6   8         12.22         18.43        11.05 o                         
  12   6   8        120.73        127.98        16.05 o                         
 -15   7   8         14.52          5.82         9.74 o                         
 -14   7   8         60.56         58.13         7.74 o                         
 -13   7   8         20.96         16.42         5.32 o                         
 -12   7   8         63.00         73.07         6.71 o                         
 -11   7   8        125.05        136.00         7.15 o                         
 -10   7   8          0.41         -0.21         6.15 o                         
  -9   7   8         90.10         95.10         7.45 o                         
  -8   7   8       1557.74       1576.34        35.31 o                         
  -7   7   8         68.68         88.81         5.86 o                         
  -6   7   8          2.36          1.77         4.97 o                         
  -5   7   8        783.01        826.18        16.34 o                         
  -4   7   8        180.04        194.43         8.18 o                         
  -3   7   8        501.17        517.95        11.71 o                         
  -2   7   8       2147.78       2113.10        32.75 o                         
  -1   7   8         66.77         91.82         5.27 o                         
   0   7   8       1689.03       1644.07        25.81 o                         
   1   7   8       1270.84       1285.15        22.67 o                         
   2   7   8        163.42        161.95         7.40 o                         
   3   7   8         18.94         14.53         6.50 o                         
   4   7   8        392.48        406.10        17.10 o                         
   5   7   8          6.65          3.32         5.70 o                         
   6   7   8        192.37        202.08         7.97 o                         
   7   7   8         34.16         31.69         6.62 o                         
   8   7   8         88.50         72.95         8.48 o                         
   9   7   8         23.72         23.41         8.68 o                         
  10   7   8         85.62         65.60        10.09 o                         
  11   7   8         43.24         55.91        11.23 o                         
 -14   8   8         40.87         56.17        17.89 o                         
 -13   8   8          5.13         -9.21         9.21 o                         
 -12   8   8         48.68         44.71         8.21 o                         
 -11   8   8         30.70         34.45         7.13 o                         
 -10   8   8         80.05         93.45         8.61 o                         
  -9   8   8        158.13        177.75        10.14 o                         
  -8   8   8        384.32        360.59        12.98 o                         
  -7   8   8        105.00         94.92         7.01 o                         
  -6   8   8         27.37         34.57         7.33 o                         
  -5   8   8        963.59        904.31        19.33 o                         
  -4   8   8          0.13          2.86         6.07 o                         
  -3   8   8         34.55         29.92         6.75 o                         
  -2   8   8         14.53         14.24         5.60 o                         
  -1   8   8         97.37        113.20         6.49 o                         
   0   8   8         20.04         42.06         5.50 o                         
   1   8   8       1334.76       1288.86        30.55 o                         
   2   8   8        174.18        177.99         9.10 o                         
   3   8   8         30.20         36.51         6.03 o                         
   4   8   8        231.32        217.53        10.55 o                         
   5   8   8        116.87        101.92         6.74 o                         
   6   8   8         40.28         29.84         6.68 o                         
   7   8   8          9.18          4.89         6.98 o                         
   8   8   8         37.01         37.61         9.93 o                         
   9   8   8          8.61          7.08        10.12 o                         
  10   8   8         20.12         22.28        12.27 o                         
 -13   9   8          0.87         -1.24        10.24 o                         
 -12   9   8         71.51         82.22         9.36 o                         
 -11   9   8        141.42        142.26        10.15 o                         
 -10   9   8         20.31         23.19         8.19 o                         
  -9   9   8          1.76         11.91         7.51 o                         
  -8   9   8        127.19        139.41         8.48 o                         
  -7   9   8         17.92         23.92         7.56 o                         
  -6   9   8         72.91         76.42         7.52 o                         
  -5   9   8          4.29          8.95         6.65 o                         
  -4   9   8          0.02          0.09         7.79 o                         
  -3   9   8          1.05         -3.98         7.48 o                         
  -2   9   8          9.00          4.07         6.16 o                         
  -1   9   8        345.43        323.35        11.06 o                         
   0   9   8         36.59         57.13         5.22 o                         
   1   9   8         62.68         74.38         5.53 o                         
   2   9   8        319.27        271.62        11.31 o                         
   3   9   8        112.50        119.97         8.44 o                         
   4   9   8        255.73        246.74        10.55 o                         
   5   9   8        252.30        249.23         8.08 o                         
   6   9   8         23.39         22.11         6.44 o                         
   7   9   8         90.92         76.63         8.14 o                         
   8   9   8        124.82        121.16        13.27 o                         
   9   9   8          0.02        -12.51        12.51 o                         
 -12  10   8        158.87        170.27        11.91 o                         
 -11  10   8         35.17         32.80         9.43 o                         
 -10  10   8          0.75         -1.85        11.04 o                         
  -9  10   8         10.97         14.89         9.26 o                         
  -8  10   8         19.38         23.78         9.00 o                         
  -7  10   8        371.52        394.24        29.16 o                         
  -6  10   8         91.47         98.20         9.25 o                         
  -5  10   8         21.53         12.73         7.51 o                         
  -4  10   8          1.52          6.88         7.42 o                         
  -3  10   8        258.00        308.45        21.68 o                         
  -2  10   8        157.70        168.38         8.49 o                         
  -1  10   8         16.80         17.75         7.35 o                         
   0  10   8         43.35         33.98         6.35 o                         
   1  10   8         68.14         70.32         6.86 o                         
   2  10   8          9.90         13.82         5.88 o                         
   3  10   8         77.66         76.66         6.43 o                         
   4  10   8        126.32        113.99         7.35 o                         
   5  10   8        227.18        238.50         9.76 o                         
   6  10   8          1.08         -9.26         9.26 o                         
   7  10   8         14.53         19.17        12.68 o                         
   8  10   8        143.55        170.41        12.96 o                         
 -11  11   8        202.16        195.53        16.35 o                         
 -10  11   8          9.97         11.61        11.06 o                         
  -9  11   8          7.69          9.42        10.89 o                         
  -8  11   8          0.42          8.26         9.96 o                         
  -7  11   8        158.86        156.97        14.00 o                         
  -6  11   8          1.28          3.58         9.27 o                         
  -5  11   8         31.36         35.88         9.13 o                         
  -4  11   8        152.02        150.47         9.72 o                         
  -3  11   8        200.70        219.67        11.61 o                         
  -2  11   8         42.92         49.20         9.42 o                         
  -1  11   8         56.74         56.70         7.90 o                         
   0  11   8          0.22         -2.85         6.86 o                         
   1  11   8         74.99         67.29         7.93 o                         
   2  11   8          0.01          3.71         7.34 o                         
   3  11   8         33.47         33.72         8.28 o                         
   4  11   8         20.57         19.18        12.16 o                         
   5  11   8         17.82         19.20        15.31 o                         
   6  11   8         24.16         18.47        12.25 o                         
   7  11   8         27.96         26.09        16.24 o                         
  -8  12   8          1.64          2.70        11.51 o                         
  -7  12   8          9.38         23.42        12.96 o                         
  -6  12   8          2.07         -1.31        11.15 o                         
  -5  12   8          0.68          0.63        10.48 o                         
  -4  12   8        183.65        189.60        16.69 o                         
  -3  12   8          1.89          7.07         9.20 o                         
  -2  12   8          0.34          5.07         8.84 o                         
  -1  12   8          3.78          3.03         8.88 o                         
   0  12   8         13.40         26.38         9.11 o                         
   1  12   8         42.65         41.25         9.55 o                         
   2  12   8         11.95         19.96        11.63 o                         
   3  12   8          0.00         -1.86        12.87 o                         
   4  12   8         19.04         14.42        12.12 o                         
  -5  13   8          4.80          5.87        10.62 o                         
  -4  13   8        138.72        155.74        12.10 o                         
  -3  13   8         74.50         83.11        11.42 o                         
  -2  13   8         16.35          3.09        11.77 o                         
  -1  13   8         61.13         90.49        11.91 o                         
   0  13   8         36.11         29.40        15.50 o                         
   1  13   8        143.58        181.41        15.13 o                         
 -17   1   9          3.22         19.73        10.70 o                         
 -16   1   9          1.90          4.86         8.49 o                         
 -15   1   9         51.98         55.06         8.05 o                         
 -14   1   9         61.87         65.32         7.48 o                         
 -13   1   9          8.96          8.97         6.46 o                         
 -12   1   9         11.29         11.93         6.53 o                         
 -11   1   9        458.71        485.41        12.83 o                         
 -10   1   9        453.91        449.08        11.68 o                         
  -9   1   9          1.05         -4.47         4.83 o                         
  -8   1   9        396.72        400.43        11.06 o                         
  -7   1   9        271.36        306.75        10.04 o                         
  -6   1   9        739.81        700.62        15.59 o                         
  -5   1   9        271.38        269.47        10.19 o                         
  -4   1   9        320.00        318.33         7.06 o                         
  -3   1   9          2.84          6.59         2.76 o                         
  -2   1   9         85.73         88.68         5.57 o                         
  -1   1   9         30.60         33.70         3.41 o                         
   0   1   9         11.38          9.98         3.44 o                         
   1   1   9       1258.59       1314.08        17.71 o                         
   2   1   9         25.61         29.14         4.17 o                         
   3   1   9          0.03          1.66         4.28 o                         
   4   1   9        270.56        285.70        11.04 o                         
   5   1   9        408.60        428.94        10.30 o                         
   6   1   9         39.14         39.63         5.92 o                         
   7   1   9        207.62        222.50        14.24 o                         
   8   1   9         57.84         66.56         7.29 o                         
   9   1   9        637.11        702.78        17.44 o                         
  10   1   9         75.64         69.00         8.55 o                         
  11   1   9          5.94          0.35         8.96 o                         
  12   1   9         34.73         31.41        10.94 o                         
 -17   2   9        148.29        152.28        12.40 o                         
 -16   2   9        252.25        274.11        15.77 o                         
 -15   2   9         88.11         94.35         8.78 o                         
 -14   2   9         22.95         22.69         6.20 o                         
 -13   2   9        176.33        162.75         7.60 o                         
 -12   2   9        810.92        838.58        16.60 o                         
 -11   2   9         37.04         20.25         5.56 o                         
 -10   2   9         51.22         58.79         6.47 o                         
  -9   2   9       1141.63       1089.88        18.72 o                         
  -8   2   9        607.68        564.01        10.82 o                         
  -7   2   9        940.64        953.60        15.85 o                         
  -6   2   9        204.71        183.75         6.31 o                         
  -5   2   9        113.05        121.90         6.92 o                         
  -4   2   9       3393.31       3424.09        53.28 o                         
  -3   2   9        251.33        254.07         7.33 o                         
  -2   2   9          9.47          9.36         2.81 o                         
  -1   2   9         14.76         19.12         3.55 o                         
   0   2   9         25.34         26.27         3.66 o                         
   1   2   9        277.38        280.25        10.29 o                         
   2   2   9          8.47          9.56         4.01 o                         
   3   2   9        367.29        392.10         9.89 o                         
   4   2   9        154.39        168.02         7.33 o                         
   5   2   9        292.90        279.76        12.83 o                         
   6   2   9         89.53         82.52         6.29 o                         
   7   2   9        173.86        182.88         8.09 o                         
   8   2   9        215.16        196.00         8.74 o                         
   9   2   9         36.51         36.43         8.23 o                         
  10   2   9          7.82          4.28         8.73 o                         
  11   2   9         49.50         41.71         9.94 o                         
  12   2   9          1.27        -10.68        10.68 o                         
 -17   3   9         21.32         32.34        11.25 o                         
 -16   3   9          3.59          6.84         9.60 o                         
 -15   3   9          8.03         13.32         8.35 o                         
 -14   3   9        281.31        286.31         9.42 o                         
 -13   3   9         45.27         46.45         5.57 o                         
 -12   3   9         34.54         21.83         5.18 o                         
 -11   3   9          9.02          8.05         4.98 o                         
 -10   3   9       1526.62       1504.14        31.77 o                         
  -9   3   9        704.63        691.72        12.11 o                         
  -8   3   9         33.69         34.71         3.90 o                         
  -7   3   9       1323.07       1295.06        21.47 o                         
  -6   3   9        480.91        477.62        10.81 o                         
  -5   3   9         31.40         24.66         4.07 o                         
  -4   3   9         12.80         16.96         3.31 o                         
  -3   3   9         27.24         23.94         3.45 o                         
  -2   3   9        616.17        622.26        12.31 o                         
  -1   3   9        190.51        196.07         5.94 o                         
   0   3   9         22.55         20.20         3.55 o                         
   1   3   9        277.51        272.40         6.95 o                         
   2   3   9          6.27          5.57         3.98 o                         
   3   3   9         16.26          7.94         4.88 o                         
   4   3   9         12.93         10.27         5.15 o                         
   5   3   9         19.21         17.54         5.63 o                         
   6   3   9          8.71          9.76         5.82 o                         
   7   3   9         68.60         84.83         6.65 o                         
   8   3   9          6.39          7.15         6.46 o                         
   9   3   9          8.60          8.66         6.53 o                         
  10   3   9         36.24         31.41         7.53 o                         
  11   3   9         24.25         17.85         8.82 o                         
  12   3   9          0.14         -6.59        11.55 o                         
 -16   4   9          6.35         12.90         9.95 o                         
 -15   4   9         55.54         65.27         8.17 o                         
 -14   4   9        142.45        132.41         7.92 o                         
 -13   4   9        137.40        115.15         7.10 o                         
 -12   4   9         63.39         43.21         5.60 o                         
 -11   4   9         55.62         57.62         5.42 o                         
 -10   4   9         22.86         20.83         4.98 o                         
  -9   4   9         83.48         83.96         5.00 o                         
  -8   4   9          6.62          6.31         3.58 o                         
  -7   4   9        825.68        789.53        15.37 o                         
  -6   4   9         85.97         83.02         4.00 o                         
  -5   4   9        165.21        146.71         4.97 o                         
  -4   4   9       1773.09       1762.09        31.03 o                         
  -3   4   9        657.76        672.48        13.19 o                         
  -2   4   9        611.48        632.38        12.77 o                         
  -1   4   9        202.63        209.78         7.61 o                         
   0   4   9         10.07          5.35         3.78 o                         
   1   4   9         28.87         20.87         4.06 o                         
   2   4   9        776.28        797.15        14.55 o                         
   3   4   9         44.73         49.55         5.35 o                         
   4   4   9         27.70         23.73         5.27 o                         
   5   4   9          0.44         -5.33         5.33 o                         
   6   4   9        185.00        163.28         7.42 o                         
   7   4   9          0.02         -4.64         6.09 o                         
   8   4   9        578.87        622.41        14.76 o                         
   9   4   9         31.66         27.53         9.30 o                         
  10   4   9         29.19         30.60         9.52 o                         
  11   4   9        182.71        186.20        14.80 o                         
  12   4   9          3.53         -4.49        11.94 o                         
 -16   5   9         80.63         78.00        10.38 o                         
 -15   5   9          6.59          7.58         9.75 o                         
 -14   5   9          0.02         -6.30         6.72 o                         
 -13   5   9          5.63          9.72         6.12 o                         
 -12   5   9         10.67          4.50         6.99 o                         
 -11   5   9         29.13         22.74         4.74 o                         
 -10   5   9         60.91         60.72         4.76 o                         
  -9   5   9        105.57        103.23         7.15 o                         
  -8   5   9        200.36        192.92        11.91 o                         
  -7   5   9         35.55         26.88         6.75 o                         
  -6   5   9          3.57          2.71         3.77 o                         
  -5   5   9        365.42        379.27        11.85 o                         
  -4   5   9        138.52        140.36        20.25 o                         
  -3   5   9        204.56        188.37         7.27 o                         
  -2   5   9        223.88        219.05        10.08 o                         
  -1   5   9         76.55         68.70         4.51 o                         
   0   5   9         21.19         16.66         4.78 o                         
   1   5   9         15.01          6.10         4.33 o                         
   2   5   9          5.13         -4.34         4.34 o                         
   3   5   9         93.88        102.33         5.87 o                         
   4   5   9         97.74         95.25         6.68 o                         
   5   5   9          0.92         -4.46         5.00 o                         
   6   5   9         99.67         80.64         8.11 o                         
   7   5   9         84.89         84.31         8.76 o                         
   8   5   9          5.23         13.80         8.73 o                         
   9   5   9         72.47         59.03        10.56 o                         
  10   5   9         19.11         15.83        11.54 o                         
  11   5   9        101.21        111.14        19.74 o                         
 -15   6   9          3.25          4.09         8.56 o                         
 -14   6   9         66.18         70.96         7.33 o                         
 -13   6   9          1.78          2.56         6.24 o                         
 -12   6   9         18.83         10.77         5.71 o                         
 -11   6   9        129.36        137.00         8.54 o                         
 -10   6   9          1.56          8.50         7.03 o                         
  -9   6   9          0.33          3.82         6.85 o                         
  -8   6   9         60.71         51.67         4.97 o                         
  -7   6   9         59.43         59.17         7.73 o                         
  -6   6   9        209.16        198.05         9.39 o                         
  -5   6   9          0.72         -5.22         5.22 o                         
  -4   6   9         26.48         12.86         5.63 o                         
  -3   6   9          8.77         10.15         5.39 o                         
  -2   6   9          9.65          6.63         5.22 o                         
  -1   6   9        333.76        337.64         9.55 o                         
   0   6   9        861.57        834.71        14.96 o                         
   1   6   9          2.95          8.22         5.36 o                         
   2   6   9        565.78        562.01        12.86 o                         
   3   6   9        525.79        540.03        14.85 o                         
   4   6   9        172.16        162.22         8.00 o                         
   5   6   9        291.02        280.16        10.98 o                         
   6   6   9         18.62         14.16         7.39 o                         
   7   6   9          2.39         -7.87         7.87 o                         
   8   6   9         49.84         43.56         9.35 o                         
   9   6   9         67.62         52.83        10.64 o                         
  10   6   9          6.63          6.35        12.45 o                         
  11   6   9         31.52         37.65        13.24 o                         
 -15   7   9         18.88         24.51        13.26 o                         
 -14   7   9          0.68          8.37        12.58 o                         
 -13   7   9        102.72         86.25         8.64 o                         
 -12   7   9        122.25        126.63        11.68 o                         
 -11   7   9        113.60        127.97        10.25 o                         
 -10   7   9         35.43         37.13         6.09 o                         
  -9   7   9          0.01          8.44         6.03 o                         
  -8   7   9        177.46        180.29         8.18 o                         
  -7   7   9        107.73         98.69         7.09 o                         
  -6   7   9         15.28         13.57         5.41 o                         
  -5   7   9         22.30         12.59         5.75 o                         
  -4   7   9          5.05         -2.62         6.47 o                         
  -3   7   9        563.18        566.18        16.90 o                         
  -2   7   9          0.17          3.92         5.71 o                         
  -1   7   9         27.56         28.87         6.13 o                         
   0   7   9        836.33        898.07        16.44 o                         
   1   7   9        213.15        225.54         6.94 o                         
   2   7   9        167.56        186.80         7.48 o                         
   3   7   9        123.03        123.27         7.32 o                         
   4   7   9        631.54        662.36        17.21 o                         
   5   7   9         29.86         25.87         6.98 o                         
   6   7   9        228.62        249.12        14.79 o                         
   7   7   9        146.85        138.66         8.42 o                         
   8   7   9        132.81        124.40         9.86 o                         
   9   7   9         12.59         11.08        10.60 o                         
  10   7   9          4.76         -6.32        11.08 o                         
 -14   8   9         57.53         61.88        12.51 o                         
 -13   8   9         10.46         12.95        12.76 o                         
 -12   8   9          0.54          1.39        11.07 o                         
 -11   8   9          0.00         -2.59         7.49 o                         
 -10   8   9         39.55         28.41         6.63 o                         
  -9   8   9         24.79         27.59         6.52 o                         
  -8   8   9        134.19        114.81         7.17 o                         
  -7   8   9        175.10        148.18         7.50 o                         
  -6   8   9          9.10          0.89         6.25 o                         
  -5   8   9         68.45         61.50         6.97 o                         
  -4   8   9         58.80         76.32         7.86 o                         
  -3   8   9        399.67        396.49        15.18 o                         
  -2   8   9        162.69        168.61         9.24 o                         
  -1   8   9         11.93         19.54         7.06 o                         
   0   8   9         10.87         -5.13         6.25 o                         
   1   8   9         43.29         51.40         6.00 o                         
   2   8   9         81.97         89.86         6.66 o                         
   3   8   9        162.89        154.87         7.78 o                         
   4   8   9        454.44        462.88        17.62 o                         
   5   8   9         15.29         17.30         7.00 o                         
   6   8   9         11.76         18.03         9.34 o                         
   7   8   9          9.71         -1.21         9.58 o                         
   8   8   9          1.76          7.22        11.70 o                         
   9   8   9          0.23        -12.25        12.25 o                         
 -13   9   9          5.39         -1.57        13.08 o                         
 -12   9   9         61.67         96.87        13.24 o                         
 -11   9   9          9.86          5.05        10.20 o                         
 -10   9   9          5.48         10.81        11.16 o                         
  -9   9   9         32.57         28.09        11.07 o                         
  -8   9   9          1.34          3.11         8.83 o                         
  -7   9   9          1.01          1.96         7.39 o                         
  -6   9   9         50.64         58.03         8.17 o                         
  -5   9   9         78.11         73.27         8.01 o                         
  -4   9   9         76.82         81.56         9.75 o                         
  -3   9   9        271.44        239.80        16.75 o                         
  -2   9   9        166.83        148.61         9.17 o                         
  -1   9   9         83.80         72.57         7.93 o                         
   0   9   9         87.22         87.27         7.39 o                         
   1   9   9          2.64          3.52         5.74 o                         
   2   9   9         21.63         10.74         5.25 o                         
   3   9   9          0.77          1.95         6.36 o                         
   4   9   9         89.95         93.56         9.07 o                         
   5   9   9         15.42         22.11         8.56 o                         
   6   9   9          4.14          3.38         9.92 o                         
   7   9   9         39.23         27.01        13.35 o                         
   8   9   9         19.91         14.51        12.37 o                         
 -11  10   9         21.11          5.23        11.56 o                         
 -10  10   9        229.53        213.18        13.09 o                         
  -9  10   9         11.63          7.01         9.77 o                         
  -8  10   9         48.63         41.48        10.05 o                         
  -7  10   9         89.89         86.40         9.88 o                         
  -6  10   9          5.08         -2.04         8.91 o                         
  -5  10   9         95.36        110.53        12.72 o                         
  -4  10   9         54.34         65.04         8.65 o                         
  -3  10   9         51.02         35.75         9.36 o                         
  -2  10   9          0.92          1.57         7.92 o                         
  -1  10   9        151.95        138.30         8.73 o                         
   0  10   9          3.97         12.75         7.52 o                         
   1  10   9         20.70         21.60         6.01 o                         
   2  10   9         23.80         26.06         7.35 o                         
   3  10   9          1.72          3.54         8.31 o                         
   4  10   9          0.13         -0.56         9.09 o                         
   5  10   9          9.07         20.47         9.93 o                         
   6  10   9          4.62          0.08        13.81 o                         
   7  10   9         25.78         21.35        12.36 o                         
  -9  11   9         17.36         16.11        11.58 o                         
  -8  11   9          1.55         -6.31        11.10 o                         
  -7  11   9        140.66        165.39        12.43 o                         
  -6  11   9          1.37          2.79        10.01 o                         
  -5  11   9        142.52        150.38        11.32 o                         
  -4  11   9         59.12         60.08         9.63 o                         
  -3  11   9          1.10          5.87         9.99 o                         
  -2  11   9        278.28        270.24        11.65 o                         
  -1  11   9          0.04         10.10         9.04 o                         
   0  11   9        204.71        207.54        16.21 o                         
   1  11   9          7.38          3.67        10.34 o                         
   2  11   9         80.11         62.92        11.24 o                         
   3  11   9         11.57         16.84        10.28 o                         
   4  11   9         53.23         48.18        15.17 o                         
   5  11   9          8.37          6.51        14.75 o                         
  -7  12   9          4.42         -1.44        12.32 o                         
  -6  12   9          3.34          0.47        13.05 o                         
  -5  12   9        166.08        188.45        14.14 o                         
  -4  12   9         21.88         40.70        12.65 o                         
  -3  12   9        102.58        120.46        11.61 o                         
  -2  12   9        273.85        339.99        24.20 o                         
  -1  12   9         69.28        100.28        11.12 o                         
   0  12   9         12.78         14.66        10.02 o                         
   1  12   9         57.43         54.32        12.32 o                         
   2  12   9         26.57         35.35        12.50 o                         
 -16   0  10         20.87         32.95        14.39 o                         
 -15   0  10         52.05         48.57        12.21 o                         
 -14   0  10        149.86        129.46        12.27 o                         
 -13   0  10          6.97         14.43        11.32 o                         
 -12   0  10         14.08         16.37         9.64 o                         
 -11   0  10        476.60        522.32        17.82 o                         
 -10   0  10         79.31         66.24         7.82 o                         
  -9   0  10         65.73         62.32        10.71 o                         
  -8   0  10        163.60        157.12        23.93 o                         
  -7   0  10          0.79          5.67         9.75 o                         
  -6   0  10         45.27         42.33         7.74 o                         
  -5   0  10        134.18        137.05        12.97 o                         
  -4   0  10        275.40        262.75        10.71 o                         
  -3   0  10          2.99          2.45         4.55 o                         
  -2   0  10        157.90        151.52         6.98 o                         
  -1   0  10        186.44        202.15         8.41 o                         
   0   0  10        304.95        307.30        12.06 o                         
   1   0  10         68.44         73.04         7.17 o                         
   2   0  10          8.64          4.00         7.58 o                         
   3   0  10         83.63         69.55         7.76 o                         
   4   0  10        174.86        181.69        10.98 o                         
   5   0  10          3.75          3.30         7.84 o                         
   6   0  10        243.97        260.35        18.59 o                         
   7   0  10         60.78         56.68        10.77 o                         
   8   0  10         66.06         68.51        11.80 o                         
   9   0  10        205.45        173.91        14.71 o                         
  10   0  10         10.88          6.07        12.83 o                         
  11   0  10         75.45         72.47        16.33 o                         
 -16   1  10          0.22          3.86        10.33 o                         
 -15   1  10         19.78         11.93         8.26 o                         
 -14   1  10          0.39         -4.44         7.45 o                         
 -13   1  10         34.70         32.58         7.22 o                         
 -12   1  10        461.02        495.91        13.89 o                         
 -11   1  10        353.24        354.50         9.99 o                         
 -10   1  10          0.09          2.08         6.84 o                         
  -9   1  10         46.50         33.48         6.61 o                         
  -8   1  10        280.59        265.56        13.96 o                         
  -7   1  10        155.67        151.60         8.41 o                         
  -6   1  10        215.13        241.83        14.29 o                         
  -5   1  10         27.58         35.20         4.44 o                         
  -4   1  10        228.16        229.72         6.14 o                         
  -3   1  10        129.71        121.10         4.72 o                         
  -2   1  10          0.18         -0.17         3.50 o                         
  -1   1  10          0.95         -0.28         3.93 o                         
   0   1  10        300.33        339.46         8.53 o                         
   1   1  10         43.28         40.03         4.66 o                         
   2   1  10          9.62          1.31         4.94 o                         
   3   1  10         70.97         72.19         5.84 o                         
   4   1  10        174.50        172.95         6.89 o                         
   5   1  10         14.04         -0.97         6.98 o                         
   6   1  10          5.57          3.38         6.99 o                         
   7   1  10         59.18         45.90         7.59 o                         
   8   1  10         48.44         44.12         8.05 o                         
   9   1  10        117.68        125.02        10.22 o                         
  10   1  10        139.39        156.57        11.43 o                         
  11   1  10        176.08        168.70        13.22 o                         
 -16   2  10        376.78        442.46        15.96 o                         
 -15   2  10        325.18        305.79        15.99 o                         
 -14   2  10          0.57         -2.60         8.50 o                         
 -13   2  10         19.60         28.84         7.25 o                         
 -12   2  10        222.24        202.17         9.80 o                         
 -11   2  10         28.63         14.57         5.78 o                         
 -10   2  10          0.13          3.35         5.63 o                         
  -9   2  10        312.74        297.41        14.90 o                         
  -8   2  10         16.53         17.82         5.15 o                         
  -7   2  10         14.47          6.78         4.63 o                         
  -6   2  10         44.02         38.56         4.68 o                         
  -5   2  10       1030.58       1017.96        19.32 o                         
  -4   2  10       1009.39        990.10        17.45 o                         
  -3   2  10          0.26         -2.13         3.26 o                         
  -2   2  10        116.99        118.22         4.64 o                         
  -1   2  10         80.09         80.41         4.71 o                         
   0   2  10        129.85        144.62         5.48 o                         
   1   2  10         86.92         84.34         4.86 o                         
   2   2  10        294.31        312.63         8.63 o                         
   3   2  10        167.14        175.70         8.27 o                         
   4   2  10         64.44         70.02         6.91 o                         
   5   2  10         87.14         79.31         6.82 o                         
   6   2  10        262.48        283.10        14.11 o                         
   7   2  10         62.31         69.59         7.41 o                         
   8   2  10        217.80        230.61        10.02 o                         
   9   2  10         16.69          6.00         8.61 o                         
  10   2  10         33.18         20.58         9.45 o                         
  11   2  10         89.12         84.13        11.18 o                         
 -16   3  10        102.03        105.40        10.83 o                         
 -15   3  10        220.58        234.37        15.13 o                         
 -14   3  10         39.82         46.08         7.94 o                         
 -13   3  10          0.01          5.55         7.03 o                         
 -12   3  10          0.74         -0.04         6.16 o                         
 -11   3  10         66.47         62.10         6.41 o                         
 -10   3  10         15.66         13.40         4.59 o                         
  -9   3  10        147.43        145.82         9.31 o                         
  -8   3  10         42.64         35.64         5.01 o                         
  -7   3  10        235.05        251.55         7.99 o                         
  -6   3  10         82.16         99.33         5.59 o                         
  -5   3  10        114.00        120.10         5.73 o                         
  -4   3  10        109.21         95.63         5.34 o                         
  -3   3  10         26.04         18.41         4.12 o                         
  -2   3  10        274.58        289.43         7.56 o                         
  -1   3  10        948.11        931.93        14.81 o                         
   0   3  10         89.54         87.07         5.27 o                         
   1   3  10       1056.18       1098.98        17.09 o                         
   2   3  10        758.23        742.94        15.97 o                         
   3   3  10          2.03         -5.99         5.99 o                         
   4   3  10         25.85         30.12         6.11 o                         
   5   3  10         42.07         35.34         6.55 o                         
   6   3  10         37.27         26.46         6.82 o                         
   7   3  10         56.31         40.11         7.96 o                         
   8   3  10          3.20          1.48         7.52 o                         
   9   3  10          0.02         -3.73         8.06 o                         
  10   3  10         49.38         38.69         9.94 o                         
  11   3  10         26.99         17.21        12.84 o                         
 -16   4  10          0.74         23.58        12.80 o                         
 -15   4  10          4.55          5.84         9.83 o                         
 -14   4  10         21.39         18.85         7.10 o                         
 -13   4  10          1.67         -4.80         7.18 o                         
 -12   4  10        129.24        128.61         8.70 o                         
 -11   4  10          2.33         -4.69         5.89 o                         
 -10   4  10          1.15         -3.66         4.75 o                         
  -9   4  10        153.87        161.35         6.06 o                         
  -8   4  10         12.49         14.71         4.05 o                         
  -7   4  10         13.48         11.12         4.09 o                         
  -6   4  10         43.12         41.65         4.47 o                         
  -5   4  10        433.56        428.48         9.81 o                         
  -4   4  10         55.08         52.72         3.88 o                         
  -3   4  10         22.63         24.31         4.67 o                         
  -2   4  10        496.83        499.97        11.14 o                         
  -1   4  10        152.88        148.30         8.39 o                         
   0   4  10         12.08         14.58         4.66 o                         
   1   4  10        148.19        148.30         6.88 o                         
   2   4  10         55.82         52.94         5.57 o                         
   3   4  10         47.71         35.41         6.38 o                         
   4   4  10         49.32         49.88         6.28 o                         
   5   4  10        143.89        149.88         9.43 o                         
   6   4  10         96.47         85.67         7.81 o                         
   7   4  10         90.69         78.52         7.76 o                         
   8   4  10          4.71          3.41         7.12 o                         
   9   4  10         10.01         -1.46        11.19 o                         
  10   4  10         66.75         52.09        15.74 o                         
 -15   5  10          5.81         -2.66         9.37 o                         
 -14   5  10          8.39          8.95         8.34 o                         
 -13   5  10         28.19         32.21         6.05 o                         
 -12   5  10        152.99        162.17        10.82 o                         
 -11   5  10        102.66         94.17         5.38 o                         
 -10   5  10         12.83         -0.28         6.95 o                         
  -9   5  10          8.67          7.86         6.70 o                         
  -8   5  10        287.24        267.22        11.22 o                         
  -7   5  10         23.48         23.61         7.76 o                         
  -6   5  10        638.99        624.93        16.13 o                         
  -5   5  10          6.72          1.68         8.42 o                         
  -4   5  10        116.42        133.41         9.39 o                         
  -3   5  10         44.08         38.74         6.42 o                         
  -2   5  10          0.32         -3.65         3.65 o                         
  -1   5  10          2.19         -5.20         5.20 o                         
   0   5  10          2.26         -5.07         5.18 o                         
   1   5  10         25.48         27.03         5.13 o                         
   2   5  10         41.80         35.35         5.47 o                         
   3   5  10        105.60        106.61         6.64 o                         
   4   5  10        184.40        188.72         8.50 o                         
   5   5  10         26.96         15.05         6.16 o                         
   6   5  10         72.03         71.71         9.12 o                         
   7   5  10        160.96        146.46        12.45 o                         
   8   5  10         66.76         57.19        10.93 o                         
   9   5  10          8.23         -5.08        13.32 o                         
  10   5  10         26.49         21.96        14.65 o                         
 -14   6  10        109.97        108.03         8.74 o                         
 -13   6  10         69.55         69.99         9.85 o                         
 -12   6  10         99.11         75.80         9.36 o                         
 -11   6  10          0.34         12.29         8.32 o                         
 -10   6  10        264.17        262.88        14.02 o                         
  -9   6  10         60.02         71.81         8.05 o                         
  -8   6  10          2.12         -3.41         7.96 o                         
  -7   6  10          0.00         -3.54         4.43 o                         
  -6   6  10        211.80        199.95         7.82 o                         
  -5   6  10         75.73         88.52         8.03 o                         
  -4   6  10        127.11        107.87         7.13 o                         
  -3   6  10          0.40         -4.54         6.54 o                         
  -2   6  10        203.03        232.55        12.78 o                         
  -1   6  10       1053.69       1067.28        19.09 o                         
   0   6  10        197.07        218.20         8.09 o                         
   1   6  10        313.30        348.66        10.25 o                         
   2   6  10        578.80        606.28        14.68 o                         
   3   6  10         48.65         52.75         6.34 o                         
   4   6  10        401.56        416.82        23.83 o                         
   5   6  10         46.08         35.46         8.24 o                         
   6   6  10          9.32          9.09         9.04 o                         
   7   6  10        118.86        117.53        16.85 o                         
   8   6  10          0.02         -2.30        11.18 o                         
   9   6  10         25.85         53.32        13.75 o                         
 -14   7  10         47.14         51.69        11.44 o                         
 -13   7  10          6.71         14.92        11.96 o                         
 -12   7  10        266.48        277.57        14.87 o                         
 -11   7  10        229.71        244.23        16.85 o                         
 -10   7  10        103.27        104.60        13.30 o                         
  -9   7  10        186.03        232.06        11.60 o                         
  -8   7  10         19.49         35.04         6.05 o                         
  -7   7  10          0.73          3.44         6.45 o                         
  -6   7  10          8.08          1.42         6.22 o                         
  -5   7  10        145.32        122.06         7.81 o                         
  -4   7  10         65.93         65.74         7.29 o                         
  -3   7  10          5.13          9.06         6.83 o                         
  -2   7  10        549.23        517.45        13.70 o                         
  -1   7  10        145.13        141.89         7.99 o                         
   0   7  10        209.49        208.29         8.32 o                         
   1   7  10         11.97         13.30         5.23 o                         
   2   7  10        323.05        365.07        16.50 o                         
   3   7  10         31.88         37.74         7.51 o                         
   4   7  10        262.08        263.44        12.70 o                         
   5   7  10         51.07         39.70         8.77 o                         
   6   7  10         32.80         19.68         8.96 o                         
   7   7  10        244.11        242.81        17.64 o                         
   8   7  10        437.40        470.12        20.75 o                         
   9   7  10        119.80        115.58        12.98 o                         
 -13   8  10          5.46          4.20        12.29 o                         
 -12   8  10         30.79         21.94        11.09 o                         
 -11   8  10         28.53         36.84        11.29 o                         
 -10   8  10         22.07         12.18        10.14 o                         
  -9   8  10        141.15        151.04         8.18 o                         
  -8   8  10         64.98         51.90         6.77 o                         
  -7   8  10          4.33         -1.37         6.49 o                         
  -6   8  10        342.22        396.66        19.34 o                         
  -5   8  10          2.10         -7.57         7.57 o                         
  -4   8  10          3.17         -8.17         8.17 o                         
  -3   8  10         26.93         13.43         7.50 o                         
  -2   8  10         76.21         66.92         8.27 o                         
  -1   8  10         18.15         11.09         6.88 o                         
   0   8  10         25.43         16.47         6.40 o                         
   1   8  10        275.41        255.05        10.00 o                         
   2   8  10          4.28         12.55         7.12 o                         
   3   8  10          5.52          7.34         8.68 o                         
   4   8  10        613.12        694.35        17.49 o                         
   5   8  10          2.84         -1.65         9.49 o                         
   6   8  10          0.91        -10.05        10.05 o                         
   7   8  10        138.12        144.95        13.10 o                         
   8   8  10        108.59        125.25        14.13 o                         
 -11   9  10          5.33         -2.24        17.42 o                         
 -10   9  10          1.75          1.57         9.50 o                         
  -9   9  10         19.39         11.16         8.93 o                         
  -8   9  10          0.09         11.20         9.24 o                         
  -7   9  10          0.32          0.28         8.58 o                         
  -6   9  10        140.74        167.24         9.67 o                         
  -5   9  10         31.17         45.71        10.85 o                         
  -4   9  10        163.71        172.93        12.44 o                         
  -3   9  10        101.96        109.05        11.39 o                         
  -2   9  10         12.05         19.34         9.58 o                         
  -1   9  10        123.37        116.73        10.10 o                         
   0   9  10         22.00         12.92         7.55 o                         
   1   9  10         63.71         65.47         7.83 o                         
   2   9  10          1.97         -1.05         8.05 o                         
   3   9  10         41.23         35.21         8.19 o                         
   4   9  10         47.70         46.18         9.64 o                         
   5   9  10         29.48         36.56        13.67 o                         
   6   9  10         10.81         16.33        13.96 o                         
 -10  10  10        127.76        145.40        16.05 o                         
  -9  10  10        243.84        247.06        13.56 o                         
  -8  10  10         68.96         86.12        14.51 o                         
  -7  10  10          1.01         -2.96         9.89 o                         
  -6  10  10         17.52         23.53         9.59 o                         
  -5  10  10         57.94         68.49         9.90 o                         
  -4  10  10         29.97         33.26        10.11 o                         
  -3  10  10        169.18        188.53        21.19 o                         
  -2  10  10          2.55          3.48         9.72 o                         
  -1  10  10         43.25         40.17         9.16 o                         
   0  10  10         58.95         54.17         9.43 o                         
   1  10  10        250.46        225.24        12.34 o                         
   2  10  10         18.63         11.43         9.35 o                         
   3  10  10          1.70         -5.81        11.07 o                         
   4  10  10          1.25          0.16        11.78 o                         
   5  10  10        158.74        165.17        14.11 o                         
  -7  11  10         47.97         51.87        12.86 o                         
  -6  11  10          0.01         -6.47        10.92 o                         
  -5  11  10         19.85         21.94        11.31 o                         
  -4  11  10         18.88         22.99        11.47 o                         
  -3  11  10         26.17         43.69        12.61 o                         
  -2  11  10         55.05         48.41        11.96 o                         
  -1  11  10        213.52        215.81        23.20 o                         
   0  11  10         17.96         33.52        10.19 o                         
   1  11  10        220.43        223.74        14.80 o                         
   2  11  10         10.51         10.62        10.40 o                         
 -16   1  11          3.23          8.85        22.47 o                         
 -15   1  11         18.03         15.27        10.06 o                         
 -14   1  11         13.12         11.58         8.40 o                         
 -13   1  11        205.65        211.20        13.15 o                         
 -12   1  11          0.09         -6.45         6.45 o                         
 -11   1  11          1.10          5.26         6.20 o                         
 -10   1  11         36.28         27.19         7.68 o                         
  -9   1  11          2.69         -6.23         6.23 o                         
  -8   1  11          0.28         -6.88         6.97 o                         
  -7   1  11         36.49         34.21         6.41 o                         
  -6   1  11        553.31        520.67        14.27 o                         
  -5   1  11         27.02         21.12         4.89 o                         
  -4   1  11        149.72        158.77         7.34 o                         
  -3   1  11        234.45        219.29         6.76 o                         
  -2   1  11         56.25         61.58         4.55 o                         
  -1   1  11         26.89         16.38         4.94 o                         
   0   1  11        121.78        117.16         5.98 o                         
   1   1  11        688.33        723.14        16.68 o                         
   2   1  11         66.11         71.63         6.69 o                         
   3   1  11         28.14         21.20         6.56 o                         
   4   1  11         27.23         22.02         7.40 o                         
   5   1  11        307.38        346.97        10.92 o                         
   6   1  11         86.04         86.18         8.32 o                         
   7   1  11        269.38        302.39        11.91 o                         
   8   1  11         51.99         57.92         9.33 o                         
   9   1  11          5.81         -4.08         9.64 o                         
  10   1  11        204.06        193.33        13.73 o                         
 -15   2  11          0.11         -3.41         9.79 o                         
 -14   2  11         67.09         60.08         8.57 o                         
 -13   2  11          2.97          3.86         7.66 o                         
 -12   2  11         44.17         45.00         6.68 o                         
 -11   2  11        136.44        132.28         8.38 o                         
 -10   2  11         96.46         89.03         7.62 o                         
  -9   2  11        217.01        197.11         8.29 o                         
  -8   2  11        443.63        412.73        12.33 o                         
  -7   2  11         63.69         57.97         8.40 o                         
  -6   2  11        243.97        220.25        15.22 o                         
  -5   2  11        250.60        253.78        12.85 o                         
  -4   2  11       1338.98       1340.07        24.66 o                         
  -3   2  11        340.12        359.49        10.77 o                         
  -2   2  11        587.92        603.62        12.03 o                         
  -1   2  11        937.90        984.05        17.74 o                         
   0   2  11       2102.79       2191.56        36.09 o                         
   1   2  11          4.76          9.37         5.75 o                         
   2   2  11         10.79         16.54         5.76 o                         
   3   2  11        230.43        222.07        12.72 o                         
   4   2  11          0.32         -3.03         7.13 o                         
   5   2  11        393.75        426.27        14.41 o                         
   6   2  11        112.78        112.54         8.67 o                         
   7   2  11         49.16         67.34         9.20 o                         
   8   2  11         96.77         89.03         9.33 o                         
   9   2  11        134.15        139.01        10.62 o                         
  10   2  11          0.68         -1.75        11.28 o                         
 -15   3  11          0.09          2.50         8.99 o                         
 -14   3  11         61.73         58.77         8.81 o                         
 -13   3  11          1.70          3.80         7.75 o                         
 -12   3  11         45.94         49.16         7.36 o                         
 -11   3  11         84.79         87.37         7.61 o                         
 -10   3  11         98.25         84.66         7.11 o                         
  -9   3  11         27.22          8.61         6.06 o                         
  -8   3  11          9.75          9.43         5.15 o                         
  -7   3  11        134.43        143.91         6.76 o                         
  -6   3  11       1454.63       1437.17        27.46 o                         
  -5   3  11        309.63        276.28         8.95 o                         
  -4   3  11         87.80         81.61         5.89 o                         
  -3   3  11        240.66        252.31        17.21 o                         
  -2   3  11        783.85        820.31        15.07 o                         
  -1   3  11       1196.57       1227.73        21.29 o                         
   0   3  11         40.39         37.93         5.61 o                         
   1   3  11         98.04        109.61         6.35 o                         
   2   3  11        529.73        562.90        16.84 o                         
   3   3  11          8.76         10.92         6.28 o                         
   4   3  11          1.11          1.37         7.53 o                         
   5   3  11         17.98          9.00         7.33 o                         
   6   3  11          0.00          3.79         9.26 o                         
   7   3  11         35.02         36.43        10.53 o                         
   8   3  11         12.41         13.47         9.77 o                         
   9   3  11         10.23         -3.10        10.75 o                         
 -15   4  11         25.55         13.70         9.04 o                         
 -14   4  11         15.75         25.60         9.46 o                         
 -13   4  11          1.20          3.53         7.94 o                         
 -12   4  11         85.67         85.90         7.43 o                         
 -11   4  11          0.37          2.32         5.58 o                         
 -10   4  11          1.83         -1.87         4.87 o                         
  -9   4  11         26.44         24.72         4.61 o                         
  -8   4  11          1.39         -3.24         4.75 o                         
  -7   4  11         21.32         17.37         4.82 o                         
  -6   4  11        445.42        409.67        15.32 o                         
  -5   4  11        276.43        272.32         9.97 o                         
  -4   4  11        211.97        212.16         8.06 o                         
  -3   4  11         56.86         68.58         5.89 o                         
  -2   4  11          7.02          3.55         4.99 o                         
  -1   4  11        296.35        322.74        11.55 o                         
   0   4  11         87.37         74.99         5.57 o                         
   1   4  11          4.12          3.16         5.41 o                         
   2   4  11        257.08        247.02        13.07 o                         
   3   4  11         69.47         64.55         7.67 o                         
   4   4  11          3.59         -1.31         6.84 o                         
   5   4  11          0.67         -5.76         7.11 o                         
   6   4  11         38.70         37.61         7.94 o                         
   7   4  11         16.97         17.72         8.45 o                         
   8   4  11          1.34         -3.56        11.65 o                         
   9   4  11         20.46         16.18        14.05 o                         
 -14   5  11          0.32         -1.17        10.53 o                         
 -13   5  11         19.33         23.31         6.79 o                         
 -12   5  11         80.76         88.39         6.05 o                         
 -11   5  11        247.62        241.54        12.54 o                         
 -10   5  11         15.23          5.63         7.35 o                         
  -9   5  11          2.89         -2.03         7.20 o                         
  -8   5  11         13.57         19.83         7.79 o                         
  -7   5  11         11.73         14.62        10.30 o                         
  -6   5  11          3.72         -7.20         7.20 o                         
  -5   5  11         13.31          8.95         8.00 o                         
  -4   5  11         31.77         25.94         6.67 o                         
  -3   5  11         39.89         31.62         4.87 o                         
  -2   5  11         49.91         40.39         5.76 o                         
  -1   5  11          3.01          5.48         5.36 o                         
   0   5  11         97.75        109.72         7.16 o                         
   1   5  11          6.80          1.75         5.65 o                         
   2   5  11         26.11         25.02         6.89 o                         
   3   5  11         67.21         48.99         7.01 o                         
   4   5  11         12.17         11.34         6.91 o                         
   5   5  11          1.46         -6.98         6.98 o                         
   6   5  11         10.00         12.47         7.89 o                         
   7   5  11         48.09         28.80        11.46 o                         
   8   5  11        138.98        130.87        14.68 o                         
   9   5  11        169.65         51.00        36.19 o                         
 -13   6  11         13.70         17.75        13.11 o                         
 -12   6  11          0.01         16.33        11.66 o                         
 -11   6  11         63.35         70.94        10.58 o                         
 -10   6  11          3.34          7.50         9.14 o                         
  -9   6  11         81.27         85.45         8.88 o                         
  -8   6  11         37.72         45.75         8.77 o                         
  -7   6  11          7.03         -3.80         8.23 o                         
  -6   6  11         30.90         40.61         5.51 o                         
  -5   6  11        119.36        111.93         8.86 o                         
  -4   6  11         91.04         84.22         8.00 o                         
  -3   6  11         18.63          1.81         7.30 o                         
  -2   6  11         73.16         87.73         8.46 o                         
  -1   6  11         81.01         85.67         5.09 o                         
   0   6  11         11.21          6.77         5.43 o                         
   1   6  11          3.49         14.44         8.04 o                         
   2   6  11        141.12        136.94         8.59 o                         
   3   6  11         31.75         33.51         6.97 o                         
   4   6  11         76.87         81.16         7.33 o                         
   5   6  11          1.92          5.65         9.86 o                         
   6   6  11        162.52        155.91        11.98 o                         
   7   6  11        223.42        208.33        14.66 o                         
   8   6  11          3.33         -6.77        12.89 o                         
 -13   7  11        119.02        145.86        21.78 o                         
 -12   7  11          1.55         16.64        13.16 o                         
 -11   7  11        139.26        127.73        12.24 o                         
 -10   7  11        394.91        403.73        19.97 o                         
  -9   7  11         24.60         36.27        10.81 o                         
  -8   7  11         46.70         68.20         9.43 o                         
  -7   7  11          8.35          8.67         6.25 o                         
  -6   7  11          1.44         -5.25         5.93 o                         
  -5   7  11          0.01         -5.73         7.23 o                         
  -4   7  11          9.90          8.56         7.65 o                         
  -3   7  11          0.01         -7.48         7.48 o                         
  -2   7  11         29.22         26.55         8.15 o                         
  -1   7  11        198.57        232.13        14.85 o                         
   0   7  11        628.88        655.51        15.76 o                         
   1   7  11         59.69         66.03         6.38 o                         
   2   7  11        300.23        289.07        10.79 o                         
   3   7  11          1.93         10.19         8.72 o                         
   4   7  11         32.24         18.35         9.90 o                         
   5   7  11         23.09         17.04        10.64 o                         
   6   7  11        260.08        290.79        18.81 o                         
   7   7  11          3.34         15.55        13.47 o                         
 -11   8  11         64.34         78.01        16.11 o                         
 -10   8  11         40.46         35.47        11.42 o                         
  -9   8  11          7.90          3.17        10.52 o                         
  -8   8  11         52.19         46.35         7.76 o                         
  -7   8  11          2.99         -2.63         7.33 o                         
  -6   8  11         71.79         82.05         9.73 o                         
  -5   8  11         40.85         35.07         8.53 o                         
  -4   8  11          0.08         -5.94         8.14 o                         
  -3   8  11         28.00          5.33        10.04 o                         
  -2   8  11         66.66         60.61         9.22 o                         
  -1   8  11          3.84         -0.38         7.37 o                         
   0   8  11         23.57         32.71         9.27 o                         
   1   8  11        290.21        283.09        15.75 o                         
   2   8  11          0.55         -1.24         8.63 o                         
   3   8  11          2.51         -7.06        11.42 o                         
   4   8  11          1.21        -12.11        12.11 o                         
   5   8  11         29.79         11.59        14.27 o                         
   6   8  11          4.68        -10.75        16.13 o                         
 -10   9  11          4.05         -5.46        16.00 o                         
  -9   9  11          0.02         17.17        14.22 o                         
  -8   9  11         22.49         51.86        10.57 o                         
  -7   9  11          0.16         -7.67        10.06 o                         
  -6   9  11         14.77         23.49         8.74 o                         
  -5   9  11         76.39         74.90         9.09 o                         
  -4   9  11          2.57         17.97        10.62 o                         
  -3   9  11         21.93         26.89        10.91 o                         
  -2   9  11         22.42         29.55        11.07 o                         
  -1   9  11          2.09         -1.87         9.69 o                         
   0   9  11          5.06          3.44         9.86 o                         
   1   9  11         21.36         19.95         9.98 o                         
   2   9  11          2.59         -9.09        10.59 o                         
   3   9  11          2.03         12.68        12.89 o                         
   4   9  11         10.47          2.53        13.66 o                         
  -8  10  11         12.93          8.40        13.29 o                         
  -7  10  11         15.21          7.64        11.05 o                         
  -6  10  11          4.97         15.84        11.59 o                         
  -5  10  11         65.12         76.86        12.07 o                         
  -4  10  11         18.12          1.24        14.03 o                         
  -3  10  11         15.30         21.08        13.65 o                         
  -2  10  11          1.98         -9.11        15.84 o                         
  -1  10  11         40.04         53.05        11.36 o                         
   0  10  11         59.69         72.43        11.26 o                         
   1  10  11        150.30        147.28        11.94 o                         
   2  10  11        209.17        227.14        14.05 o                         
 -14   0  12        125.43        146.99        16.40 o                         
 -13   0  12          5.89         11.95        12.05 o                         
 -12   0  12        221.82        231.64        21.11 o                         
 -11   0  12        245.14        227.08        13.07 o                         
 -10   0  12         37.06         28.77        10.21 o                         
  -9   0  12         17.39          8.38        10.42 o                         
  -8   0  12         31.55         38.13        11.91 o                         
  -7   0  12        265.66        242.72        15.94 o                         
  -6   0  12        165.63        150.19        17.00 o                         
  -5   0  12         73.28         76.99         7.40 o                         
  -4   0  12         90.69         88.37         9.11 o                         
  -3   0  12        205.57        198.36        12.08 o                         
  -2   0  12        754.83        735.79        22.41 o                         
  -1   0  12         13.54         17.46         7.70 o                         
   0   0  12         47.96         53.60         9.29 o                         
   1   0  12        646.21        672.29        22.74 o                         
   2   0  12         32.55         43.89        11.00 o                         
   3   0  12          0.82         -3.63        10.73 o                         
   4   0  12         25.24          9.95        14.08 o                         
   5   0  12        169.61        176.13        15.77 o                         
   6   0  12         37.21         28.96        12.31 o                         
   7   0  12         48.45         29.89        13.49 o                         
   8   0  12        127.37         92.01        14.54 o                         
 -14   1  12          3.01          0.55         9.86 o                         
 -13   1  12          3.63         -5.35         8.36 o                         
 -12   1  12          2.07         -1.66         8.03 o                         
 -11   1  12         27.37         15.74         7.41 o                         
 -10   1  12         21.11         14.91         7.28 o                         
  -9   1  12          0.54          2.27         6.95 o                         
  -8   1  12        192.36        173.56        10.13 o                         
  -7   1  12          8.53         -1.43         6.66 o                         
  -6   1  12         12.23         13.79         6.59 o                         
  -5   1  12        116.52        118.47         6.86 o                         
  -4   1  12        100.23         86.24         5.33 o                         
  -3   1  12        627.33        642.42        12.60 o                         
  -2   1  12          0.04          2.53         5.02 o                         
  -1   1  12         66.36         70.55         5.92 o                         
   0   1  12       1212.55       1275.56        25.02 o                         
   1   1  12         22.51         37.65         6.94 o                         
   2   1  12          5.89         -0.20         7.59 o                         
   3   1  12          2.41         -3.23         7.94 o                         
   4   1  12          0.96         -8.10         8.10 o                         
   5   1  12          0.57         -8.69         8.69 o                         
   6   1  12        290.61        264.48        15.61 o                         
   7   1  12         18.58         15.07         9.35 o                         
   8   1  12          4.42          0.54        10.67 o                         
 -14   2  12          0.29         -2.15         9.76 o                         
 -13   2  12        136.56        137.71         9.73 o                         
 -12   2  12        114.61        123.34         9.44 o                         
 -11   2  12        133.12        128.79         8.60 o                         
 -10   2  12         88.72         70.68         7.55 o                         
  -9   2  12         30.17         41.42         7.12 o                         
  -8   2  12          5.03          4.66         6.64 o                         
  -7   2  12         83.19         60.06         7.20 o                         
  -6   2  12         17.41         18.52         5.59 o                         
  -5   2  12        177.20        156.87         7.82 o                         
  -4   2  12        342.89        371.96        14.17 o                         
  -3   2  12        195.88        185.38         9.90 o                         
  -2   2  12        414.54        425.89        10.43 o                         
  -1   2  12          0.00          1.24         6.37 o                         
   0   2  12         48.29         50.56         7.04 o                         
   1   2  12         21.87         19.32         7.49 o                         
   2   2  12         34.93         35.92         8.22 o                         
   3   2  12         39.65         33.60         7.74 o                         
   4   2  12        152.98        147.45         9.15 o                         
   5   2  12          1.42         -6.62         8.32 o                         
   6   2  12         19.08         12.69         9.36 o                         
   7   2  12         85.06         76.22        10.57 o                         
   8   2  12        272.20        298.17        35.73 o                         
 -14   3  12          2.22         -0.87         9.06 o                         
 -13   3  12        136.03        152.43        12.58 o                         
 -12   3  12          0.29          4.42         8.51 o                         
 -11   3  12         75.38         81.70         9.96 o                         
 -10   3  12        125.69        125.11         8.74 o                         
  -9   3  12          0.59          5.10         7.31 o                         
  -8   3  12          0.02         -0.60         6.21 o                         
  -7   3  12        285.17        258.69        13.70 o                         
  -6   3  12         88.96         83.72         6.75 o                         
  -5   3  12         56.70         58.63         6.05 o                         
  -4   3  12        142.97        132.06         7.31 o                         
  -3   3  12        105.92         90.37         5.88 o                         
  -2   3  12        178.96        179.98         7.17 o                         
  -1   3  12         76.82         81.24         6.31 o                         
   0   3  12          5.22         13.73         6.49 o                         
   1   3  12         71.60         82.66         8.28 o                         
   2   3  12        457.46        463.96        27.37 o                         
   3   3  12         13.56          6.83         7.32 o                         
   4   3  12         15.33         13.33         7.98 o                         
   5   3  12         58.17         53.30        11.92 o                         
   6   3  12         16.66         13.74         9.32 o                         
   7   3  12         92.52         91.19        10.85 o                         
   8   3  12          3.31         -9.18        13.52 o                         
 -13   4  12          0.90         12.68         8.64 o                         
 -12   4  12         32.30         34.30         8.67 o                         
 -11   4  12        147.08        147.09         9.88 o                         
 -10   4  12          1.85         -3.39         6.15 o                         
  -9   4  12          0.53          2.16         4.85 o                         
  -8   4  12         29.69         25.07         5.04 o                         
  -7   4  12         78.73         88.13         5.74 o                         
  -6   4  12         26.80         17.67         5.05 o                         
  -5   4  12        135.25        135.72         6.84 o                         
  -4   4  12         37.69         28.56         5.14 o                         
  -3   4  12         78.52         80.30         8.86 o                         
  -2   4  12        136.60        163.12         7.81 o                         
  -1   4  12        146.30        136.02         7.21 o                         
   0   4  12          2.16          5.62         6.45 o                         
   1   4  12        191.85        166.46         8.33 o                         
   2   4  12        146.65        156.35         8.47 o                         
   3   4  12         46.19         47.38         8.00 o                         
   4   4  12         43.49         40.72         8.70 o                         
   5   4  12          0.99         -3.58        11.30 o                         
   6   4  12          2.13          3.70         9.60 o                         
   7   4  12          5.88        -12.12        12.49 o                         
 -13   5  12        178.67        180.09        13.52 o                         
 -12   5  12          7.24         -5.67        17.10 o                         
 -11   5  12         13.09         16.57        10.19 o                         
 -10   5  12        347.29        360.78        16.55 o                         
  -9   5  12        211.89        189.39        11.05 o                         
  -8   5  12          4.24          1.54         8.59 o                         
  -7   5  12        142.99        140.69        11.46 o                         
  -6   5  12         24.99         29.79        10.20 o                         
  -5   5  12         24.74         27.82         9.82 o                         
  -4   5  12         51.21         54.05         7.62 o                         
  -3   5  12        152.27        142.62         6.83 o                         
  -2   5  12          0.70         -3.24         5.11 o                         
  -1   5  12         80.58         63.84         6.89 o                         
   0   5  12        218.25        224.58        12.48 o                         
   1   5  12          8.48         18.65         7.18 o                         
   2   5  12        703.28        728.56        19.77 o                         
   3   5  12          0.38          7.22         9.03 o                         
   4   5  12         32.51         31.83         8.56 o                         
   5   5  12         31.85         12.70         8.66 o                         
   6   5  12         31.76         41.57        12.33 o                         
   7   5  12          1.90        -12.12        13.32 o                         
 -12   6  12         37.43         65.29        15.46 o                         
 -11   6  12        227.93        257.46        19.66 o                         
 -10   6  12        302.71        302.85        15.39 o                         
  -9   6  12         98.46        102.43        13.13 o                         
  -8   6  12          4.42         21.53         9.50 o                         
  -7   6  12          6.71          7.38         9.10 o                         
  -6   6  12         88.80         82.49        10.92 o                         
  -5   6  12         30.57         29.30         7.33 o                         
  -4   6  12         79.67         62.73         8.05 o                         
  -3   6  12         41.56         29.48         9.21 o                         
  -2   6  12         45.83         39.91         8.70 o                         
  -1   6  12         12.49          5.96         5.06 o                         
   0   6  12         18.60         17.50         7.30 o                         
   1   6  12         86.45         78.68         8.87 o                         
   2   6  12         65.57         64.89         9.75 o                         
   3   6  12         20.39         19.97         8.87 o                         
   4   6  12         13.11          8.67         8.59 o                         
   5   6  12         36.48         24.04        11.79 o                         
   6   6  12         36.49         21.31        13.71 o                         
 -11   7  12         99.48        101.27        13.36 o                         
 -10   7  12         16.03         15.72        13.03 o                         
  -9   7  12        181.93        197.87        12.97 o                         
  -8   7  12         10.78         16.61        10.25 o                         
  -7   7  12          4.27          8.01         9.70 o                         
  -6   7  12         55.18         54.38         7.65 o                         
  -5   7  12        183.72        175.63        15.92 o                         
  -4   7  12          0.12         -1.73         9.08 o                         
  -3   7  12          0.02         -8.29         8.29 o                         
  -2   7  12          1.18         -6.15        10.16 o                         
  -1   7  12          0.26         -2.37         9.74 o                         
   0   7  12        143.79        156.25        10.45 o                         
   1   7  12        194.49        191.91        10.39 o                         
   2   7  12        277.28        268.35        17.68 o                         
   3   7  12         21.56         16.27        13.44 o                         
   4   7  12         35.41         34.42        12.93 o                         
   5   7  12          8.86         17.32        17.44 o                         
 -10   8  12          0.81          9.27        18.02 o                         
  -9   8  12          0.68         -4.02        11.41 o                         
  -8   8  12          2.87          3.25        13.59 o                         
  -7   8  12         44.50         21.98        11.83 o                         
  -6   8  12        102.76         99.37        12.16 o                         
  -5   8  12          1.85         -0.91        10.05 o                         
  -4   8  12         77.63         79.31        15.53 o                         
  -3   8  12         14.76         24.63         9.97 o                         
  -2   8  12        166.46        186.28        13.87 o                         
  -1   8  12          0.29          6.74         9.85 o                         
   0   8  12        129.62        135.72        10.18 o                         
   1   8  12         94.27        104.56        13.15 o                         
   2   8  12          4.23         -6.79        20.16 o                         
   3   8  12        136.29        118.85        14.40 o                         
  -7   9  12        103.47        129.17        12.90 o                         
  -6   9  12         80.52         69.05        10.81 o                         
  -5   9  12         77.63         74.11        10.22 o                         
  -4   9  12          0.12         -4.32        12.76 o                         
  -3   9  12         11.91          8.98        14.62 o                         
  -2   9  12         30.78         35.33        14.84 o                         
  -1   9  12          8.01          9.06        13.56 o                         
   0   9  12         14.30         17.86        15.73 o                         
   1   9  12         74.60        106.05        17.42 o                         
 -13   1  13         73.97         78.43         9.94 o                         
 -12   1  13         32.53         18.38        11.11 o                         
 -11   1  13          0.23         -2.97         8.11 o                         
 -10   1  13         71.87         77.03         9.61 o                         
  -9   1  13         10.36          9.54         9.06 o                         
  -8   1  13          0.00          2.47         7.96 o                         
  -7   1  13          8.04          5.58         7.61 o                         
  -6   1  13          0.79         -1.84         7.41 o                         
  -5   1  13         10.93          6.01         6.44 o                         
  -4   1  13         78.02         77.75         6.20 o                         
  -3   1  13         82.73         72.89         5.77 o                         
  -2   1  13         70.64         67.96         7.22 o                         
  -1   1  13        225.92        222.59        11.74 o                         
   0   1  13         11.26          9.30         7.25 o                         
   1   1  13         14.66         11.25         8.23 o                         
   2   1  13          0.07         -0.03         8.57 o                         
   3   1  13         42.41         45.72        10.43 o                         
   4   1  13         17.71          6.75        10.14 o                         
   5   1  13          0.70        -10.84        10.84 o                         
   6   1  13         79.50         64.05        11.12 o                         
 -13   2  13          4.59          3.66         9.24 o                         
 -12   2  13          7.18         -6.28         9.33 o                         
 -11   2  13         18.95         12.18         9.46 o                         
 -10   2  13          3.29         -3.78         8.64 o                         
  -9   2  13        199.73        171.78         9.84 o                         
  -8   2  13        296.88        268.27        17.11 o                         
  -7   2  13         19.32         15.64         7.92 o                         
  -6   2  13        139.99        112.33         7.61 o                         
  -5   2  13        226.80        208.35        12.83 o                         
  -4   2  13          4.91          6.97         5.86 o                         
  -3   2  13         83.82         76.89         6.50 o                         
  -2   2  13        470.68        450.16        12.62 o                         
  -1   2  13         22.69         30.28         6.46 o                         
   0   2  13        496.33        561.77        16.59 o                         
   1   2  13        670.63        695.15        24.63 o                         
   2   2  13         20.38         12.86         9.35 o                         
   3   2  13         10.10         11.51         9.92 o                         
   4   2  13        101.70         94.68        10.12 o                         
   5   2  13         75.31         59.62        10.45 o                         
   6   2  13        103.17         89.04        13.02 o                         
 -12   3  13         56.88         41.87        11.16 o                         
 -11   3  13         80.05        101.38        12.69 o                         
 -10   3  13          8.81          6.28         9.50 o                         
  -9   3  13          0.16         -8.57         8.57 o                         
  -8   3  13         58.99         57.81         8.66 o                         
  -7   3  13         62.28         43.16         7.12 o                         
  -6   3  13        102.07         90.26         8.39 o                         
  -5   3  13        126.05        131.65        11.59 o                         
  -4   3  13        355.22        283.09         9.51 o                         
  -3   3  13         82.46         86.79         7.98 o                         
  -2   3  13        390.13        377.57        18.13 o                         
  -1   3  13        262.69        226.06        10.33 o                         
   0   3  13          0.22          4.46         7.80 o                         
   1   3  13        230.04        232.27        10.97 o                         
   2   3  13        381.36        416.52        30.14 o                         
   3   3  13        245.54        260.46        15.75 o                         
   4   3  13         72.70         72.00        10.02 o                         
   5   3  13         53.14         55.47        13.50 o                         
   6   3  13        494.58        565.51        34.83 o                         
 -12   4  13         14.14         26.55        13.36 o                         
 -11   4  13          1.80         -7.11         9.21 o                         
 -10   4  13          7.37          7.55         6.43 o                         
  -9   4  13         76.91         78.84         6.72 o                         
  -8   4  13          6.28         11.97         7.82 o                         
  -7   4  13         18.85         12.48         5.51 o                         
  -6   4  13         86.02         86.45         6.43 o                         
  -5   4  13        295.82        328.08        22.94 o                         
  -4   4  13          4.44          4.95         5.58 o                         
  -3   4  13         23.91         12.69         6.79 o                         
  -2   4  13         13.76          9.93         7.02 o                         
  -1   4  13          5.76          7.67         8.46 o                         
   0   4  13         49.81         48.76         8.22 o                         
   1   4  13        108.66        107.30        10.64 o                         
   2   4  13         91.67         81.25         9.93 o                         
   3   4  13         27.22         28.01         9.23 o                         
   4   4  13        102.44         83.21        13.02 o                         
   5   4  13         32.48         28.07        10.15 o                         
 -11   5  13         37.14         25.71        14.43 o                         
 -10   5  13          6.02         -0.74        15.09 o                         
  -9   5  13          6.65         -7.47         9.84 o                         
  -8   5  13          7.70         -9.51         9.51 o                         
  -7   5  13          0.57         -4.27         9.76 o                         
  -6   5  13         73.21         54.26         9.50 o                         
  -5   5  13          1.90          7.21         9.32 o                         
  -4   5  13         19.71         19.40        10.30 o                         
  -3   5  13         11.52          4.68         5.53 o                         
  -2   5  13          7.03         -1.32         6.05 o                         
  -1   5  13         63.29         51.82         7.71 o                         
   0   5  13          5.95          9.21        10.05 o                         
   1   5  13          0.00        -10.45        10.45 o                         
   2   5  13          5.85          9.59         9.16 o                         
   3   5  13          0.59          1.48        10.09 o                         
   4   5  13          7.13          0.22        11.33 o                         
   5   5  13        151.39        103.39        55.36 o                         
 -10   6  13          0.14          1.52        13.91 o                         
  -9   6  13          3.98          8.88        12.08 o                         
  -8   6  13         41.94         27.90        12.39 o                         
  -7   6  13         58.84         46.52        10.75 o                         
  -6   6  13         44.87         40.95        10.01 o                         
  -5   6  13          0.00          2.34         9.42 o                         
  -4   6  13          2.57        -10.55        10.59 o                         
  -3   6  13        102.61        115.58        14.76 o                         
  -2   6  13          2.81         -0.58        10.31 o                         
  -1   6  13          5.57          2.98         6.10 o                         
   0   6  13         34.29         30.29         7.22 o                         
   1   6  13          3.43          6.10        11.85 o                         
   2   6  13         98.97         93.32        16.62 o                         
   3   6  13         11.83         -4.40        14.10 o                         
  -9   7  13         85.04        108.59        13.91 o                         
  -8   7  13        115.80        111.07        12.30 o                         
  -7   7  13          4.34         -9.30        11.33 o                         
  -6   7  13         79.08         92.07        13.92 o                         
  -5   7  13        122.30        132.59        16.24 o                         
  -4   7  13         10.66         -8.66        12.47 o                         
  -3   7  13         58.16         53.12        12.82 o                         
  -2   7  13         73.99         63.43        19.28 o                         
  -1   7  13          3.96          8.87        13.98 o                         
   0   7  13          7.51         11.92        14.52 o                         
   1   7  13         52.14         26.86        11.63 o                         
   2   7  13        112.68         80.10        19.50 o                         
  -6   8  13        191.95        215.24        14.23 o                         
  -5   8  13          7.84          8.80        11.19 o                         
  -4   8  13         48.81         40.93        11.26 o                         
  -3   8  13         17.42          3.86        11.04 o                         
  -2   8  13          0.56         -6.47        10.94 o                         
  -1   8  13         30.61         26.70        11.85 o                         
   0   8  13          6.41         -6.93        12.37 o                         
 -11   0  14          0.39         -4.17        12.70 o                         
 -10   0  14          1.51          4.22        16.17 o                         
  -9   0  14         64.07         90.59        29.39 o                         
  -8   0  14        150.73        150.67        28.28 o                         
  -7   0  14         16.54         22.52        14.78 o                         
  -6   0  14         21.63          7.24        14.06 o                         
  -5   0  14         19.61          4.74        13.16 o                         
  -4   0  14          0.12          1.41         9.65 o                         
  -3   0  14          5.67          2.05        13.46 o                         
  -2   0  14          5.88          7.85        10.78 o                         
  -1   0  14        389.07        358.47        29.81 o                         
   0   0  14         35.82         17.73        13.28 o                         
   1   0  14        110.67        100.71        15.15 o                         
   2   0  14        100.93         76.23        15.73 o                         
   3   0  14         59.05         50.85        16.37 o                         
   4   0  14          0.41        -11.52        16.99 o                         
 -11   1  14        112.34        110.32        10.53 o                         
 -10   1  14          0.00         -1.22        10.78 o                         
  -9   1  14          0.99          2.98        10.37 o                         
  -8   1  14         77.18         74.54        11.30 o                         
  -7   1  14         79.90         79.88        11.00 o                         
  -6   1  14          0.40         -1.68         9.88 o                         
  -5   1  14          0.44         34.70        20.20 o                         
  -4   1  14         12.62         16.86         8.21 o                         
  -3   1  14         51.79         45.95         7.83 o                         
  -2   1  14          3.56         -7.52         7.52 o                         
  -1   1  14        104.04         88.07         8.95 o                         
   0   1  14          6.24         -5.57        10.81 o                         
   1   1  14         26.07         14.87        10.18 o                         
   2   1  14         89.49         88.83        11.44 o                         
   3   1  14         32.05         22.87        11.32 o                         
   4   1  14         19.84         11.84        12.25 o                         
 -11   2  14         27.97         30.34        11.11 o                         
 -10   2  14          0.07         -0.36        12.97 o                         
  -9   2  14         13.67          5.15        10.50 o                         
  -8   2  14         33.33         19.93        10.14 o                         
  -7   2  14        112.11         91.87        11.28 o                         
  -6   2  14         72.82         62.67         8.22 o                         
  -5   2  14         97.67         87.05        12.95 o                         
  -4   2  14         12.63         21.58         9.70 o                         
  -3   2  14          0.88         -1.30         8.55 o                         
  -2   2  14        129.35        140.98        11.02 o                         
  -1   2  14        233.23        256.62        17.41 o                         
   0   2  14          1.87          3.66        10.30 o                         
   1   2  14        176.63        164.32        13.41 o                         
   2   2  14          3.93         -6.27        11.16 o                         
   3   2  14         75.15         62.96        12.60 o                         
   4   2  14        102.74         91.59        15.33 o                         
 -10   3  14         81.32         64.43        10.97 o                         
  -9   3  14         19.35         19.99        10.43 o                         
  -8   3  14         92.73         65.65        10.71 o                         
  -7   3  14        145.59        126.66        14.34 o                         
  -6   3  14        195.95        189.17        16.03 o                         
  -5   3  14        176.72        153.68        10.51 o                         
  -4   3  14         12.71          6.62         8.61 o                         
  -3   3  14         16.62         16.53         8.74 o                         
  -2   3  14         52.74         35.40         8.87 o                         
  -1   3  14        213.08        200.04        10.28 o                         
   0   3  14         96.79         98.69         9.04 o                         
   1   3  14        130.51        133.50        14.58 o                         
   2   3  14          7.27          6.15        10.99 o                         
   3   3  14         23.89         30.82        11.70 o                         
 -10   4  14         27.69         16.65        14.77 o                         
  -9   4  14          1.64         -6.91        13.48 o                         
  -8   4  14          2.68          0.93         8.48 o                         
  -7   4  14          2.11         -0.31         6.93 o                         
  -6   4  14          1.64         -0.67         6.71 o                         
  -5   4  14         62.94         53.61         8.23 o                         
  -4   4  14          1.59         -8.76         8.76 o                         
  -3   4  14          0.32         -9.58         9.58 o                         
  -2   4  14         52.51         60.82         9.36 o                         
  -1   4  14          7.85          6.39         9.78 o                         
   0   4  14          7.11         -4.65        12.83 o                         
   1   4  14        141.13        135.78        19.34 o                         
   2   4  14         36.36         32.43        13.30 o                         
   3   4  14         15.05        -23.51        45.29 o                         
  -9   5  14         11.75         11.33        17.98 o                         
  -8   5  14         21.20         36.10        13.36 o                         
  -7   5  14         13.23         24.66        12.86 o                         
  -6   5  14         80.58         73.20        12.96 o                         
  -5   5  14         34.30         26.70        15.23 o                         
  -4   5  14         45.14         31.69        14.68 o                         
  -3   5  14         55.91         59.37         7.53 o                         
  -2   5  14         20.64         14.72        10.99 o                         
  -1   5  14          0.60         -9.07         9.07 o                         
   0   5  14          1.87         -9.29         9.29 o                         
   1   5  14          9.72         -1.34        13.34 o                         
  -7   6  14        114.33        105.95        13.70 o                         
  -6   6  14          0.06        -11.24        11.24 o                         
  -5   6  14          0.06         -9.50        10.81 o                         
  -4   6  14          4.04         -0.06        11.75 o                         
  -3   6  14          8.68         10.07        11.91 o                         
  -2   6  14        339.19        368.56        42.37 o                         
  -1   6  14        179.41        188.18        31.98 o                         
   0   6  14         89.75         64.24        12.76 o                         
  -8   1  15          3.23         -2.40        13.12 o                         
  -7   1  15          5.98         -2.47        12.76 o                         
  -6   1  15          7.10          1.98        11.13 o                         
  -5   1  15         12.77         11.59        10.89 o                         
  -4   1  15         10.72          9.45        10.72 o                         
  -3   1  15          0.04         -9.42         9.42 o                         
  -2   1  15          2.82          0.48         8.57 o                         
  -1   1  15          0.02         18.90        10.28 o                         
   0   1  15         38.35         23.46         9.99 o                         
  -8   2  15         20.27        -12.64        21.99 o                         
  -7   2  15         81.49         81.54        13.89 o                         
  -6   2  15        231.21        198.07        29.67 o                         
  -5   2  15         74.14         62.78        12.93 o                         
  -4   2  15         88.71         87.09        12.82 o                         
  -3   2  15          3.15          0.58        11.07 o                         
  -2   2  15         32.28         18.36         9.56 o                         
  -1   2  15          2.96         -0.91         9.42 o                         
   0   2  15          0.25         -1.26        10.24 o                         
  -7   3  15         36.41         27.36        16.79 o                         
  -6   3  15         31.28         40.25        10.69 o                         
  -5   3  15          1.10          4.96        11.13 o                         
  -4   3  15         44.37         32.26        11.60 o                         
  -3   3  15          0.33        -10.10        10.10 o                         
  -2   3  15          6.20          4.01        10.18 o                         
  -1   3  15         51.56         35.17        10.58 o                         
  -4   4  15          1.50        -20.37        21.23 o                         
  -3   4  15         42.32         25.16        22.59 o                         
                                                                                
